# Supplementary material for: Overnight Corticosterone and Gene Expression in Mouse Hippocampus: Time Course during Resting Period
Source: Int J Mol Sci. 2023 Feb 1;24(3):2828. doi: 10.3390/ijms24032828 (PMC9917930; doi:10.3390/ijms24032828)
Supplement: Supplementary file 1 [file ijms-24-02828-s001.zip]

Archive with 3 entries (3 files):
- File S1.xlsx
- File S2.xlsx
- File S3.xlsx
