# Supplementary material for: Overnight Corticosterone and Gene Expression in Mouse Hippocampus: Time Course during Resting Period
Source: Int J Mol Sci. 2023 Feb 1;24(3):2828. doi: 10.3390/ijms24032828 (PMC9917930; doi:10.3390/ijms24032828)
Supplement: Supplementary file 1 [file ijms-24-02828-s001.zip › File S1.xlsx]

## Sheet: Corticosterone
	BioMart/Ensembl annotation													Alternative annotation						Normalized probe signal intensity / green channel (1st hour, control animals)								Normalized probe signal intensity / red channel (1st hour, animals treated with corticosterone)								Normalized probe signal intensity / green channel (5th hour, control animals)								Normalized probe signal intensity / red channel (5th hour, animals treated with corticosterone)
Consensus Annotation	AGILENT.probe in BioMart/Ensembl	BioMart/Ensembl.database	Ensembl.Canonical	Gene name source	Gene.description BioMart/Ensembl	Gene.name BioMart/Ensembl	Unique_gene BioMart/Ensembl	nb_of_gene_names BioMart/Ensembl	Gene.stable.ID BioMart/Ensembl	Gene.type BioMart/Ensembl	Transcript.name BioMart/Ensembl	Transcript.type BioMart/Ensembl	Transcript.type.numerical BioMart/Ensembl	ProbeName	SystematicName	GeneNames	Reference list of GC-responsive genes	Reference list of Stress-responsive genes		9_veh_M51vM40	9_veh_M49vM50	9_veh_M3vM4	9_veh_M37vM38	9_veh_M25vM26	9_veh_M1vM28	9_veh_M15vM16	9_veh_M13vM14	9_cort_M51vM40	9_cort_M49vM50	9_cort_M3vM4	9_cort_M37vM38	9_cort_M25vM26	9_cort_M1vM28	9_cort_M15vM16	9_cort_M13vM14	13_veh_M7vM18	13_veh_M5vM6	13_veh_M53vM54	13_veh_M43vM44	13_veh_M31vM32	13_veh_M29vM30	13_veh_M19vM20	13_veh_M17vM56	13_cort_M7vM18	13_cort_M5vM6	13_cort_M53vM54	13_cort_M43vM44	13_cort_M31vM32	13_cort_M29vM30
Yes	A_66_P111660	Mus musculus	Yes	BioMart	metallothionein 1 [Source:MGI Symbol;Acc:MGI:97171]	Mt1	Yes	1	ENSMUSG00000031765	protein_coding	Mt1-201, Mt1-203, Mt1-202	protein_coding	1 protein_coding	A_66_P111660	NM_013602	Mt1	Extended list of GC-responsive genes	Stress-responsive		41147.6	38439.1	41829.5	46982.5	48599.5	41192.6	45976.1	48609.7	106059	113532	125170	113614	111050	118814	120903	112897	56773.8	53044.7	45781.7	47045.7	54709.9	51234.4	48716.1	47856.1	103395	107869	115863	108975	110101	114574
Yes	A_51_P246317	Mus musculus	Yes	BioMart	metallothionein 2 [Source:MGI Symbol;Acc:MGI:97172]	Mt2	Yes	1	ENSMUSG00000031762	protein_coding	Mt2-201, Mt2-202	protein_coding	1 protein_coding	A_51_P246317	NM_008630	Mt2	Core list of GC-responsive genes	Stress-responsive		30273.2	33004.1	30714.5	32230.4	41226.7	30923.2	36284.3	41532.1	95113.9	114691	111724	111296	101691	110091	92229.4	121521	56793.8	50935.5	46670.2	49069.6	57174.4	55830.8	49013.1	39326.6	68856.4	71027.2	98219.1	71239	82288	91827.5
Yes	A_55_P2005475	Mus musculus	Yes	BioMart	sulfotransferase family 1A, phenol-preferring, member 1 [Source:MGI Symbol;Acc:MGI:102896]	Sult1a1	Yes	1	ENSMUSG00000030711	protein_coding	Sult1a1-202, Sult1a1-201, Sult1a1-203	protein_coding	1 protein_coding	A_55_P2005475	NM_133670	Sult1a1	Core list of GC-responsive genes	Stress-responsive		670.85	648.214	552.201	642.004	740.033	626.449	583.6	878.441	2125.15	2983.14	3022.96	2936.39	2703.34	2913.06	2425.02	3547.64	510.491	447.595	479.787	511.506	590.319	572.171	525.099	493.758	1965.08	1515.46	3252.77	2470	2451.78	2801.89
Yes	A_51_P321341	Mus musculus	Yes	BioMart	sulfotransferase family 1A, phenol-preferring, member 1 [Source:MGI Symbol;Acc:MGI:102896]	Sult1a1	Yes	1	ENSMUSG00000030711	protein_coding	Sult1a1-202, Sult1a1-201	protein_coding	1 protein_coding	A_51_P321341	NM_133670	Sult1a1	Core list of GC-responsive genes	Stress-responsive		783.949	712.305	548.457	749.887	786.548	723.444	700.856	1102.48	2477.03	3518.67	3518.17	3165.97	2924.59	3437.55	2722.8	4153.42	655.207	497.48	553.229	569.037	662.199	544.144	686.936	588.301	2316.51	1853.71	3840.98	2744.24	2801.39	3067.71
Ensembl probe missing														A_55_P2908603	NM_080639	Timp4				1970.13	1737.98	1856.43	1866.79	1959.71	1965.97	1920.31	2175.02	3319.6	3838.04	3845.12	3225.92	3589.98	3972.31	3509.13	4288.88	2024.41	1729.01	1956.6	1852.12	2134.23	1869.78	2088.11	1890.41	3508.43	3010.73	4639.87	3493.37	3786.77	4188.96
Yes	A_51_P495780	Mus musculus	Yes	BioMart	perilipin 4 [Source:MGI Symbol;Acc:MGI:1929709]	Plin4	Yes	1	ENSMUSG00000002831	protein_coding	Plin4-203, Plin4-202, Plin4-201	protein_coding	1 protein_coding	A_51_P495780	NM_020568	Plin4	Extended list of GC-responsive genes	Stress-responsive		162.705	161.953	116.251	184.005	184.412	154.195	106.757	209.826	1003.05	2919.68	1679.46	2043.99	1727.99	2062	933.602	2660.3	120.565	116.562	121.982	139.089	158.292	128.738	139.503	128.558	399.339	346.115	1381.91	720.276	812.526	1008.58
Yes	A_51_P279437	Mus musculus	Yes	BioMart	major facilitator superfamily domain containing 2A [Source:MGI Symbol;Acc:MGI:1923824]	Mfsd2a	Yes	1	ENSMUSG00000028655	protein_coding	Mfsd2a-201, Mfsd2a-204	protein_coding, processed_transcript	1 protein_coding, 6,8 processed_transcript	A_51_P279437	NM_029662	Mfsd2a	Extended list of GC-responsive genes	Stress-responsive		1654.44	1458.95	1295.55	1510.59	1476.5	1661.72	1433.5	1592.31	3076.43	4099.92	3911.47	3240.29	3459.92	4258.91	2970.17	3724.49	1291.54	1195.33	1431.59	1302.5	1490.76	1327.97	1244.69	1468.88	2444.5	1907.66	3286.65	2205.22	2824.29	2720.87
Yes	A_55_P2162910	Mus musculus	Yes	BioMart	reticulon 1 [Source:MGI Symbol;Acc:MGI:1933947]	Rtn1	Yes	1	ENSMUSG00000021087	protein_coding	Rtn1-202, Rtn1-203, Rtn1-201, Rtn1-205	protein_coding, processed_transcript	1 protein_coding, 6,8 processed_transcript	A_55_P2162910	NM_153457	Rtn1		Stress-responsive		93260.9	97274.6	84420.4	95681.1	94286.9	83784.4	92269.8	95412.5	128347	127973	130000	131169	127847	133439	135248	134677	90252.3	90510.8	86717.7	92797	87275	93726.4	88317.6	95088	131115	129180	130949	135966	128545	131009
Yes	A_52_P49601	Mus musculus	Yes	BioMart	ferritin heavy polypeptide 1 [Source:MGI Symbol;Acc:MGI:95588]	Fth1	Yes	1	ENSMUSG00000024661	protein_coding	Fth1-203, Fth1-201, Fth1-204, Fth1-206, Fth1-208, Fth1-202, Fth1-207	protein_coding, retained_intron	1 protein_coding, 6,4 retained_intron	A_52_P49601	NM_010239	Fth1				87679.4	86101.9	85780.4	88663.4	89706.4	92091.3	84163.4	92163.1	124971	123298	121221	123584	124352	127117	121264	125823	84281.5	85290.2	97964.7	84707	87369.2	95446.9	85902.3	90827.7	113169	123149	121654	120485	129864	120429
Yes	A_55_P1999902	Mus musculus		BioMart	phosphatidylinositol-4-phosphate 5-kinase, type 1 alpha [Source:MGI Symbol;Acc:MGI:107929]	Pip5k1a	Yes	1	ENSMUSG00000028126	protein_coding	Pip5k1a-202	processed_transcript	6,8 processed_transcript	A_55_P1999902	ENSMUST00000107229.1	Pip5k1a				4985.26	5313.37	5834.53	4897.51	6349.78	5861.55	5646.63	7010.23	10906.5	12322.3	14608.1	13589.5	13468.3	14288.6	10905.6	15887.7	7901.47	7567.7	6962.2	5996.05	4424.47	6716.96	7001.68	6358.93	8883.55	8771.25	11118.2	8013.92	5916.32	11163.5
Yes	A_51_P355427	Mus musculus	Yes	BioMart	tissue inhibitor of metalloproteinase 4 [Source:MGI Symbol;Acc:MGI:109125]	Timp4	Yes	1	ENSMUSG00000030317	protein_coding	Timp4-201	protein_coding	1 protein_coding	A_51_P355427	NM_080639	Timp4				976.773	887.22	873.181	967.371	925.369	967.997	954.956	1021.45	1582.67	1507.24	1808.35	1735.28	1669.85	1785.96	1718.08	2146.31	927.198	968.768	972.647	809.444	1049.84	910.216	914.971	930.77	1531.18	1377.92	2168.75	1789.54	1892.26	2169.44
Yes	A_52_P87900	Mus musculus	Yes	BioMart	family with sequence similarity 107, member A [Source:MGI Symbol;Acc:MGI:3041256]	Fam107a	Yes	1	ENSMUSG00000021750	protein_coding	Fam107a-202, Fam107a-201, Fam107a-203	protein_coding	1 protein_coding	A_52_P87900	NM_183187	Fam107a		Stress-responsive		6746.32	5928.6	6497.14	7978.64	7389.09	6212.95	5923.04	9015.97	12293.5	15396.6	13902.2	15440.2	12493.6	13104.6	12984.6	15718.9	8432.71	8210.33	6304.34	6260.21	7582.12	7734.41	6736.13	6154.14	14067.4	14438.7	14832.3	14392.9	15774.7	15202.7
Ensembl probe missing														A_55_P2744479	NM_172267	Phyhd1				1713.27	1572.85	1487.98	1439.83	1460.54	1519.59	1159.57	1688.45	2272.24	3577.75	3479.87	2851.63	3100.91	3056.37	2925.88	3303.38	1577.66	1694.09	1336.86	1152.6	1510.65	1426.76	1246.89	1418.63	2895.39	2969.24	3536.69	3115.45	3751.44	3508.55
Ensembl probe missing														A_51_P215438	NM_011172	Prodh				1553.12	1541.7	1355.16	1575.33	1501.02	1464.62	1373.63	1711.19	2388.48	2376.77	2565.63	2670.33	2463.44	2551.9	2189.73	2636.64	1460.4	1406.1	1519.1	1297.86	1465.77	1472.23	1303.95	1457.01	1899.03	1965.76	2581.48	2045.96	2139.48	2459.19
Yes	A_55_P1983733	Mus musculus	Yes	BioMart	aldehyde dehydrogenase 1 family, member L1 [Source:MGI Symbol;Acc:MGI:1340024]	Aldh1l1	Yes	1	ENSMUSG00000030088	protein_coding	Aldh1l1-203, Aldh1l1-201, Aldh1l1-207	protein_coding, nonsense_mediated_decay	1 protein_coding, 6,2 nonsense_mediated_decay	A_55_P1983733	NM_027406	Aldh1l1				4823.44	5040.12	4613.47	4976.59	4760.88	4856.81	5088.52	5135.29	6698.12	7595.04	7279.84	6487.8	7117.35	8329.6	7085.03	7377	4902.63	4278.35	5034.17	5009.49	5860.92	4992.81	5315.59	5166.6	6915.56	6041.44	8512.03	7263.58	7648.91	7309.54
Yes	A_55_P2096043	Mus musculus		BioMart	acyl-CoA thioesterase 11 [Source:MGI Symbol;Acc:MGI:1913736]	Acot11	Yes	1	ENSMUSG00000034853	protein_coding	Acot11-202	protein_coding	1 protein_coding	A_55_P2096043	NM_025590	Acot11				2991.23	2855.38	3076.61	3441.88	3232.02	2940.59	3150.04	3606.35	4760.3	6158.99	5399.95	5296.55	4361.38	4756.71	4744.14	5859.85	2828.95	2829.85	2868.92	2755.35	3276.05	3340.47	2858.3	2792.65	4570.33	4434.28	4982.86	4499.18	5027.17	5077.52
Yes	A_51_P316951	Mus musculus	Yes	BioMart	WAS/WASL interacting protein family, member 3 [Source:MGI Symbol;Acc:MGI:3044681]	Wipf3	Yes	1	ENSMUSG00000086040	protein_coding	Wipf3-204, Wipf3-201, Wipf3-205, Wipf3-206	protein_coding	1 protein_coding	A_51_P316951	NM_001167860	Wipf3	Core list of GC-responsive genes			37430.6	48688.7	43694.7	46808.3	43438.6	43616.6	40125.7	43119.8	74130.5	62609.3	75734.4	79541.3	68067.5	69327.5	67831.5	81381.6	48991.7	51651.2	42074.4	38962.8	44603.8	44044.4	36468.4	41960.8	59809.7	65373.7	77224	75546.9	73087.6	68263.9
Yes	A_55_P1994194	Mus musculus	Yes	BioMart	hephaestin [Source:MGI Symbol;Acc:MGI:1332240]	Heph	Yes	1	ENSMUSG00000031209	protein_coding	Heph-201, Heph-203	protein_coding	1 protein_coding	A_55_P1994194	NM_001159628	Heph		Stress-responsive		276.53	326.81	264.169	264.676	342.157	302.817	302.051	372.51	519.312	1000.05	713.001	489.378	639.922	768.968	702.474	705.707	236.532	231.007	287.241	296.573	307.313	295.861	357.856	246.713	661.749	503.796	749.666	805.398	774.754	769.347
Ensembl probe missing														A_51_P413348	NM_009510	Ezr	Extended list of GC-responsive genes			2617.81	2545.19	2439.44	2864.18	2743.11	2484.85	2657.52	2706.41	3607.57	3871.29	3760.5	3932.2	3724.8	4031.19	3247.07	3834.99	2499.1	2413.97	2662.96	2352.13	2864.8	2614.32	2359.16	2700.83	3022.1	3010.05	3745.07	3343.27	3724.17	3378.5
Yes	A_55_P2123484	Mus musculus	Yes	BioMart	predicted gene 11627 [Source:MGI Symbol;Acc:MGI:3650659]	Gm11627	Yes	1	ENSMUSG00000078640	protein_coding	Gm11627-201, Gm11627-202, Gm11627-203	protein_coding, processed_transcript	1 protein_coding, 6,8 processed_transcript	A_55_P2123484	NR_040286	Gm11627				555.773	580.535	530.239	486.289	481.974	577.785	611.56	632.825	935.842	1289.71	1099.07	1216.6	1106.67	1292.49	931.484	1362.64	486.805	373.575	569.722	457.793	429.274	430.042	511.173	407.027	684.323	525.689	787.148	486.285	597.836	773.859
Yes	A_55_P2117155	Mus musculus	Yes	BioMart	apolipoprotein C-III [Source:MGI Symbol;Acc:MGI:88055]	Apoc3	Yes	1	ENSMUSG00000032081	protein_coding	Apoc3-203, Apoc3-201, Apoc3-205	protein_coding, processed_transcript	1 protein_coding, 6,8 processed_transcript	A_55_P2117155	NM_001289755	Apoc3				66.2269	66.1049	57.7404	60.3894	63.7318	64.3608	76.2572	74.5834	101.853	159.383	134.5	116.845	119.648	166.594	132.695	141.545	50.0957	50.79	52.7992	65.2255	76.3515	66.8442	76.2781	66.2574	121.057	105.317	157.319	124.246	139.892	137.241
Ensembl probe missing														A_55_P2902743	NM_001102458	Azin1	Core list of GC-responsive genes			1988.77	2047.86	1840.35	1981.7	1863.29	1955.14	1911.87	2017.71	2662.79	3478.82	2761.82	2848.07	2547.29	2708.6	2685.81	3033.65	1780.14	1705.17	2042.48	1984.19	2186.91	2096.76	1826.46	1650.5	2321.46	2104.85	2524.78	2490.97	2726.17	2438.08
Yes	A_55_P2057528	Mus musculus	Yes	BioMart	ADP-ribosylation factor-like 4D [Source:MGI Symbol;Acc:MGI:1933155]	Arl4d	Yes	1	ENSMUSG00000034936	protein_coding	Arl4d-201	protein_coding	1 protein_coding	A_55_P2057528	NM_025404	Arl4d	Core list of GC-responsive genes	Stress-responsive		188.853	278.354	189.326	211.044	157.854	174.337	224.157	223.829	412.854	629.948	443.206	385.647	364.086	442.024	333.733	384.741	154.628	185.874	221.544	221.969	190.269	165.158	187.429	169.464	195.135	212.601	248.569	212.94	229.602	194.824
Ensembl probe missing														A_55_P2741276	NM_010286	Tsc22d3	Core list of GC-responsive genes	Stress-responsive		1102.48	973.857	874.04	1071.06	1044.85	1179.78	1119.76	1169.72	1845.93	3342.15	2279.38	2380.78	2344.48	2453.3	1660.87	2720.66	936.33	877.419	988.736	1135.61	1245.07	1002.74	992.188	964.185	1291.38	979.013	2020.33	1519.03	1557.4	1579.1
Yes	A_51_P458638	Mus musculus	Yes	BioMart	serine peptidase inhibitor, Kazal type 8 [Source:MGI Symbol;Acc:MGI:1925959]	Spink8	Yes	1	ENSMUSG00000050074	protein_coding	Spink8-202, Spink8-201	protein_coding	1 protein_coding	A_51_P458638	NM_183136	Spink8				3499.75	4006.21	4073.97	3742.74	4159.39	3970.19	3616.08	4157.41	5928.62	5445.23	6062.42	5595.49	6265.59	5733.35	5578.16	6627.27	4099.64	3755.3	4046.61	4064.06	3246.17	3538.31	3590.15	3498.44	4932.73	4561.96	5570.31	5753.06	5371.15	5381.24
Yes	A_51_P321886	Mus musculus	Yes	BioMart	CKLF-like MARVEL transmembrane domain containing 3 [Source:MGI Symbol;Acc:MGI:2447162]	Cmtm3	Yes	1	ENSMUSG00000031875	protein_coding	Cmtm3-201, Cmtm3-207	protein_coding, retained_intron	1 protein_coding, 6,4 retained_intron	A_51_P321886	NM_024217	Cmtm3				509.263	561.586	452.25	537.389	463.056	489.4	550.834	525.416	865.322	1133.27	903.763	1156.64	943.98	1130.16	714.81	1258.87	457.599	501.243	556.435	511.978	529.087	512.241	588.842	498.94	562.646	488.115	920.149	581.57	624.687	751.394
Ensembl probe missing														A_51_P517495	NM_007750	Cox8a				68739.2	61232.4	66983.4	63707.1	62154	64271.7	68611.2	68192	82806.3	77306.5	83272.9	84346.6	80082.1	84684.5	89462.8	90012.8	62863.9	69430.5	60563.4	70606	65451.4	66050.7	71275.2	65683.3	77854.7	81150.8	86451.3	88356.1	84717.9	82632.3
Yes	A_52_P409570	Mus musculus	Yes	BioMart	PDZ domain containing 2 [Source:MGI Symbol;Acc:MGI:1922394]	Pdzd2	Yes	1	ENSMUSG00000022197	protein_coding	Pdzd2-201	protein_coding	1 protein_coding	A_52_P409570	NM_001081064	Pdzd2		Stress-responsive		987.243	914.969	792.292	893.838	906.586	856.492	849.749	1019.65	1700.96	1310.66	1626.43	2070.06	1570.93	1500.85	1507.51	1745.6	963.128	1179.41	824.494	963.925	1038.42	849.766	1018.61	1125.02	1399.12	1244.85	1808.09	1515.94	1686.85	1731.92
Ensembl probe missing														A_55_P2488639	NM_001159628	Heph		Stress-responsive		390.034	408.407	348.73	380.833	479.002	390.38	429.698	547.403	743.052	1412.63	914.513	712.199	855.749	1003.77	937.431	1099.11	314.235	282.04	419.805	363.465	440.762	403.341	485.877	309.412	818.41	727.23	1070.65	1112.73	1026.86	1040.48
Yes	A_51_P512306	Mus musculus	Yes	BioMart	kirre like nephrin family adhesion molecule 2 [Source:MGI Symbol;Acc:MGI:2442334]	Kirrel2	Yes	1	ENSMUSG00000036915	protein_coding	Kirrel2-201, Kirrel2-203	protein_coding, retained_intron	1 protein_coding, 6,4 retained_intron	A_51_P512306	NM_172898	Kirrel2		Stress-responsive		213.406	192.774	179.37	216.896	218.859	142.885	219.392	257.791	424.397	395.123	467.927	515.017	404.391	396.723	446.462	509.042	177.452	133.386	168.836	194.185	214.261	203.232	191.391	193.948	337.407	197.228	481.082	322.084	381.77	381.497
Yes	A_55_P1989544	Mus musculus	Yes	BioMart	chemokine-like factor [Source:MGI Symbol;Acc:MGI:1922708]	Cklf	Yes	1	ENSMUSG00000054400	protein_coding	Cklf-201, Cklf-208, Cklf-203, Cklf-202, Cklf-210, Cklf-206	protein_coding, nonsense_mediated_decay	1 protein_coding, 6,2 nonsense_mediated_decay	A_55_P1989544	NM_001286383	Cklf	Core list of GC-responsive genes			108.709	124.199	105.313	107.245	97.6528	123.737	122.321	131.386	179.635	309.594	235.761	198.255	189.923	227.437	222.571	246.773	93.5347	96.3552	109.622	127.215	112.461	115.35	135.021	95.9862	173.442	152.349	212.307	195.104	188.741	164.185
Yes	A_66_P139785	Mus musculus	Yes	BioMart	phospholipid phosphatase 3 [Source:MGI Symbol;Acc:MGI:1915166]	Plpp3	Yes	1	ENSMUSG00000028517	protein_coding	Plpp3-201	protein_coding	1 protein_coding	A_66_P139785	NM_080555	Ppap2b				17145.4	17938.6	17190.9	17294.6	16713.9	16527.1	17200.6	19330.4	11889.1	11935.2	10541.2	11482.6	12646	11380.5	12660.5	11473.6	16384.7	17395.4	18287.2	17913.3	20514.9	20042.5	17327.8	16351.7	13691.2	13629	12393.4	13221.7	14896.6	13334.5
Yes	A_51_P494646	Mus musculus	Yes	BioMart	reticulon 3 [Source:MGI Symbol;Acc:MGI:1339970]	Rtn3	Yes	1	ENSMUSG00000024758	protein_coding	Rtn3-203, Rtn3-204, Rtn3-202, Rtn3-201	protein_coding	1 protein_coding	A_51_P494646	NM_001003934	Rtn3		Stress-responsive		45798.5	47840.7	47235.5	51480.7	53679.5	53597.6	46857.8	45068.6	63718.3	59017.6	63834.6	65210.6	71264.3	65472.2	62007.4	65015.9	48425	49954	48902.2	50899.7	56603.7	52364.8	48430.6	42980.4	65391.1	64819.7	66042.8	65521.3	72498.4	66558.7
Yes	A_55_P1974877	Mus musculus	Yes	BioMart	BCL2-like 1 [Source:MGI Symbol;Acc:MGI:88139]	Bcl2l1	Yes	1	ENSMUSG00000007659	protein_coding	Bcl2l1-201, Bcl2l1-202, Bcl2l1-209	protein_coding, processed_transcript	1 protein_coding, 6,8 processed_transcript	A_55_P1974877	NM_001355053	Bcl2l1	Extended list of GC-responsive genes	Stress-responsive		17938.5	18388.6	16893.2	17799.3	18422.5	18591.9	18454.6	17472	23316.8	24715.7	23566.3	23608.1	23721.2	25836.9	21321.6	25929.1	17870.6	17692.9	18444.5	19156.9	19881	18612.2	19059.9	16472.1	21802.1	20875.5	25125.6	22093.9	24083.8	22090.2
Ensembl probe missing														A_66_P118343	ENSMUST00000140773.1	Gm11025				32.8892	41.4928	36.939	41.9772	39.4602	36.8728	25.3567	47.6267	86.9952	88.6253	81.3602	97.196	80.1884	80.3802	64.2037	77.1575	39.0145	44.4043	41.3088	45.984	24.0877	39.2612	47.3147	41.7353	59.8676	47.4907	59.0178	53.0646	37.5615	57.3594
Yes	A_55_P2118684	Mus musculus	Yes	BioMart	isocitrate dehydrogenase 2 (NADP+), mitochondrial [Source:MGI Symbol;Acc:MGI:96414]	Idh2	Yes	1	ENSMUSG00000030541	protein_coding	Idh2-201, Idh2-204, Idh2-205, Idh2-206	protein_coding, nonsense_mediated_decay, retained_intron	1 protein_coding, 6,2 nonsense_mediated_decay, 6,4 retained_intron	A_55_P2118684	NM_173011	Idh2	Extended list of GC-responsive genes			5927.11	5656.26	5182.21	7006.58	5898.86	5661.72	6277.19	6847.31	8550.67	10733	9229.62	9227.96	8498.1	9589.65	8834.35	10434.8	5236.36	5353.13	5735.47	5294.85	6818.77	6615.78	5299.59	5410.28	8483.08	7626.28	10089.1	9112.61	10205.2	10231.9
Yes	A_51_P493886	Mus musculus	Yes	BioMart	glutamic pyruvate transaminase (alanine aminotransferase) 2 [Source:MGI Symbol;Acc:MGI:1915391]	Gpt2	Yes	1	ENSMUSG00000031700	protein_coding	Gpt2-201, Gpt2-202	protein_coding, nonsense_mediated_decay	1 protein_coding, 6,2 nonsense_mediated_decay	A_51_P493886	NM_173866	Gpt2	Extended list of GC-responsive genes			1445.73	1464.1	1361.49	1495.96	1390.41	1466.73	1262.53	1403.92	1900.9	2112.65	2167.21	2230.58	2175.83	2167.24	1738.45	2255.35	1232.45	1452.62	1469.82	1268.88	1466.43	1481.29	1187.89	1351.86	1642.52	1510.96	2149.63	1754.83	2105.81	1733.71
Ensembl probe missing														A_51_P418725	NM_024413	Plekhf1	Core list of GC-responsive genes	Stress-responsive		63.9717	85.8887	72.8636	65.3937	88.3397	78.8273	86.2795	76.5296	153.796	249.565	171.221	149.392	187.926	159.622	107.492	206.91	58.1882	78.8716	65.6824	77.8051	77.3644	69.7197	66.7579	67.6011	67.1144	50.5374	99.3087	61.2353	67.6012	72.3831
Yes	A_51_P477121	Mus musculus	Yes	BioMart	phorbol-12-myristate-13-acetate-induced protein 1 [Source:MGI Symbol;Acc:MGI:1930146]	Pmaip1	Yes	1	ENSMUSG00000024521	protein_coding	Pmaip1-201, Pmaip1-203	protein_coding	1 protein_coding	A_51_P477121	NM_021451	Pmaip1				401.113	452.492	402.751	319.07	362.548	390.25	392.857	420.643	827.108	2096.51	908.057	791.126	903.532	991.034	547.715	964.575	321.085	315.947	382.546	375.745	463.452	402.683	339.847	284.753	424.145	406.992	476.701	419.463	491.868	443.583
Yes	A_51_P363947	Mus musculus	Yes	BioMart	cyclin-dependent kinase inhibitor 1A (P21) [Source:MGI Symbol;Acc:MGI:104556]	Cdkn1a	Yes	1	ENSMUSG00000023067	protein_coding	Cdkn1a-201, Cdkn1a-205	protein_coding	1 protein_coding	A_51_P363947	NM_007669	Cdkn1a	Core list of GC-responsive genes	Stress-responsive		146.987	159.322	142.758	120.522	161.983	164.595	149.209	147.973	419.717	1209.25	708.396	650.112	659.201	674.597	251.278	850.415	105.207	124.402	124.026	122.589	111.171	99.8033	124.963	138.669	185.258	144.549	609.089	203.913	239.256	224.411
Yes	A_51_P387868	Mus musculus	Yes	BioMart	tektin 4 [Source:MGI Symbol;Acc:MGI:1919090]	Tekt4	Yes	1	ENSMUSG00000024175	protein_coding	Tekt4-204, Tekt4-201, Tekt4-205, Tekt4-202, Tekt4-203	protein_coding, processed_transcript	1 protein_coding, 6,8 processed_transcript	A_51_P387868	NM_027951	Tekt4				152.278	170.012	189.752	175.939	209.656	188.717	157.977	199.678	264.789	634.444	407.834	421.287	505.362	477.707	275.742	505.913	193.995	166.234	171.667	148.008	181.765	153.028	179.744	159.98	229.202	190.569	383.966	252.434	252.823	283.046
Yes	A_55_P2019397	Mus musculus	Yes	BioMart	mitochondrial carrier 1 [Source:MGI Symbol;Acc:MGI:1929261]	Mtch1	Yes	1	ENSMUSG00000024012	protein_coding	Mtch1-201, Mtch1-215, Mtch1-211, Mtch1-217, Mtch1-216, Mtch1-207, Mtch1-208, Mtch1-202, Mtch1-210, Mtch1-218, Mtch1-219, Mtch1-214, Mtch1-203	protein_coding, nonsense_mediated_decay, retained_intron	1 protein_coding, 6,2 nonsense_mediated_decay, 6,4 retained_intron	A_55_P2019397	NM_019880	Mtch1		Stress-responsive		54841	57006.9	56599.9	55898.1	57307.9	55945.1	61793.8	56159	74504	69386.4	69303.8	67414.5	67692.4	71473	74830.5	71436	59346.8	56690.8	55093.7	62581.7	60540	58482.1	59130.5	58090.8	73766.9	69773.3	75381.2	75384.3	78190.7	67073.3
Yes	A_66_P107703	Mus musculus	Yes	BioMart	spermine oxidase [Source:MGI Symbol;Acc:MGI:2445356]	Smox	Yes	1	ENSMUSG00000027333	protein_coding	Smox-201, Smox-202, Smox-207, Smox-204, Smox-203, Smox-217, Smox-216, Smox-214, Smox-213	protein_coding, nonsense_mediated_decay, retained_intron	1 protein_coding, 6,2 nonsense_mediated_decay, 6,4 retained_intron	A_66_P107703	NM_145533	Smox				574.324	589.951	540.016	580.641	564.62	595.504	494.182	575.075	744.229	884.084	909.869	985.841	975.918	881.912	865.819	1033.13	553.779	572.484	526.303	504.011	623.131	482.689	505.009	528.976	770.213	662.966	1013.81	919.233	958.793	889.929
Yes	A_51_P357606	Mus musculus	Yes	BioMart	phytanoyl-CoA dioxygenase domain containing 1 [Source:MGI Symbol;Acc:MGI:3612860], predicted gene, 28035 [Source:MGI Symbol;Acc:MGI:5547771]	Phyhd1, Gm28035	No	2	ENSMUSG00000079484, ENSMUSG00000099041	protein_coding	Phyhd1-212, Phyhd1-204, Phyhd1-207, Phyhd1-203, Phyhd1-211, Phyhd1-202, Phyhd1-205, Phyhd1-208, Phyhd1-210, Gm28035-201, Phyhd1-206	protein_coding, nonsense_mediated_decay, retained_intron	1 protein_coding, 6,2 nonsense_mediated_decay, 6,4 retained_intron	A_51_P357606	NM_172267	Phyhd1				4486.33	4434.21	3760.79	4044.56	3682.56	4072.54	3223.9	5217.48	5797.61	12432.3	8812.44	7089.39	7118.87	7380.76	7713.33	8614.56	4028.32	3497.23	3629.18	3006.84	4104.29	4069.27	3338.62	3533.36	7264.14	7973.08	8680.78	8077.68	9398.86	8958.55
Yes	A_55_P1961039	Mus musculus	Yes	BioMart	patatin-like phospholipase domain containing 2 [Source:MGI Symbol;Acc:MGI:1914103]	Pnpla2	Yes	1	ENSMUSG00000025509	protein_coding	Pnpla2-203, Pnpla2-202, Pnpla2-201, Pnpla2-204	protein_coding, nonsense_mediated_decay	1 protein_coding, 6,2 nonsense_mediated_decay	A_55_P1961039	NM_001163689	Pnpla2		Stress-responsive		1592.1	1994.69	1769	1928.35	1977.29	1885.89	1723.57	1965.12	2369.84	3499.86	3458.64	3399.46	3428.19	3344.28	2303.04	3901.73	1775.59	1714.7	1814.44	1650.53	2126.67	1728	1927.5	1692.29	2153.94	1986.22	3594.52	2398.39	3094.02	2787.7
Ensembl probe missing														A_55_P2820752	NM_007483	Rhob	Core list of GC-responsive genes			5212	5469.32	4632.16	4834.59	4768.87	5258.09	4648.21	5074.65	6901.53	7387.49	6560.79	7361.22	6809.72	7314.75	6039.55	7248.62	4558.82	5259.3	5189.88	4636.95	4744.28	4643.91	5044.93	5033.16	5475.59	5166.23	6127.77	5726.41	6644.09	5660.48
Yes	A_55_P2245920	Mus musculus	Yes	BioMart	leucine rich repeat containing 8A VRAC subunit A [Source:MGI Symbol;Acc:MGI:2652847]	Lrrc8a	Yes	1	ENSMUSG00000007476	protein_coding	Lrrc8a-202, Lrrc8a-201	protein_coding	1 protein_coding	A_55_P2245920	NM_177725	Lrrc8a				5652.13	5051.13	5043.9	5364.31	5647.18	6011.85	5746.87	5222.86	7732.07	8847.69	7754.48	7800.12	8309.74	8424.72	7115.5	7581.04	5781.98	5319.43	5107.04	6330.03	6186.17	5228.85	6085.81	4557.06	7111.05	5997.62	7752.97	7135.08	7875.16	7077.74
Yes	A_55_P2007196	Mus musculus	Yes	BioMart	aldolase A, fructose-bisphosphate [Source:MGI Symbol;Acc:MGI:87994]	Aldoa	Yes	1	ENSMUSG00000030695	protein_coding	Aldoa-201, Aldoa-203, Aldoa-202, Aldoa-210, Aldoa-212, Aldoa-208, Aldoa-206, Aldoa-205	protein_coding, retained_intron, processed_transcript	1 protein_coding, 6,4 retained_intron, 6,8 processed_transcript	A_55_P2007196	NM_001177307	Aldoa	Extended list of GC-responsive genes			127923	134995	119516	133722	117466	129245	135748	136830	181539	183282	169102	173666	164590	191437	182265	180825	127766	120912	124204	126337	129399	140233	116170	133255	181762	167149	186975	183818	191209	176436
Yes	A_55_P2152872	Mus musculus	Yes	BioMart	fibroblast growth factor receptor-like 1 [Source:MGI Symbol;Acc:MGI:2150920]	Fgfrl1	Yes	1	ENSMUSG00000008090	protein_coding	Fgfrl1-202, Fgfrl1-201, Fgfrl1-205	protein_coding, retained_intron	1 protein_coding, 6,4 retained_intron	A_55_P2152872	NM_054071	Fgfrl1				2137.43	2107.93	1882.5	2033.22	1916.75	1972.36	2171.68	2311.83	1543.58	1224.8	1150.39	1147.39	1161.69	1184.53	1804.43	1126.87	1878.07	1951.97	2278.89	2207.22	2412.4	2168.25	1980.97	2140.63	1989.27	1856.97	1429.21	1977.23	1888.27	1693.95
Yes	A_55_P2109377	Mus musculus		BioMart	calcium/calmodulin-dependent protein kinase II, beta [Source:MGI Symbol;Acc:MGI:88257]	Camk2b	Yes	1	ENSMUSG00000057897	protein_coding	Camk2b-209, Camk2b-204, Camk2b-210, Camk2b-215	protein_coding, processed_transcript	1 protein_coding, 6,8 processed_transcript	A_55_P2109377	NM_001174053	Camk2b		Stress-responsive		64658.4	75210.3	65256.8	69954.2	61837.4	65249.9	65991.4	71287.4	91234	88233	89337.1	92776.8	79756.3	83688.7	96723.8	93415.1	72203.6	69226.2	68142.5	65658.2	55370.6	67363.7	62391.1	61426.4	84911.1	89875.1	88108.6	94592.9	78487.7	88288
Yes	A_55_P1984144	Mus musculus	Yes	BioMart	predicted gene 8964 [Source:MGI Symbol;Acc:MGI:3642935]	Gm8964	Yes	1	ENSMUSG00000102090	processed_pseudogene	Gm8964-201	processed_pseudogene	7,6 processed_pseudogene	A_55_P1984144	ENSMUST00000165944.2	Gm8964				15084.1	15600.6	15383.2	14635.4	15220	15448.3	15755.7	14854.7	13259.7	13172	12784.3	13071.1	13440.5	13051.7	12701.4	13001.5	14217.3	14224.2	15457	15119.1	14544.9	15016	15071.2	14745.7	12635.4	12595.3	12656.4	12470.2	12314.2	12722.9
Yes	A_55_P2028415	Mus musculus	Yes	BioMart	3-hydroxyacyl-CoA dehydratase 2 [Source:MGI Symbol;Acc:MGI:1918007]	Hacd2	Yes	1	ENSMUSG00000035376	protein_coding	Hacd2-201, Hacd2-203	protein_coding, processed_transcript	1 protein_coding, 6,8 processed_transcript	A_55_P2028415	NM_023587	Hacd2				2359	2386.15	2237.65	2491.47	2208.63	2197.89	2405.2	2484.11	2787.35	3817.66	3650.93	3550.34	3431.87	3304.82	3146.58	3777.07	1966.39	2164.5	2435.06	2441.57	2753.78	2274.36	1998.91	2463.04	2765.46	2657.01	3412	3199.68	3372.06	2976.23
Ensembl probe missing														A_55_P2147816	LF200454	Rpl29		Stress-responsive		55530.5	51089	55177.5	56099.8	55833.2	56270.1	57715.8	52634.2	66061.4	65710.6	65946.5	63617.4	63063.8	67750.4	66967.7	66896.6	57019.1	53624.7	54058.4	56949.7	56326.2	55612.5	56546.7	56918.5	65136.1	65901	66532.9	68878.1	70740.1	64501.9
Yes	A_55_P2161595	Mus musculus	Yes	BioMart	hippocalcin [Source:MGI Symbol;Acc:MGI:1336200]	Hpca	Yes	1	ENSMUSG00000028785	protein_coding	Hpca-202, Hpca-204, Hpca-205, Hpca-208, Hpca-201, Hpca-209	protein_coding	1 protein_coding	A_55_P2161595	NM_001130419	Hpca	Extended list of GC-responsive genes	Stress-responsive		71108.3	90271.2	85479.3	83262.3	86106.4	83673.4	85096.2	80253	117054	102368	128085	122424	123721	115577	124518	119793	92832.7	93235.2	83101.7	85224.2	71496.8	81742.8	78134.2	89487.4	120364	129828	118795	119543	113409	119394
Ensembl probe missing														A_66_P107886	NM_001356547	Sphkap				7611.82	8577.48	8051.16	8858.32	9107.17	7761.59	8027.37	8571.4	10696.3	12429.6	11656	10486.1	10756.9	10591.4	10258.5	9917.78	8220.04	7686.58	8301.64	7868.45	9489.72	8346.44	7785.55	8309.11	10048.1	10085.9	10308.2	9382.9	10763.2	10246.4
Yes	A_55_P2274233	Mus musculus	Yes	BioMart	ArfGAP with GTPase domain, ankyrin repeat and PH domain 3 [Source:MGI Symbol;Acc:MGI:2183446]	Agap3	Yes	1	ENSMUSG00000023353	protein_coding	Agap3-201, Agap3-202	protein_coding	1 protein_coding	A_55_P2274233	NM_139153	Agap3				16200.3	14734.3	15286.3	15483.7	16060.1	14878.4	13322.5	13635.7	22743.6	23964.5	22348.2	20105.4	18477.5	19731.6	18848.5	21686.4	16965.1	15157.7	14518.7	16252.2	17468.9	18273.4	15496.3	15682.4	24194.1	23044.8	23426.1	23560.7	25401.3	22382.9
Ensembl probe missing														A_55_P2513505	XM_006495902	Kansl3				187.612	234.984	233.403	240.61	258.731	209.702	236.657	241.115	346.346	315.691	339.046	385.689	440.772	304.231	443.963	406.379	226.634	218.691	184.168	220.579	219.282	225.262	265.75	235.816	348.248	370.297	357.16	383.977	422.468	398.421
Ensembl probe missing														A_55_P2732848	NM_175024	Nrn1l				98.1189	124.956	123.239	105.451	115.175	111.377	113.214	129.91	184.485	198.097	172.092	156.255	161.674	174.086	179.358	175.577	100.198	121.232	108.029	127.504	123.982	104.414	107.564	122.854	139.831	132.549	166.324	143.066	182.131	153.939
Yes	A_51_P170807	Strains		BioMart	mitogen-activated protein kinase kinase kinase 6 [Source:MGI Symbol;Acc:MGI:1855691]	Map3k6	Yes	1	MGP_NODShiLtJ_G0028693	protein_coding		protein_coding, processed_transcript	1 protein_coding, 6,8 processed_transcript	A_51_P170807	AB021861	Map3k6	Extended list of GC-responsive genes	Stress-responsive		153.513	217.846	148.513	132.639	188.682	187.917	173.605	223.355	345.891	1137.57	764.304	620.08	606.777	762.048	304.146	964.47	158.867	151.535	193.66	139.205	192.086	158.339	187.887	149.727	204.155	181.077	652.976	249.392	291.08	402.282
Yes	A_51_P336874	Mus musculus		BioMart	ATPase, H+ transporting, lysosomal V0 subunit E [Source:MGI Symbol;Acc:MGI:1328318]	Atp6v0e	Yes	1	ENSMUSG00000015575	protein_coding	Atp6v0e-204, Atp6v0e-205, Atp6v0e-201, Atp6v0e-202	protein_coding	1 protein_coding	A_51_P336874	NM_025272	Atp6v0e				3192.53	3303.1	3123.52	3650.27	3021.44	3077.55	3347.59	3143.05	3711.72	5215.38	4572.91	4655.54	4524.46	4227.43	3988.01	4287.91	3212.88	3079.51	3103.68	3010.08	3377.71	3120.29	2930.05	3168.96	3767.77	3392.54	4394.47	3719.54	4276.84	4260.72
Yes	A_51_P372826	Mus musculus	Yes	BioMart	spermine oxidase [Source:MGI Symbol;Acc:MGI:2445356]	Smox	Yes	1	ENSMUSG00000027333	protein_coding	Smox-201, Smox-202, Smox-205, Smox-206, Smox-207, Smox-208, Smox-209, Smox-204, Smox-203, Smox-217, Smox-216, Smox-214, Smox-213	protein_coding, nonsense_mediated_decay, retained_intron	1 protein_coding, 6,2 nonsense_mediated_decay, 6,4 retained_intron	A_51_P372826	NM_145533	Smox				2028.69	1983.57	2111.48	2109.92	1979.95	2152.37	1732.08	2101.42	2624.34	2628.94	3197.64	3286.88	3172.16	3199.96	2729.7	3536.37	2079.75	2308.08	1991.82	1796.08	2008.86	1697.93	1817.33	2041.98	2547.96	2320.64	3112.94	2702.17	3024.71	2778.53
Yes	A_52_P482251	Mus musculus	Yes	BioMart	gap junction protein, beta 6 [Source:MGI Symbol;Acc:MGI:107588]	Gjb6	Yes	1	ENSMUSG00000040055	protein_coding	Gjb6-201, Gjb6-202, Gjb6-204	protein_coding, retained_intron	1 protein_coding, 6,4 retained_intron	A_52_P482251	NM_001010937	Gjb6	Core list of GC-responsive genes	Stress-responsive		5598.1	5539.59	5200.01	5180.66	6526.26	5944.31	6039.14	6600.42	7081.26	12487.5	9465.51	8762.49	10214.6	9734.62	8009.79	10480.5	5259.2	5610.15	5615.43	5778.86	6589.46	6283.38	6421.27	5600.82	7563.78	6359.23	9231.92	6880.91	8816.18	8801.56
Yes	A_51_P208603	Mus musculus	Yes	BioMart	deiodinase, iodothyronine, type II [Source:MGI Symbol;Acc:MGI:1338833]	Dio2	Yes	1	ENSMUSG00000007682	protein_coding	Dio2-201	protein_coding	1 protein_coding	A_51_P208603	ENSMUST00000082432.4	Dio2	Extended list of GC-responsive genes	Stress-responsive		2639.21	2810.36	2884.18	3366.64	3087.65	2955.68	3101.2	2788.3	4163.04	4700.08	5301.42	4785.26	4308.77	4663.93	3571.17	4600.19	2619.01	2745.14	2885.44	3012.39	3667.44	2905.3	2828.85	2981.18	3493.9	3426.46	4112.86	3265.68	3711.08	2958.15
Yes	A_51_P295192	Mus musculus	Yes	BioMart	nuclear factor of kappa light polypeptide gene enhancer in B cells inhibitor, alpha [Source:MGI Symbol;Acc:MGI:104741]	Nfkbia	Yes	1	ENSMUSG00000021025	protein_coding	Nfkbia-201	protein_coding	1 protein_coding	A_51_P295192	NM_010907	Nfkbia	Core list of GC-responsive genes	Stress-responsive		1502.4	1982.64	1799.07	1854.12	1886.35	1798.54	1933.72	1680.48	3134.81	4339.75	3382.81	3028.46	3422.59	3366.08	2360.7	2112.31	1628.83	1563.05	1715.76	1615.39	1971.8	1694.72	1549.22	1776.53	1769.14	1537.92	1989.51	1485.12	1801.6	1568.13
Yes	A_51_P323248	Mus musculus	Yes	BioMart	syndecan 4 [Source:MGI Symbol;Acc:MGI:1349164]	Sdc4	Yes	1	ENSMUSG00000017009	protein_coding	Sdc4-201	protein_coding	1 protein_coding	A_51_P323248	NM_011521	Sdc4	Core list of GC-responsive genes	Stress-responsive		377.331	384.446	347.448	384.282	438.122	454.808	455.506	476.363	654.203	732.698	692.889	811.97	834.994	1215.06	630.98	841.82	374.786	374.088	442.116	383.752	453.494	346.496	456.668	382.685	507.631	472.492	667.264	741.369	633.943	689.357
Yes	A_55_P1973965	Mus musculus	Yes	BioMart	protein phosphatase 1, regulatory subunit 13B [Source:MGI Symbol;Acc:MGI:1336199]	Ppp1r13b	Yes	1	ENSMUSG00000021285	protein_coding	Ppp1r13b-201, Ppp1r13b-203	protein_coding	1 protein_coding	A_55_P1973965	NM_011625	Ppp1r13b				8041.69	7478.45	7511.68	7724.31	7472.89	7707.81	6789.34	7399.93	9981.73	9455.37	9697.24	10083.1	9775.83	9863.76	8533.12	10152	6963.82	7586.39	7581.22	7456.37	6558.18	7629.14	6934.55	8117.53	9136.87	8840.96	9999.81	9186.15	8214.8	8965.6
Yes	A_51_P118237	Mus musculus	Yes	BioMart	serum/glucocorticoid regulated kinase 1 [Source:MGI Symbol;Acc:MGI:1340062]	Sgk1	Yes	1	ENSMUSG00000019970	protein_coding	Sgk1-204, Sgk1-202, Sgk1-201, Sgk1-203, Sgk1-213	protein_coding	1 protein_coding	A_51_P118237	NM_011361	Sgk1	Core list of GC-responsive genes	Stress-responsive		4648.37	4791.4	4825.28	4885.92	5207.39	4875.93	4935.79	4942.27	8464.26	10944.4	7805.21	7799.87	8007.76	7828.76	6311.96	6764.19	4777.73	4284.72	5161.76	4971.23	3468.31	5234.51	4617.61	3819.35	4526.71	4174.61	5292.66	4588.36	3357.11	4266.96
Yes	A_55_P1967885	Mus musculus		BioMart	nuclear receptor subfamily 3, group C, member 1 [Source:MGI Symbol;Acc:MGI:95824]	Nr3c1	Yes	1	ENSMUSG00000024431	protein_coding	Nr3c1-203, Nr3c1-201, Nr3c1-204	protein_coding	1 protein_coding	A_55_P1967885	NM_008173	Nr3c1	Core list of GC-responsive genes			7339.03	7348.43	7671.7	7698.63	7530.97	6969.5	7480.22	7295.7	5836.04	5730.01	4259.74	4786.99	4513.44	5459.28	5509.56	4458.62	7108.66	6518.89	7988.33	7687.36	8738.64	7551.06	7530.64	6932.16	5400.1	5891.01	4596.2	5014.71	5425.84	5038.82
Yes	A_55_P2088440	Mus musculus	Yes	BioMart	arrestin domain containing 2 [Source:MGI Symbol;Acc:MGI:1918057]	Arrdc2	Yes	1	ENSMUSG00000002910	protein_coding	Arrdc2-201, Arrdc2-207, Arrdc2-206, Arrdc2-204	protein_coding, retained_intron	1 protein_coding, 6,4 retained_intron	A_55_P2088440	NM_027560	Arrdc2	Extended list of GC-responsive genes	Stress-responsive		549.548	604.231	491.499	537.607	567.732	523.939	658.46	575.759	1025.98	1311.74	777.76	824.932	909.685	944.928	721.417	1146.68	507.226	468.57	559.621	587.391	492.467	536.301	555.172	510.318	529.766	423.64	649.17	597.937	566.181	475.041
Ensembl probe missing														A_51_P490023	NM_009450	Tubb2a				75302	75439.4	67926.3	75488.1	66221.9	74473.2	82307.5	76605.2	93150	98679.5	88358.9	92402.8	83732.1	88251.5	97834.7	92652	71338.1	70990.2	72270.5	79286.3	72810.8	73185.8	71825.9	69103.1	89839.4	83418	93614.1	95272.2	92919.5	85984.7
Yes	A_55_P1998545	Mus musculus	Yes	BioMart	neurochondrin [Source:MGI Symbol;Acc:MGI:1347351]	Ncdn	Yes	1	ENSMUSG00000028833	protein_coding	Ncdn-201, Ncdn-203	protein_coding, processed_transcript	1 protein_coding, 6,8 processed_transcript	A_55_P1998545	NM_011986	Ncdn				52288	62277.4	59217.7	54842.5	58662.8	55922.9	54656.9	54678.2	81557.9	65240.4	86470.1	84754.8	85408.3	85010.7	83653	80175.9	62602.9	68074	55211.2	53747.2	49748.2	55726	52200	62389.1	82806.4	84907.5	81498.1	79890.4	78891.1	82044.6
Yes	A_52_P608322	Mus musculus	Yes	BioMart	v-maf musculoaponeurotic fibrosarcoma oncogene family, protein F (avian) [Source:MGI Symbol;Acc:MGI:96910]	Maff	Yes	1	ENSMUSG00000042622	protein_coding	Maff-203, Maff-201, Maff-202	protein_coding	1 protein_coding	A_52_P608322	NM_010755	Maff		Stress-responsive		49.9956	54.659	48.9439	33.2151	59.8715	36.851	52.183	51.3034	93.0023	256.739	171.811	109.843	124.574	178.286	117.852	186.273	46.8651	39.5681	47.9138	69.8427	45.3837	53.3947	34.9685	49.2703	95.7812	72.0306	170.902	119.837	58.9333	82.9248
Yes	A_55_P2070992	Mus musculus	Yes	BioMart	aldolase C, fructose-bisphosphate [Source:MGI Symbol;Acc:MGI:101863]	Aldoc	Yes	1	ENSMUSG00000017390	protein_coding	Aldoc-201, Aldoc-202, Aldoc-204, Aldoc-206	protein_coding, processed_transcript	1 protein_coding, 6,8 processed_transcript	A_55_P2070992	NM_009657	Aldoc	Core list of GC-responsive genes			63556.9	53547.7	60924.1	62999.6	69629.1	62704.8	62130.7	71979.9	77424.2	87519.6	82955.2	78985.8	86057.4	87256.4	90528.8	85329.2	56957.1	56372.8	67393.3	59709	71256.1	67793	68504	65673	83531.7	82853.8	84924	81075.5	84669.9	87902.4
Yes	A_55_P2007733	Mus musculus	Yes	BioMart	epsin 1 [Source:MGI Symbol;Acc:MGI:1333763]	Epn1	Yes	1	ENSMUSG00000035203	protein_coding	Epn1-202, Epn1-201, Epn1-207	protein_coding	1 protein_coding	A_55_P2007733	NM_010147	Epn1				61555.3	66385.4	66217.9	63816.7	62976.7	65925.2	66309.2	63663.5	82629.2	77403.6	76810.9	80176.3	74340.8	83773.6	85273.4	79671.5	67841.4	65311.6	64694.3	62358.3	62611.1	65526.6	60139.8	61161.7	82752.9	80714.6	81484.8	79295	84892.9	77022.3
Yes	A_55_P1976534	Strains		BioMart	chloride channel, voltage-sensitive Ka [Source:MGI Symbol;Acc:MGI:1329026]	Clcnka	Yes	1	MGP_WSBEiJ_G0028252, MGP_PWKPhJ_G0027895	protein_coding		protein_coding, unknown_likely_coding	1 protein_coding, 5,2 unknown_likely_coding	A_55_P1976534	NM_024412	Clcnka				122.964	132.72	152.846	80.7583	163.76	143.749	143.801	154.575	395.493	422.165	296.544	284.344	324.047	337.35	330.473	408.597	130.035	140.321	164.12	126.954	169.432	122.769	91.1457	73.9925	293.219	168.869	206.858	395.341	395.393	425.311
Ensembl probe missing														A_55_P2792958	NM_144549	Trib1		Stress-responsive		454.459	360.966	406.487	412.725	503.547	321.554	438.869	370.503	603.551	691.809	569.327	617.276	667.851	624.399	601.094	704.225	349.597	377.226	361.339	429.996	547.147	414.95	397.426	385.259	509.041	452.612	577.294	493.326	552.375	499.917
Yes	A_55_P2061386	Mus musculus	Yes	BioMart	chromodomain helicase DNA binding protein 3 [Source:MGI Symbol;Acc:MGI:1344395]	Chd3	Yes	1	ENSMUSG00000018474	protein_coding	Chd3-202, Chd3-201, Chd3-205, Chd3-203	protein_coding, retained_intron	1 protein_coding, 6,4 retained_intron	A_55_P2061386	NM_146019	Chd3				62573.8	66423.8	56122.6	60720.2	62318	57607.4	58768.7	62455.4	77427	70005.3	70770.4	76581.1	76448.7	72775.4	79663.7	83226.7	60058	60481.2	61023	56388.4	62469.3	57838.9	57777.8	58455.3	74918.2	76212.3	75535.6	78108.4	83208.2	76149.5
Ensembl probe missing														A_51_P225224	NM_019564	Htra1		Stress-responsive		18132.5	17260.4	16153.6	19479.6	21350.6	18720	17733.6	21368.7	24928.1	36334	24976.6	26573.2	26249	30003.8	25824.5	29548.5	16981.1	14284.7	18919.7	16969.5	19039.7	18786.7	18418.1	17274.8	22690.8	19497.5	28880.7	22947.7	24453.1	26212.7
Yes	A_51_P108334	Mus musculus	Yes	BioMart	solute carrier family 25 (mitochondrial carrier, adenine nucleotide translocator), member 4 [Source:MGI Symbol;Acc:MGI:1353495]	Slc25a4	Yes	1	ENSMUSG00000031633	protein_coding	Slc25a4-201, Slc25a4-202	protein_coding, retained_intron	1 protein_coding, 6,4 retained_intron	A_51_P108334	NM_007450	Slc25a4				68622.7	62702.4	58224.8	61750	60445.1	60696.4	67987.1	61344.5	79535.2	79070.6	75842.3	75512.8	74717	75800.7	86341.6	83573.9	66134.5	66646.9	62768.1	73850.1	63222	64800.4	62747.2	58392.4	76010.9	75921.9	81331.1	86380.4	81092.1	75168.6
Yes	A_55_P2010871	Mus musculus		BioMart	dishevelled associated activator of morphogenesis 2 [Source:MGI Symbol;Acc:MGI:1923691]	Daam2	Yes	1	ENSMUSG00000040260	protein_coding	Daam2-203	retained_intron	6,4 retained_intron	A_55_P2010871	NM_001008231	Daam2				2727.16	2441.59	2528.07	2778.54	2340.49	2550.99	2430.87	2602.83	3353.69	3099.69	3744.99	4090.58	3666.2	3781.7	3432.61	4357.1	3132.64	2900.36	2564.02	2356.59	2617.43	2246.66	2617.06	2688.58	3394.95	3580.07	3983.3	3437.57	4277.52	3500.22
Ensembl probe missing														A_51_P100289	NM_020493	Srf				3499.62	2999.72	3145.77	3424.98	3402.85	3209.23	3046.88	2744.45	4169.56	3834.31	3984.71	4600.73	4260.72	3890.84	3932.01	3817.57	2849.96	3318.3	3236.04	3010.2	3407.85	3079.37	2988.25	3401.43	3896.1	3912.9	4209.05	4029.35	4402.17	3934.61
Yes	A_51_P189121	Mus musculus	Yes	BioMart	ATPase, Ca++ transporting, type 2C, member 2 [Source:MGI Symbol;Acc:MGI:1916297]	Atp2c2	Yes	1	ENSMUSG00000034112	protein_coding	Atp2c2-201	protein_coding	1 protein_coding	A_51_P189121	NM_026922	Atp2c2				50.6119	38.826	44.2493	54.108	52.4885	57.1849	65.286	51.1128	86.2336	135.233	103.84	103.484	86.8807	98.7911	111.822	129.44	48.7274	61.6659	65.7423	53.199	63.7717	59.0696	47.7126	62.5407	66.5952	62.9783	122.946	84.7366	88.0914	97.7237
Yes	A_51_P350453	Mus musculus	Yes	BioMart	pyruvate dehydrogenase kinase, isoenzyme 4 [Source:MGI Symbol;Acc:MGI:1351481]	Pdk4	Yes	1	ENSMUSG00000019577	protein_coding	Pdk4-201	protein_coding	1 protein_coding	A_51_P350453	NM_013743	Pdk4	Core list of GC-responsive genes			494.243	526.492	512.805	472.198	532.032	459.403	591.82	470.064	749.422	1541.61	973.013	746.683	949.108	941.232	660.559	960.299	454.083	452.267	516.983	567.451	553.477	546.231	557.718	509.024	484.639	436.708	576.347	507.015	560.331	548.089
Yes	A_52_P481493	Mus musculus	Yes	BioMart	FK506 binding protein 5 [Source:MGI Symbol;Acc:MGI:104670]	Fkbp5	Yes	1	ENSMUSG00000024222	protein_coding	Fkbp5-201, Fkbp5-202, Fkbp5-209, Fkbp5-205, Fkbp5-210, Fkbp5-206, Fkbp5-208, Fkbp5-213	protein_coding, processed_transcript	1 protein_coding, 6,8 processed_transcript	A_52_P481493	NM_010220	Fkbp5	Core list of GC-responsive genes	Stress-responsive		179.347	163.436	200.25	215.583	191.118	218.317	164.452	166.826	330.146	439.872	327.682	325.218	295.463	278.034	256.959	290.618	174.506	145.658	138.658	151.424	200.741	170.069	158.264	208.67	189.586	143.287	213.753	181.342	177.152	189.751
Yes	A_51_P464738	Mus musculus	Yes	BioMart	solute carrier family 2 (facilitated glucose transporter), member 1 [Source:MGI Symbol;Acc:MGI:95755]	Slc2a1	Yes	1	ENSMUSG00000028645	protein_coding	Slc2a1-201, Slc2a1-204	protein_coding, nonsense_mediated_decay	1 protein_coding, 6,2 nonsense_mediated_decay	A_51_P464738	NM_011400	Slc2a1		Stress-responsive		6113.05	6186.15	6457.38	6025.48	6188.26	6113.58	6229.84	6537.79	7819.37	18876.4	13225.3	11341.3	11156.2	11425.7	8010.27	13071.7	5584.47	6235.16	6202	6818.92	7933.57	6285.73	6419.35	5712.91	7340.44	6792.83	10136.1	7968.1	8573.43	7347.45
Ensembl probe missing														A_55_P2490774	NM_030180	Usp54				2660.53	3158.01	2625.2	3054.44	2779.87	2787.86	2723.25	2773.52	3386.59	5692.69	3892.11	4319.96	3962.53	4094.33	3536.83	4278.82	2608.47	2311.62	2586.4	2537.58	3071.32	2720.28	2710.63	2630.68	3026.97	2819.91	3723.97	3407.64	4017.16	3318.13
Yes	A_51_P208361	Mus musculus	Yes	BioMart	adenylate kinase 3 [Source:MGI Symbol;Acc:MGI:1860835]	Ak3	Yes	1	ENSMUSG00000024782	protein_coding	Ak3-201	protein_coding	1 protein_coding	A_51_P208361	NM_021299	Ak3				5041.86	4507.92	5031.9	4960.25	4770.15	4863.87	4824.96	5076.95	6154.9	5748.77	6693.79	6565.14	6650.59	6339.58	5842.4	7239.8	5104.64	5256.26	4318.06	4690.56	5233.59	4579.6	4558.03	4976.44	6138.74	5932.98	6461.29	6124.16	7065.49	6223.39
Ensembl probe missing														A_55_P2889718	NM_025610	Asrgl1				8183.38	8526.11	8823.88	8839.88	9886.94	9692.27	8505.92	7862.74	6001.69	6846.86	6054.46	5825.09	6438.36	5954.18	5958.29	5610.69	9259.87	7924.28	9318.78	10429.2	11422	9563.41	9275.09	7971.15	6900.91	6487.16	5872.48	5830.79	6737.65	6375.89
Yes	A_51_P312336	Mus musculus	Yes	BioMart	solute carrier family 14 (urea transporter), member 1 [Source:MGI Symbol;Acc:MGI:1351654]	Slc14a1	Yes	1	ENSMUSG00000059336	protein_coding	Slc14a1-201, Slc14a1-202, Slc14a1-203	protein_coding	1 protein_coding	A_51_P312336	NM_028122	Slc14a1				366.613	408.935	385.645	335.304	334.074	360.478	405.641	368.598	244.716	272.169	201.861	180.708	237.021	212.025	244.673	170.227	372.05	367.109	398.173	369.83	461.729	387.651	424.536	396.636	257.844	246.969	229.403	226.22	325.034	272.389
Yes	A_55_P1959838	Mus musculus	Yes	BioMart	predicted gene, 49689 [Source:MGI Symbol;Acc:MGI:6215141]	Gm49689	Yes	1	ENSMUSG00000116708	processed_pseudogene	Gm49689-201	processed_pseudogene	7,6 processed_pseudogene	A_55_P1959838	ENSMUST00000232543.1	Gm49689				11473	11431.2	12857.9	10943.4	12591.4	12527.5	12309	11382.7	9920.42	9243.02	10484	9381.05	10803	9996.68	9516.83	9663.94	11529.6	11475.7	11818.2	11074.4	11064.2	11479.7	11846.1	12092.1	9729.71	9797.09	9519.78	8991.36	9170.54	9440.31
Yes	A_55_P2073248	Mus musculus	Yes	BioMart	solute carrier family 25, member 34 [Source:MGI Symbol;Acc:MGI:2686215], transmembrane protein 82 [Source:MGI Symbol;Acc:MGI:2384869]	Slc25a34, Tmem82	No	2	ENSMUSG00000040740, ENSMUSG00000043085	protein_coding	Slc25a34-201, Tmem82-202	protein_coding, nonsense_mediated_decay	1 protein_coding, 6,2 nonsense_mediated_decay	A_55_P2073248	NM_001013780	Slc25a34				1471.83	1535.26	1263.65	1412.37	1385.44	1388.45	1155.34	1679.61	2362.26	2115.51	1907.59	2404.58	2198.96	2916.23	1933.04	2716.01	1367.93	1144.25	1298.91	1176.49	1592.79	1323.43	1499.82	1195.97	2235.47	1659.76	2295.97	1935.66	2044.85	2375.49
Ensembl probe missing														A_51_P137688	AK087687	Pex1				295.876	305.839	358.03	341.549	418.094	312.506	333.421	311.638	422.638	445.786	507.004	487.664	569.47	446.115	460.427	474.603	317.039	360.508	284.733	288.194	378.695	328.752	379.64	360.408	402.808	455.189	398.421	422.449	457.021	439.372
Yes	A_55_P2043033	Mus musculus	Yes	BioMart	phospholipase A2, group III [Source:MGI Symbol;Acc:MGI:2444945]	Pla2g3	Yes	1	ENSMUSG00000034579	protein_coding	Pla2g3-202, Pla2g3-203	protein_coding, retained_intron	1 protein_coding, 6,4 retained_intron	A_55_P2043033	NM_172791	Pla2g3	Extended list of GC-responsive genes			94.7148	96.0075	102.424	125.521	156.34	108.491	155.188	122.178	310.075	588.808	402.196	501.872	466.548	692.073	438.837	849.615	87.705	89.5123	128.744	113.86	148.186	149.167	139.077	122.143	349.585	198.546	1190.54	481.477	426.112	744.651
Yes	A_51_P487933	Mus musculus	Yes	BioMart	proteasome (prosome, macropain) 26S subunit, non-ATPase, 7 [Source:MGI Symbol;Acc:MGI:1351511]	Psmd7	Yes	1	ENSMUSG00000039067	protein_coding	Psmd7-201	protein_coding	1 protein_coding	A_51_P487933	NM_010817	Psmd7				6325.82	6740.68	6400.03	6342.19	6640.5	6394.59	6668.23	6453.79	5353.7	5039.25	5524.13	5131.59	5381.43	5315.52	5283.42	5355.68	6369.65	6435.64	6362.22	6626.16	7423.2	6230.68	6276.05	6631.8	5297.86	5115.67	5197.88	5335.61	5740.14	4910.98
Yes	A_52_P230650	Mus musculus	Yes	BioMart	Max dimerization protein 4 [Source:MGI Symbol;Acc:MGI:104991]	Mxd4	Yes	1	ENSMUSG00000037235	protein_coding	Mxd4-201, Mxd4-203	protein_coding, processed_transcript	1 protein_coding, 6,8 processed_transcript	A_52_P230650	ENSMUST00000042701.12	Mxd4		Stress-responsive		1513.81	1427.72	1397.89	1485.08	1233.74	1372.26	1323.21	1259.7	1804.52	2462.88	1993.44	2182.99	1957.23	1917.01	1559.95	2128.45	1223.32	1492.4	1398.01	1326.72	1369.42	1185.95	1280.96	1402.24	1471.02	1447.79	1930.32	1549.72	1686.86	1659.89
Yes	A_55_P1989061	Mus musculus		BioMart	TSC22 domain family, member 3 [Source:MGI Symbol;Acc:MGI:1196284]	Tsc22d3	Yes	1	ENSMUSG00000031431	protein_coding	Tsc22d3-201, Tsc22d3-205, Tsc22d3-202	protein_coding, retained_intron, processed_transcript	1 protein_coding, 6,4 retained_intron, 6,8 processed_transcript	A_55_P1989061	NM_010286	Tsc22d3	Core list of GC-responsive genes	Stress-responsive		3179.6	3482.86	3325.43	3369.69	3900.68	4081.13	4266.15	3769.87	5007.71	10850.5	6716.55	6849.08	7283.63	6694.09	4406.5	8908.87	3143.72	2989.69	2823.97	3366.98	3842.2	3115.44	3483.89	3255.81	3359.69	2877.95	4468.34	3646.3	4064.14	3898.45
Yes	A_55_P2106039	Mus musculus	Yes	BioMart	mitogen-activated protein kinase kinase kinase 6 [Source:MGI Symbol;Acc:MGI:1855691]	Map3k6	Yes	1	ENSMUSG00000028862	protein_coding	Map3k6-201, Map3k6-204	protein_coding, processed_transcript	1 protein_coding, 6,8 processed_transcript	A_55_P2106039	NM_016693	Map3k6	Extended list of GC-responsive genes	Stress-responsive		101.211	134.922	107.881	83.5735	117.914	94.0151	108.959	162.527	194.543	576.822	342.88	323.046	343.965	396.232	177.242	423.013	101.687	88.0336	121.868	107.273	111.253	115.631	107.696	108.696	134.771	101.757	367.166	137.537	159.264	204.551
Ensembl probe missing														A_55_P2786427	NM_175386	Lhfp	Core list of GC-responsive genes			1970.75	2209.45	1782.91	2153.15	2270.57	1989.77	2061.22	2431.27	2545.25	4450.81	3309.8	3032.2	2930.52	2945.39	2839.59	3223.44	2150.02	2184.02	2129.23	2442.76	2664.79	2457.01	2165.12	2079.99	2865.87	2916.26	3148.32	2786.04	3179.22	3253.89
Yes	A_51_P480499	Mus musculus	Yes	BioMart	ER membrane protein complex subunit 8 [Source:MGI Symbol;Acc:MGI:1343095]	Emc8	Yes	1	ENSMUSG00000031819	protein_coding	Emc8-201, Emc8-208, Emc8-204, Emc8-202, Emc8-206	protein_coding, nonsense_mediated_decay, retained_intron	1 protein_coding, 6,2 nonsense_mediated_decay, 6,4 retained_intron	A_51_P480499	NM_010926	Emc8				585.579	583.078	538.991	545.639	545.235	491.498	606.314	652.976	704.901	715.568	681.72	751.93	747.487	766.828	777.34	821.505	572.866	594.83	622.889	633.673	692.858	633.478	628.428	594.189	763.606	710.665	812.306	754.013	801.343	837.416
Yes	A_55_P2055708	Mus musculus	Yes	BioMart	vomeronasal 1 receptor 48 [Source:MGI Symbol;Acc:MGI:2148508]	Vmn1r48	Yes	1	ENSMUSG00000057592	protein_coding	Vmn1r48-201	protein_coding	1 protein_coding	A_55_P2055708	NM_053218	Vmn1r48				188.745	308.218	262.342	289.925	445.572	236.03	272.379	291.779	379.814	714.9	513.765	542.08	750.211	524.395	502.677	471.092	182.209	192.313	210.704	219.898	327.932	264.355	293.008	194.342	405.961	390.184	419.003	356.08	492.653	463.287
Yes	A_51_P228632	Mus musculus	Yes	BioMart	RAS-related protein 1a [Source:MGI Symbol;Acc:MGI:97852]	Rap1a	Yes	1	ENSMUSG00000068798	protein_coding	Rap1a-201, Rap1a-202, Rap1a-204	protein_coding, nonsense_mediated_decay	1 protein_coding, 6,2 nonsense_mediated_decay	A_51_P228632	NM_145541	Rap1a				4909.68	5320.4	5328.45	5290.09	4688.55	4912.05	5600.67	5590.85	3826.75	4491.5	3630.92	3812.99	3439.69	3538.86	3848.76	3607.87	5028.89	4413.2	5147.12	5579.63	6147.38	5428.35	5549.77	4688.35	3850.12	3731.82	3529.66	3707.43	4538.56	3586.18
Yes	A_55_P2006340	Mus musculus	Yes	BioMart	ubiquitin A-52 residue ribosomal protein fusion product 1 [Source:MGI Symbol;Acc:MGI:98887], KxDL motif containing 1 [Source:MGI Symbol;Acc:MGI:1922870], predicted gene 11808 [Source:MGI Symbol;Acc:MGI:3649356]	Uba52, Kxd1, Gm11808	No	3	ENSMUSG00000090137, ENSMUSG00000055553, ENSMUSG00000068240	protein_coding	Uba52-207, Uba52-205, Uba52-203, Uba52-201, Uba52-208, Uba52-202, Kxd1-204, Kxd1-207, Gm11808-201, Uba52-204	protein_coding, retained_intron	1 protein_coding, 6,4 retained_intron	A_55_P2006340	NM_001348229	Uba52				62166	58056.6	60196	58700.8	57171.5	60538.8	60402.8	59052.9	70086.6	67178.4	68053.8	67731.6	66446.5	68606.5	66553.6	67780.2	58983	58056.9	58957.8	58901	57067	56111.5	58712.4	60328.5	66166.9	65625.9	69328.6	66763.2	67797.5	66112.7
Yes	A_51_P458973	Mus musculus	Yes	BioMart	muscle glycogen phosphorylase [Source:MGI Symbol;Acc:MGI:97830]	Pygm	Yes	1	ENSMUSG00000032648	protein_coding	Pygm-201	protein_coding	1 protein_coding	A_51_P458973	NM_011224	Pygm				229.536	190.737	228.01	270.891	279.501	244.98	279.76	305.013	454.559	295.331	448.275	472.82	504.599	520.568	571.586	566.265	230.803	256.813	252.744	252.511	271.651	239.607	317.044	240.48	441.649	347.84	705.31	637.274	660.882	536.661
Yes	A_55_P1957922	Mus musculus	Yes	BioMart	arrestin domain containing 2 [Source:MGI Symbol;Acc:MGI:1918057]	Arrdc2	Yes	1	ENSMUSG00000002910	protein_coding	Arrdc2-201, Arrdc2-207, Arrdc2-206, Arrdc2-204	protein_coding, retained_intron	1 protein_coding, 6,4 retained_intron	A_55_P1957922	NM_027560	Arrdc2	Extended list of GC-responsive genes	Stress-responsive		541.397	659.927	477.12	553.194	566.76	515.231	652.783	587.148	927.87	1406	785.851	894.957	954.219	882.502	678.154	1274.52	511.617	453.275	517.378	582.592	390.001	511.462	584.935	518.65	486.623	482.48	578.875	604.936	398.878	504.346
Yes	A_55_P1982156	Mus musculus	Yes	BioMart	negative elongation factor complex member C/D, Th1l [Source:MGI Symbol;Acc:MGI:1926424]	Nelfcd	Yes	1	ENSMUSG00000016253	protein_coding	Nelfcd-202, Nelfcd-201, Nelfcd-204	protein_coding, retained_intron	1 protein_coding, 6,4 retained_intron	A_55_P1982156	NM_020580	Nelfcd				4037.63	4489.69	4547.51	4464.86	4988.33	4435.63	4603.31	4384.36	5024.9	5315.36	5951.15	5991.98	6110	5706.68	6376.79	6002.66	4513.33	4687.66	4469.09	4270.72	4970.03	4742.39	4671.5	4918.01	6130.51	6271.49	6034.01	6301.79	6459.62	6324.73
Yes	A_55_P2131577	Mus musculus	Yes	BioMart	predicted gene 12447 [Source:MGI Symbol;Acc:MGI:3650247]	Gm12447	Yes	1	ENSMUSG00000080816	processed_pseudogene	Gm12447-201	processed_pseudogene	7,6 processed_pseudogene	A_55_P2131577	NAP103572-1	Gm12447				54066.1	53135	51059.8	55292.3	57465.2	55702.5	52567.2	51624.6	66198.9	66266.1	60387.6	62062	64418.9	64071.2	65956.9	62230.8	52620.8	54414.4	53205.2	52654.3	60607.9	56159	53848.5	52829.7	61952.4	61289.3	65166	63934	71525.7	65504.9
Yes	A_52_P345301	Mus musculus	Yes	BioMart	cilia and flagella associated protein 100 [Source:MGI Symbol;Acc:MGI:2141635]	Cfap100	Yes	1	ENSMUSG00000048794	protein_coding	Cfap100-201, Cfap100-207, Cfap100-206	protein_coding, nonsense_mediated_decay	1 protein_coding, 6,2 nonsense_mediated_decay	A_52_P345301	NM_173775	Ccdc37				110.774	128.864	105.932	130.315	108.894	124.304	113.232	126.658	158.813	165.865	214.642	211.491	178.497	176.182	176.254	200.769	151.985	136.251	122.193	105.51	120.038	127.934	98.9395	134.717	163.744	168.09	176.184	166.289	200.932	189.194
Ensembl probe missing														A_51_P266211	NM_133741	Snrk				1953.14	1702.41	1836.61	1893.24	1893.74	1819.72	1826.72	1838.17	2249.89	2262.18	2242.23	2331.17	2313.4	2412.92	2357.42	2421.41	1814.6	1918.34	1794.09	1908.53	1986.03	1673.14	1793.13	1930.18	2156.39	1948.33	2308.6	2357.74	2402.2	2099.06
Yes	A_52_P607683	Mus musculus	Yes	BioMart	protein phosphatase 1E (PP2C domain containing) [Source:MGI Symbol;Acc:MGI:2444096]	Ppm1e	Yes	1	ENSMUSG00000046442	protein_coding	Ppm1e-201	protein_coding	1 protein_coding	A_52_P607683	NM_177167	Ppm1e		Stress-responsive		14252.9	15475.6	14831.4	14441.8	17227.7	16056.1	14293.3	14030.2	18952.9	20498.3	20265.8	18609.5	20720.3	18455.1	17268.9	19119.1	14742.5	14033.3	13868.2	14539.5	16162.5	15373.8	12999.7	13821.9	16367.5	16393.3	18853.1	18352	20893.3	16837.4
Yes	A_55_P2112737	Mus musculus	Yes	BioMart	actin, beta [Source:MGI Symbol;Acc:MGI:87904]	Actb	Yes	1	ENSMUSG00000029580	protein_coding	Actb-201, Actb-207, Actb-208, Actb-203, Actb-202, Actb-205, Actb-204, Actb-209, Actb-206	protein_coding, retained_intron, processed_transcript	1 protein_coding, 6,4 retained_intron, 6,8 processed_transcript	A_55_P2112737	NM_007393	Actb		Stress-responsive		98919	121913	100017	103055	103734	102771	101057	98646.2	137864	144131	144105	132331	131464	135744	134946	138245	103416	105656	101839	97994.7	116300	106460	92919.1	135946	125203	141807	139146	139164	141876	131039
Yes	A_55_P2031407	Mus musculus	Yes	BioMart	predicted gene 6170 [Source:MGI Symbol;Acc:MGI:3643368]	Gm6170	Yes	1	ENSMUSG00000100078	processed_pseudogene	Gm6170-201	processed_pseudogene	7,6 processed_pseudogene	A_55_P2031407	NAP111752-1	Gm6170				89552	117725	84576.3	90078.2	84020.1	90470.4	92829.6	89703.4	121088	115840	117638	120380	116589	116097	130810	124356	92073.6	99895.1	93838.2	86276.2	92984.8	94874.8	81196.7	85902.9	116945	118147	125772	131509	129406	119590
Yes	A_55_P2106956	Mus musculus	Yes	BioMart	predicted pseudogene 5523 [Source:MGI Symbol;Acc:MGI:3649089]	Gm5523	Yes	1	ENSMUSG00000097711	processed_pseudogene	Gm5523-201	processed_pseudogene	7,6 processed_pseudogene	A_55_P2106956	NR_004447	Gm5523				88741.2	106511	96180	92921.5	89027.8	90305.6	100370	89166.9	120322	102876	131820	127013	136396	126309	127487	124112	102179	106497	90751.3	86911.5	87394.5	92355.5	87725.8	102269	127714	130994	128994	127332	135046	119827
Yes	A_51_P267700	Mus musculus	Yes	BioMart	gastrokine 3 [Source:MGI Symbol;Acc:MGI:1916138]	Gkn3	Yes	1	ENSMUSG00000030048	protein_coding	Gkn3-201	protein_coding	1 protein_coding	A_51_P267700	NM_026860	Gkn3				545.023	637.538	681.793	573.202	646.548	609.499	619.75	557.327	351.685	292.893	315.959	379.575	373.599	382.326	408.515	322.675	471.495	508.65	614.749	642.87	674.855	830.812	547.165	576.26	456.035	422.597	301.997	399.504	409.071	316.174
Yes	A_30_P01027958	Mus musculus	Yes	BioMart	predicted gene 12022 [Source:MGI Symbol;Acc:MGI:3650976]	Gm12022	Yes	1	ENSMUSG00000085675	lncRNA	Gm12022-201	lncRNA	4,7 lncRNA	A_30_P01027958	chr11:18367482-18393258_R	Gm12022				93.4384	74.4307	79.7992	75.5378	99.2252	93.0283	91.5253	85.9936	115.318	136.586	134.364	125.895	157.195	145.803	133.006	161.359	98.902	96.8556	84.3241	86.4007	99.2892	65.3662	60.9409	89.3554	122.914	114.217	147.594	116.054	133.426	134.957
Yes	A_55_P2315457	Mus musculus	Yes	BioMart	GRIP1 associated protein 1 [Source:MGI Symbol;Acc:MGI:1859616]	Gripap1	Yes	1	ENSMUSG00000031153	protein_coding	Gripap1-201, Gripap1-203, Gripap1-202, Gripap1-209, Gripap1-204	protein_coding, retained_intron, processed_transcript	1 protein_coding, 6,4 retained_intron, 6,8 processed_transcript	A_55_P2315457	NM_001359289	Gripap1				2198.45	2125.02	2307.25	1901.13	1943	2418.62	2534.52	2299.33	2946.87	2707.73	2917.83	2925.14	2862.11	2896.72	3036.4	3109.74	2595.37	2674.1	2286.39	2242.91	1893.47	2090.39	2234.06	2336.07	3080.42	3130.06	3099.17	3189.37	2725.74	3033.57
Yes	A_51_P293938	Mus musculus	Yes	BioMart	RAS-like, family 11, member B [Source:MGI Symbol;Acc:MGI:1916189]	Rasl11b	Yes	1	ENSMUSG00000049907	protein_coding	Rasl11b-201, Rasl11b-203	protein_coding, retained_intron	1 protein_coding, 6,4 retained_intron	A_51_P293938	NM_026878	Rasl11b	Core list of GC-responsive genes	Stress-responsive		3441.32	3291.67	3648.39	3396.46	3316.72	3387.23	3275.13	2853.08	5106.1	5291.78	5073.09	4364.77	4703.83	3976.92	4189.6	3978.49	3134.58	3578.28	3483.75	3644.72	3527.69	3201.56	3152.81	3553.8	3888.48	3893.86	4163.42	4223.64	4700.62	3563.52
Yes	A_55_P2089015	Mus musculus	Yes	BioMart	transmembrane protein 52 [Source:MGI Symbol;Acc:MGI:1916921]	Tmem52	Yes	1	ENSMUSG00000023153	protein_coding	Tmem52-201, Tmem52-204, Tmem52-205, Tmem52-202, Tmem52-203	protein_coding, retained_intron	1 protein_coding, 6,4 retained_intron	A_55_P2089015	NM_027161	Tmem52				28.8596	51.7121	30.7393	43.3942	40.8715	47.754	37.5224	47.6023	98.2978	123.852	109.767	147.208	123.858	140.537	55.1945	157.744	36.8165	37.5108	42.336	32.8493	43.7118	38.3897	35.5178	38.4084	39.9926	37.1265	134.103	56.9185	72.7763	79.2572
Yes	A_55_P2289800	Mus musculus	Yes	BioMart	FRY like transcription coactivator [Source:MGI Symbol;Acc:MGI:1919563]	Fryl	Yes	1	ENSMUSG00000070733	protein_coding	Fryl-219, Fryl-202, Fryl-220, Fryl-201, Fryl-210, Fryl-205	protein_coding, retained_intron, processed_transcript	1 protein_coding, 6,4 retained_intron, 6,8 processed_transcript	A_55_P2289800	NM_028194	Fryl		Stress-responsive		1247.14	1269.33	1463.96	1437.98	1321.31	1274.43	1244.72	1242.37	1626.83	1709.56	1979.03	1910.55	1973.97	1597.61	2010.29	2001.1	1490.47	1500.68	1130.07	1276.98	1212.05	1531.85	1319.25	1574.35	1842.04	2051.82	1843.79	1978.53	1947.99	2010.07
Ensembl probe missing														A_66_P124914	XR_869815	Gm39055				116.129	164.971	102.677	128.22	149.595	148.323	130.184	132.508	253.977	288.065	221.747	250.255	218.887	239.167	177.953	256.408	102.155	92.725	140.166	116.835	133.895	138.652	122.036	111.077	150.757	100.859	207.73	168.982	202.78	190.126
Ensembl probe missing														A_55_P2909287	NM_008175	Grn				9255.78	10091.2	8786.95	9328.33	9713.35	9085.57	9276.91	9090.12	10982.7	13196.8	10936.4	11460.6	11583.9	11516.3	11795.8	11733.2	8421.36	7832.32	8941.72	8785.09	10466.3	9185.51	8883.57	8462.84	10705.1	10382.7	12409.1	11471.8	12998.6	10852.7
Yes	A_51_P163188	Mus musculus	Yes	BioMart	Ras and Rab interactor 2 [Source:MGI Symbol;Acc:MGI:1921280]	Rin2	Yes	1	ENSMUSG00000001768	protein_coding	Rin2-202, Rin2-201, Rin2-208	protein_coding, nonsense_mediated_decay	1 protein_coding, 6,2 nonsense_mediated_decay	A_51_P163188	NM_028724	Rin2				972.92	1072.92	932.417	979.438	974.149	1135.76	850.742	908.896	1287.69	2064.88	1605.59	1558.62	1643.07	1514.79	1091.66	1541.72	843.565	910.763	1087.18	970.244	1215.17	930.681	885.089	919.809	970.673	952.477	1487.64	1012.64	1263.73	1096.1
Yes	A_51_P394715	Mus musculus	Yes	BioMart	chemokine-like factor [Source:MGI Symbol;Acc:MGI:1922708]	Cklf	Yes	1	ENSMUSG00000054400	protein_coding	Cklf-201, Cklf-203, Cklf-206, Cklf-204, Cklf-205	protein_coding, nonsense_mediated_decay, processed_transcript	1 protein_coding, 6,2 nonsense_mediated_decay, 6,8 processed_transcript	A_51_P394715	NM_029295	Cklf	Core list of GC-responsive genes			369.891	360.167	330.439	356.023	309.716	364.576	348.902	357.326	460.346	809.59	591.363	522.974	539.172	594.303	498.798	727.11	364.902	343.527	336.351	319.731	383.849	337.488	364.535	368.9	438.849	380.958	610.306	486.35	508.117	425.385
Ensembl probe missing														A_55_P2941798	NM_001365071	Ak3				6083.98	5744.86	5543.53	5955.86	6106.93	5787.05	5673.69	6012.87	6629.6	7687.45	7421.27	7077.81	6863.16	6912.03	7176.95	7086.5	5768.64	5254.34	5471.41	5548.97	5849.51	5716.8	5425.66	5370.58	6257.9	6456.41	7093.65	7055.77	7380.93	7094.81
Yes	A_55_P2097340	Mus musculus	Yes	BioMart	CaM kinase-like vesicle-associated [Source:MGI Symbol;Acc:MGI:2384296]	Camkv	Yes	1	ENSMUSG00000032936	protein_coding	Camkv-201, Camkv-204, Camkv-202	protein_coding, retained_intron	1 protein_coding, 6,4 retained_intron	A_55_P2097340	NM_145621	Camkv				50212.6	53286.3	48243.9	51485.2	52083.9	49827	49442.6	49244.6	62088.3	57864.3	57114.3	58398.1	58694.4	61178.9	61830	59854.9	48891.1	48251.5	49879.1	48423.4	52763.3	51428.7	48870	51233.8	58087.4	56310.7	63484.8	61341.8	64310.5	60620.1
Ensembl probe missing														A_55_P2740577	NM_022417	Itm2c				77260.5	87414.4	74401	83335.6	85783.2	76185.2	77535.6	80619	100939	112062	100825	98547	98135.3	98463.5	100581	100866	71186	72164.3	78171.6	82676.3	87363.7	86249.6	79059.3	76052.3	94007	97863.9	98289.6	99333	112127	101366
Yes	A_55_P1980831	Mus musculus	Yes	BioMart	actin related protein 2/3 complex, subunit 2 [Source:MGI Symbol;Acc:MGI:1923959]	Arpc2	Yes	1	ENSMUSG00000006304	protein_coding	Arpc2-203, Arpc2-201, Arpc2-202	protein_coding	1 protein_coding	A_55_P1980831	NM_029711	Arpc2				38009.4	51475.6	50359.3	51911.2	49789.6	50894.9	50209.1	42839	58567.8	60368.5	62376.9	63925.1	60230.4	63840.5	60962.5	61955.8	56358.8	54457.5	52668	51318.9	54728.3	51619.2	46707.9	47393.6	57126.8	57547.5	61995.9	59780.6	64847.8	59569.8
Yes	A_51_P470905	Mus musculus	Yes	BioMart	transmembrane protein 52 [Source:MGI Symbol;Acc:MGI:1916921]	Tmem52	Yes	1	ENSMUSG00000023153	protein_coding	Tmem52-201, Tmem52-204, Tmem52-205, Tmem52-202, Tmem52-203	protein_coding, retained_intron	1 protein_coding, 6,4 retained_intron	A_51_P470905	NM_027161	Tmem52				20.1247	31.9258	34.5172	27.1133	18.3409	22.5381	21.1065	26.7264	44.857	57.9176	47.3658	86.6943	50.0693	62.9625	41.1378	65.0589	25.082	16.4601	33.2268	25.0253	28.839	23.5415	19.2776	32.6871	34.3084	38.7821	65.7629	43.0501	46.5118	53.4091
Yes	A_52_P103391	Mus musculus	Yes	BioMart	UDP-Gal:betaGlcNAc beta 1,4- galactosyltransferase, polypeptide 1 [Source:MGI Symbol;Acc:MGI:95705]	B4galt1	Yes	1	ENSMUSG00000028413	protein_coding	B4galt1-201	protein_coding	1 protein_coding	A_52_P103391	NM_022305	B4galt1				357.121	417.588	415.056	352.68	346.784	409.329	357.044	428.506	523.553	710.455	540.565	633.596	565.512	563.656	425.238	604.489	473.232	410.46	438.967	421.188	411.51	330.731	410.549	371.646	443.436	413.304	438.397	424.697	469.037	467.808
Yes	A_51_P148865	Mus musculus	Yes	BioMart	Max dimerization protein 4 [Source:MGI Symbol;Acc:MGI:104991]	Mxd4	Yes	1	ENSMUSG00000037235	protein_coding	Mxd4-201, Mxd4-202	protein_coding	1 protein_coding	A_51_P148865	NM_010753	Mxd4		Stress-responsive		303.636	310.537	206.027	262.288	249.132	233.367	258.37	270.648	361.263	452.361	350.961	411.24	401.39	454.28	371.39	476.302	209.925	237.689	256.087	231.152	243.712	252.527	276.909	238.837	309.885	249.536	413.306	301.406	346.113	395.473
Yes	A_52_P660693	Mus musculus	Yes	BioMart	dermatan sulfate epimerase-like [Source:MGI Symbol;Acc:MGI:2442948]	Dsel	Yes	1	ENSMUSG00000038702	protein_coding	Dsel-201, Dsel-202	protein_coding, processed_transcript	1 protein_coding, 6,8 processed_transcript	A_52_P660693	NM_001081316	Dsel		Stress-responsive		1685.16	1708.65	1513.32	1592.2	1652.63	1515	1646.27	1775.1	1252.87	1236.07	1205.88	1288.26	1210.02	1306.88	1261.59	1291.03	1705.14	1712.5	1694.27	1747.51	2021.27	1550.28	1638.24	1666.97	1288.28	1413.38	1320.44	1325.77	1539.49	1361.88
Yes	A_55_P2142146	Mus musculus	Yes	BioMart	glutamate-ammonia ligase (glutamine synthetase) [Source:MGI Symbol;Acc:MGI:95739]	Glul	Yes	1	ENSMUSG00000026473	protein_coding	Glul-201	protein_coding	1 protein_coding	A_55_P2142146	NM_008131	Glul		Stress-responsive		22285.1	23040.2	23404.1	24511.5	23226.1	24008.5	24680.9	28325.1	28421.2	33334.6	32042.8	30740.6	28763.2	30371.6	31520.9	35145.6	25587.7	23813.7	20943.5	22572.6	24482	24479.9	22771.3	22549.7	27517.9	28131.3	28397.8	28520.4	27555.3	28353.6
Yes	A_55_P2046744	Mus musculus	Yes	BioMart	chondroitin sulfate proteoglycan 5 [Source:MGI Symbol;Acc:MGI:1352747]	Cspg5	Yes	1	ENSMUSG00000032482	protein_coding	Cspg5-201, Cspg5-202, Cspg5-204, Cspg5-205	protein_coding	1 protein_coding	A_55_P2046744	NM_001166273	Cspg5				13146.8	14313.3	13240.8	13910.8	13037.2	12648	12967.7	13819.6	9871.65	10001.7	8502.91	9063.01	9878.28	9884.16	9400.95	7580.55	13015.4	12770	15075.3	13292.6	17022.1	15766.3	13172.3	14185.4	9887.78	11376.3	11307.7	10494.2	11648.1	10947
Ensembl probe missing														A_55_P2914518	NM_001081064	Pdzd2		Stress-responsive		1072.26	1062.66	867.098	1057.05	1116.52	944.112	988.278	1136.67	1612.3	1826.01	1715.06	1922.47	1414.23	1485.68	1452.82	1538.73	1085.23	1136.08	872.601	1119.79	1276.9	1034.82	1152.71	1330.1	1385.52	1170.21	1876.81	1422.28	1604.87	1733.61
Yes	A_51_P290074	Mus musculus		BioMart	fatty acid binding protein 7, brain [Source:MGI Symbol;Acc:MGI:101916]	Fabp7	Yes	1	ENSMUSG00000019874	protein_coding	Fabp7-201	protein_coding	1 protein_coding	A_51_P290074	NM_021272	Fabp7		Stress-responsive		6959.29	7393.92	6772.72	5404.35	5988.69	5737.62	5767.82	7011.32	3967.69	4308.31	3568.82	3186.17	3872.32	3450.52	4916.99	3420.56	7887.67	8021.37	7864.09	6759.42	8005.62	8965.79	8856.48	8244.6	7222.5	7092.62	5899.43	6896.88	7583.24	5451.18
Ensembl probe missing														A_55_P2552510	TC1704435	LOC105245295				491.023	456.547	488.829	564.621	430.268	471.138	469.762	454.706	737.339	592.332	572.387	656.009	704.584	647.862	642.039	627.544	493.548	479.638	418.937	465.388	530.486	505.579	444.381	504.599	695.03	671.502	665.729	803.931	709.781	616.684
Ensembl probe missing														A_55_P2809554	NR_024329	2900097C17Rik				79076.5	73145.6	72218.9	84642.1	84781.6	75100.4	73359.6	88182.5	96391.6	110089	101212	106097	97660.3	98557	105559	112827	74333.1	70559.2	84675.7	87488.2	79889.2	83554.4	79325.6	66013.5	94364.2	96208.6	106055	109957	106560	103343
Yes	A_52_P362757	Mus musculus		BioMart	collagen, type VI, alpha 2 [Source:MGI Symbol;Acc:MGI:88460]	Col6a2	Yes	1	ENSMUSG00000020241	protein_coding	Col6a2-203	retained_intron	6,4 retained_intron	A_52_P362757	ENSMUST00000137365.1	Col6a2				15.8819	20.6274	16.8247	31.2658	17.9279	14.3685	18.9346	21.8277	31.1042	37.3767	43.673	46.7484	39.2014	34.7101	40.4452	31.9935	17.6397	20.2612	24.4994	27.9682	19.8544	20.5599	20.0265	24.15	30.322	31.217	41.9133	34.4278	33.778	33.222
Yes	A_65_P15340	Mus musculus	Yes	BioMart	zinc finger protein 251 [Source:MGI Symbol;Acc:MGI:1918841]	Zfp251	Yes	1	ENSMUSG00000022526	protein_coding	Zfp251-201, Zfp251-202, Zfp251-203	protein_coding, processed_transcript	1 protein_coding, 6,8 processed_transcript	A_65_P15340	NM_001007568	Zfp251				1710.75	1768.09	1688.34	1651.22	1592.83	1777.1	1604.25	1727.36	2053.75	2017.69	2265.25	2146.96	2110.73	2073.66	2121.21	2100.77	1692.59	2007.66	1694.66	1746.89	1924.44	1701.19	1624.72	1851.57	2135.51	1996.28	2335.16	2276.71	2361.66	1972.66
Yes	A_55_P1961913	Mus musculus	Yes	BioMart	muscle glycogen phosphorylase [Source:MGI Symbol;Acc:MGI:97830]	Pygm	Yes	1	ENSMUSG00000032648	protein_coding	Pygm-201, Pygm-202, Pygm-203	protein_coding, retained_intron	1 protein_coding, 6,4 retained_intron	A_55_P1961913	NM_011224	Pygm				718.097	583.496	654.378	770.125	756.22	657.765	688.258	748.908	1070.09	797.637	976.737	1096.14	1245.61	1178.71	1081.47	1337.38	659.145	557.654	680.248	689.696	587.697	665.14	821.669	653.02	954.847	788.09	1403.7	1292.83	1263.61	1250.17
Yes	A_51_P489108	Mus musculus	Yes	BioMart	WD repeat domain 19 [Source:MGI Symbol;Acc:MGI:2443231]	Wdr19	Yes	1	ENSMUSG00000037890	protein_coding	Wdr19-204, Wdr19-201, Wdr19-203, Wdr19-202	protein_coding, retained_intron	1 protein_coding, 6,4 retained_intron	A_51_P489108	NM_153391	Wdr19				2328.95	2138.22	1995.23	2258.8	1935.68	2084.37	2160.43	2327.76	2668.66	2519.25	2481.26	2897.64	2484.24	2650.79	2724.27	2795.15	2194.31	2091.12	2063.84	2183.41	2447.85	1974.09	2028.77	2107.1	2751.06	2488.27	2563.24	2823.67	3057.62	2516.96
Yes	A_51_P190886	Mus musculus	Yes	BioMart	ankyrin repeat domain 13a [Source:MGI Symbol;Acc:MGI:1915670]	Ankrd13a	Yes	1	ENSMUSG00000041870	protein_coding	Ankrd13a-201, Ankrd13a-205, Ankrd13a-202, Ankrd13a-203	protein_coding, processed_transcript	1 protein_coding, 6,8 processed_transcript	A_51_P190886	NM_026718	Ankrd13a				727.078	690.575	718.198	703.017	569.812	687.965	709.409	719.269	899.848	859.085	898.468	1094.67	909.905	842.499	945.816	988.89	732.101	870.643	675.819	675.728	742.964	630.089	673.87	630.848	805.385	783.101	904.069	916.399	930.643	869.8
Yes	A_51_P244408	Mus musculus	Yes	BioMart	alkaline ceramidase 2 [Source:MGI Symbol;Acc:MGI:1920932]	Acer2	Yes	1	ENSMUSG00000038007	protein_coding	Acer2-201, Acer2-202	protein_coding	1 protein_coding	A_51_P244408	NM_139306	Acer2		Stress-responsive		151.295	108.936	166.178	113.866	105.72	145.231	122.53	119.478	206.144	247.391	365.649	255.539	337.395	351.546	271.615	192.679	100.224	112.69	143.824	136.812	117.013	115.046	72.4806	96.119	162.03	119.422	226.3	215.948	146.869	155.86
Ensembl probe missing														A_55_P2934160	NM_001271663	Gjb6	Core list of GC-responsive genes	Stress-responsive		102.187	84.9118	73.4745	93.8008	91.4356	97.9378	104.89	130.414	143.028	192.78	166.791	204.257	222.019	188.456	175.452	259.503	77.419	109.281	97.8081	109.701	57.6139	118.304	126.93	85.6419	153.802	111.639	229.134	201.286	101.021	177.321
Yes	A_30_P01023945	Mus musculus	Yes	BioMart	ubiquitin specific peptidase 9, X chromosome [Source:MGI Symbol;Acc:MGI:894681]	Usp9x	Yes	1	ENSMUSG00000031010	protein_coding	Usp9x-201	protein_coding	1 protein_coding	A_30_P01023945	chrX:12758189-12760546_F	Usp9x		Stress-responsive		5250.24	5382.99	5238.04	5133.23	5764.77	5370.55	5442.95	5481.52	4453.28	4816.75	4142.31	3925.38	3965.46	4334.71	4367.89	4271.82	5819.02	5423.85	5217.66	6320.77	6104.03	5480.42	5683.97	6137.62	4388.84	4292.11	4267.52	4527.85	4648.92	4121.2
Ensembl probe missing														A_66_P108085	NM_001033201	Ncbp1				1659.71	1629.09	1636.87	1658.18	1630.36	1684.27	1687.84	1626.16	2127.47	2151.94	2055.75	2074.13	1835.98	2146.07	1830.2	2125.79	1506.58	1517.55	1740.16	1673.95	1852.62	1600.76	1593.61	1577.24	1855.36	1720.08	2054.08	1848.26	2168.99	1807.26
Yes	A_55_P1963002	Mus musculus	Yes	BioMart	protein tyrosine phosphatase, receptor type, f polypeptide (PTPRF), interacting protein (liprin), alpha 4 [Source:MGI Symbol;Acc:MGI:1915757]	Ppfia4	Yes	1	ENSMUSG00000026458	protein_coding	Ppfia4-201, Ppfia4-203, Ppfia4-205, Ppfia4-206, Ppfia4-204	protein_coding, retained_intron, processed_transcript	1 protein_coding, 6,4 retained_intron, 6,8 processed_transcript	A_55_P1963002	NM_001144855	Ppfia4				3147.14	2849	3502.68	3280.57	3481.71	3383.75	3222.2	2882.57	4544.27	4358.87	4607.87	3987.67	4348.68	4256.84	3726.55	3675.53	3593.08	3736.78	2920.94	3347.46	3872.77	3286.52	3530.1	3869.32	4267.61	4656.94	4573.48	4787.93	5365.47	4210.56
Yes	A_55_P2074736	Mus musculus	Yes	BioMart	protein kinase, cAMP dependent regulatory, type I beta [Source:MGI Symbol;Acc:MGI:97759]	Prkar1b	Yes	1	ENSMUSG00000025855	protein_coding	Prkar1b-201, Prkar1b-203, Prkar1b-202	protein_coding	1 protein_coding	A_55_P2074736	NM_001359097	Prkar1b				30978.2	31666.8	29379.2	30347	32556.2	30739.5	30416.9	29032.3	35803.4	34877	34554.4	35098.1	37302.1	37066.6	35201.8	36111.5	30011.5	31000.4	29747.3	31441.1	32176.6	30571.8	30636.7	31377.9	35345.5	35563.6	35541.7	37228.9	40299.1	35517.4
Yes	A_55_P1967697	Strains		BioMart	histocompatibility 2, T region locus 3 [Source:MGI Symbol;Acc:MGI:95959]	H2-T3	Yes	1	MGP_CASTEiJ_G0022885	protein_coding		nonsense_mediated_decay	6,2 nonsense_mediated_decay	A_55_P1967697	ENSMUST00000173629.7	H2-T3				12.7342	20.3428	10.7821	21.9122	16.4301	22.2789	10.6806	19.6245	39.1594	29.1819	37.259	29.6219	34.6799	32.6894	30.5009	27.097	20.3285	20.1941	23.9389	24.5495	18.2001	18.4892	16.933	18.0422	36.0884	29.4332	32.4907	29.1395	28.862	31.9186
Yes	A_51_P210956	Strains		BioMart	vascular cell adhesion molecule 1 [Source:MGI Symbol;Acc:MGI:98926]	Vcam1	Yes	1	MGP_PWKPhJ_G0026690	protein_coding		protein_coding	1 protein_coding	A_51_P210956	NM_011693	Vcam1				1894.17	2055.01	1729.88	2182.32	1704.26	1670.85	1862.28	1716.03	1291.01	1413.79	1332.23	1442.45	1362.12	1143.96	1262.29	1279.64	1654.56	1807.89	1864.93	1952.8	1647.79	1761.47	1991.4	1576.93	1396.68	1193.31	1104.09	1354.36	1088.25	1219.33
Yes	A_52_P513345	Mus musculus	Yes	BioMart	zinc finger SWIM-type containing 5 [Source:MGI Symbol;Acc:MGI:1921714]	Zswim5	Yes	1	ENSMUSG00000033948	protein_coding	Zswim5-201	protein_coding	1 protein_coding	A_52_P513345	NM_001029912	Zswim5				148.526	159.557	148.606	138.573	108.158	144.412	130.357	142.047	258.091	153.842	214.984	238.152	223.96	249.375	221.849	210.789	146.751	183.23	179.046	143.251	140.649	137.995	128.097	117.434	221.932	179.591	250.21	244.906	226.49	195.962
Yes	A_55_P2049479	Mus musculus	Yes	BioMart	SH3-domain binding protein 5 (BTK-associated) [Source:MGI Symbol;Acc:MGI:1344391]	Sh3bp5	Yes	1	ENSMUSG00000021892	protein_coding	Sh3bp5-202, Sh3bp5-201	protein_coding	1 protein_coding	A_55_P2049479	NM_011894	Sh3bp5				3416.15	3830.79	3431.19	3447.03	3346.01	3545.61	3325.21	3450.61	4525.35	4974.09	4406.32	4398.83	4651.85	4477.87	3922.05	4251.98	3267.36	3491.56	3590.76	3704.92	3972.85	3998.73	3328.3	3273.35	3958.75	3930.98	4434.31	4489.26	4943.42	4259.88
Yes	A_51_P397367	Mus musculus	Yes	BioMart	solute carrier family 16 (monocarboxylic acid transporters), member 1 [Source:MGI Symbol;Acc:MGI:106013]	Slc16a1	Yes	1	ENSMUSG00000032902	protein_coding	Slc16a1-201	protein_coding	1 protein_coding	A_51_P397367	NM_009196	Slc16a1		Stress-responsive		2635.17	2303.66	2368.82	2203.4	1912.93	2291.2	2273.35	2066.25	1831.15	1553.71	1592.35	1466.64	1457.17	1621.36	1677.62	1308.26	2110.14	1987.98	2287.08	2299.3	2326.69	2332.09	2270.72	1980.82	1684.88	2000.61	1535.59	1641.51	1611.86	1402.97
Ensembl probe missing														A_51_P494125	NM_007431	Alpl				275.758	410.457	357.73	387.952	336.863	280.392	438.016	373.962	243.437	170.138	166.084	206.646	191.944	186.451	229.819	177.16	379.878	306.185	495.095	390.904	452.24	460.099	368.506	299.587	298.553	216.443	219.902	149.872	226.411	254.769
Yes	A_51_P310629	Mus musculus	Yes	BioMart	apolipoprotein C-III [Source:MGI Symbol;Acc:MGI:88055]	Apoc3	Yes	1	ENSMUSG00000032081	protein_coding	Apoc3-203, Apoc3-201, Apoc3-202, Apoc3-205	protein_coding, processed_transcript	1 protein_coding, 6,8 processed_transcript	A_51_P310629	NM_023114	Apoc3				40.1632	25.848	34.9274	26.4186	36.5407	26.0699	49.7817	28.376	63.2795	77.5051	66.2985	54.3271	65.6349	85.3066	54.3778	73.8829	24.5634	38.9708	33.3409	20.5974	33.2444	31.4899	39.5894	23.3397	68.8845	44.7188	77.4832	57.3825	74.2965	76.7987
Yes	A_55_P2122841	Mus musculus	Yes	BioMart	predicted gene 6100 [Source:MGI Symbol;Acc:MGI:3644987]	Gm6100	Yes	1	ENSMUSG00000095202	processed_pseudogene	Gm6100-201	processed_pseudogene	7,6 processed_pseudogene	A_55_P2122841	LF196892	Gm6100				15236	17281.7	14553.3	16243.1	15355.1	15339.5	18600	16812.2	11959.5	14188.1	12103.6	12253.9	13437.3	12133.1	13193.7	12601	15148.4	15691.3	16171.9	17795.6	18489.5	17027.9	17418.8	15610.6	12721.2	12758	12859.4	13728.6	14945.1	12187.3
Yes	A_51_P245796	Mus musculus	Yes	BioMart	DNA-damage-inducible transcript 4 [Source:MGI Symbol;Acc:MGI:1921997]	Ddit4	Yes	1	ENSMUSG00000020108	protein_coding	Ddit4-201	protein_coding	1 protein_coding	A_51_P245796	NM_029083	Ddit4	Core list of GC-responsive genes	Stress-responsive		9962.53	10936.1	11607.3	10806.8	9367.22	10619	11159.8	8599.05	15087.6	21318.6	16128.5	15500.4	13639.1	13688.6	13763.9	11305.1	8665.47	8668.48	9048.1	9783.33	9737.21	8821.44	8867.82	6480.42	9462.48	8820.92	10560.7	9296.21	9869.1	9106.66
Yes	A_51_P171999	Mus musculus	Yes	BioMart	apolipoprotein E [Source:MGI Symbol;Acc:MGI:88057]	Apoe	Yes	1	ENSMUSG00000002985	protein_coding	Apoe-206, Apoe-205, Apoe-209, Apoe-201, Apoe-204, Apoe-207, Apoe-203, Apoe-211	protein_coding, retained_intron	1 protein_coding, 6,4 retained_intron	A_51_P171999	NM_009696	Apoe				77533.7	80365.5	72891.9	71892.6	71580.7	73832.6	73946.8	78134.2	91542.4	86460.4	86331.4	92724.7	94835.6	96131.2	94857.1	96007.4	71721.7	82409.3	82498.2	74372.6	72799.6	72194.1	73854.5	70690.8	88136.3	88003.6	96287.7	91275.6	95445.9	94029.8
Yes	A_51_P189916	Strains		BioMart	nucleolar protein 12 [Source:MGI Symbol;Acc:MGI:2146285]	Nol12	Yes	1	MGP_WSBEiJ_G0021369	protein_coding		protein_coding	1 protein_coding	A_51_P189916	NM_133800	Nol12				4633.94	4650.6	4346.28	4619.27	4462.89	4627.35	4583.67	4825.78	3777.66	3861.6	3364.85	3797.01	3623.73	3893.55	3650.96	3644.23	4149.73	3961.6	5082.35	4636.06	5115.74	4940.08	4717.81	4643.44	3848.98	3712.7	3991.99	3616.72	4017.38	3967.39
Yes	A_55_P2101021	Mus musculus	Yes	BioMart	L-amino acid oxidase 1 [Source:MGI Symbol;Acc:MGI:2140628]	Lao1	Yes	1	ENSMUSG00000024903	protein_coding	Lao1-201, Lao1-202	protein_coding, processed_transcript	1 protein_coding, 6,8 processed_transcript	A_55_P2101021	NM_133892	Lao1				27.8432	31.9208	29.0473	35.6227	38.0388	31.1247	30.3915	39.9628	217.997	222.383	60.6303	233.495	139.2	203.809	135.042	346.404	19.6926	19.3941	48.545	33.4434	32.1586	22.0232	35.426	29.4032	116.189	66.1659	413.474	251.555	247.36	202.022
Ensembl probe missing														A_55_P2794361	NM_001033420	Dock1				1332.28	1491.35	1322.28	1442.61	1508.64	1480.29	1401.83	1429.33	1084.95	1213.72	889.13	1120.77	1237.01	1075.18	1078.62	1011.29	1343.74	1264.36	1425.92	1468.83	1604.3	1412.4	1241.82	1409.98	1167.69	1122.87	1058.27	1129.23	1359.48	1148.71
Ensembl probe missing														A_66_P103991	NM_011664	Ubb				106379	109911	92861.5	99698.8	85589.8	96494.5	98066	105568	129281	118730	128340	124531	121491	127735	124629	122650	103196	102842	101702	105331	95127.5	95946.8	98535	102419	123996	120725	134092	132445	132020	122009
Yes	A_55_P2006008	Mus musculus	Yes	BioMart	serine (or cysteine) peptidase inhibitor, clade B, member 1a [Source:MGI Symbol;Acc:MGI:1913472]	Serpinb1a	Yes	1	ENSMUSG00000044734	protein_coding	Serpinb1a-201	protein_coding	1 protein_coding	A_55_P2006008	NM_025429	Serpinb1a				756.935	899.877	712.645	630.481	575.204	707.707	812.869	567.568	500.242	505.446	332.349	318.35	353.352	356.443	483.07	281.019	739.249	603.049	713.859	861.612	853.649	718.96	868.871	596.798	462.733	478.625	330.817	431.898	513.402	337.665
Yes	A_55_P2077548	Mus musculus	Yes	BioMart	GIT ArfGAP 1 [Source:MGI Symbol;Acc:MGI:1927140]	Git1	Yes	1	ENSMUSG00000011877	protein_coding	Git1-201, Git1-202	protein_coding	1 protein_coding	A_55_P2077548	NM_001004144	Git1				17804.4	21223.1	20694.3	19045.5	20673	20121	20185.3	18526.1	26419	21183.4	25770.8	26231.1	27439.2	26434.9	24952.7	25147.3	22348.8	22879.4	22205.3	19392.9	22591.3	20303.9	18951.4	20175.9	26690.2	27520	24365.9	24114.8	30001.4	26467.2
Yes	A_55_P2138856	Mus musculus	Yes	BioMart	predicted gene 45861 [Source:MGI Symbol;Acc:MGI:5804976], predicted gene 1698 [Source:MGI Symbol;Acc:MGI:2686544]	Gm45861, Gm1698	No	2	ENSMUSG00000110333, ENSMUSG00000074404	protein_coding, lncRNA	Gm45861-201, Gm1698-201, Gm45861-202	protein_coding, lncRNA, nonsense_mediated_decay	1 protein_coding, 4,7 lncRNA, 6,2 nonsense_mediated_decay	A_55_P2138856	ENSMUST00000209669.1	Gm1698				62.9635	59.8378	41.494	48.6479	58.4574	54.8477	67.1712	63.5154	91.4926	118.305	89.618	98.9355	133.83	112.194	88.916	118.831	52.7137	33.3319	48.4696	40.0965	61.3158	53.5859	56.5763	41.3886	59.9863	65.5717	111.178	68.5621	100.48	100.163
Yes	A_51_P219266	Mus musculus	Yes	BioMart	transmembrane serine protease 6 [Source:MGI Symbol;Acc:MGI:1919003]	Tmprss6	Yes	1	ENSMUSG00000016942	protein_coding	Tmprss6-201, Tmprss6-206, Tmprss6-204	protein_coding	1 protein_coding	A_51_P219266	NM_027902	Tmprss6				43.099	63.0069	42.6478	44.2619	41.2886	43.8052	54.5416	47.9049	91.552	95.3586	77.0547	107.117	69.2465	98.3482	83.3719	102.068	51.5167	55.7136	47.6281	61.0062	51.4754	49.0378	58.2256	36.2301	53.3375	67.2445	102.33	85.059	69.7281	70.8687
Yes	A_55_P2101336	Mus musculus	Yes	BioMart	receptor (calcitonin) activity modifying protein 2 [Source:MGI Symbol;Acc:MGI:1859650]	Ramp2	Yes	1	ENSMUSG00000001240	protein_coding	Ramp2-204, Ramp2-202, Ramp2-208, Ramp2-201, Ramp2-207, Ramp2-206, Ramp2-205	protein_coding, nonsense_mediated_decay, retained_intron	1 protein_coding, 6,2 nonsense_mediated_decay, 6,4 retained_intron	A_55_P2101336	NM_019444	Ramp2				3636.99	3595.83	3139.45	3363.07	3733.57	3300.46	3411.66	3281.91	4076.12	4355.54	4538.12	4664.36	4469.04	4009.5	3925.8	5059.25	3529.55	3482.21	3521.93	3716.72	3789.28	3772.52	3707.84	3673.49	3742.38	3477.92	4253.07	3911.64	4117.21	4131.54
Yes	A_52_P423810	Mus musculus	Yes	BioMart	metallothionein 1 [Source:MGI Symbol;Acc:MGI:97171]	Mt1	Yes	1	ENSMUSG00000031765	protein_coding	Mt1-203, Mt1-202	protein_coding	1 protein_coding	A_52_P423810	ENSMUST00000211807.1	Mt1	Extended list of GC-responsive genes	Stress-responsive		78.9604	73.5134	68.356	69.2436	93.2452	77.3803	69.5987	116.469	132.498	224.984	165.853	193.126	181.365	151.891	106.872	117.955	100.488	101.378	105.937	80.4322	114.587	129.305	88.0495	106.695	71.2724	74.5976	91.6645	65.814	104.867	111.704
Yes	A_52_P328078	Mus musculus	Yes	BioMart	ATP synthase, H+ transporting mitochondrial F1 complex, beta subunit [Source:MGI Symbol;Acc:MGI:107801]	Atp5b	Yes	1	ENSMUSG00000025393	protein_coding	Atp5b-201, Atp5b-205, Atp5b-202, Atp5b-203, Atp5b-206, Atp5b-204	protein_coding, retained_intron, processed_transcript	1 protein_coding, 6,4 retained_intron, 6,8 processed_transcript	A_52_P328078	NM_016774	Atp5b				59777.5	69233.2	60384.9	65020.1	66522.9	65204.9	66153.4	59402.2	75269.8	79530.6	77219.9	74029.5	78706.5	77788	79687.5	76873	56095.5	61505.9	60886	63533	73027.1	69585.6	61507.4	57594.3	72394.3	75180.8	76152.7	79643	81669.4	76228.2
Yes	A_51_P398723	Mus musculus	Yes	BioMart	FMS-like tyrosine kinase 1 [Source:MGI Symbol;Acc:MGI:95558]	Flt1	Yes	1	ENSMUSG00000029648	protein_coding	Flt1-202	protein_coding	1 protein_coding	A_51_P398723	NM_010228	Flt1				5857.62	6434.43	5211.92	5973.96	5681.77	5238.48	5169.47	6923.3	3440.76	4719.57	3196.63	3778.74	3827.63	3921.2	4295.61	3238.06	5325.53	4892.31	6818.4	5713.67	6659.27	6439.13	5424.39	4679.53	4901.7	4777.08	3757.3	4088.29	4047.17	4147.86
Ensembl probe missing														A_55_P2487654	NM_178227	Scn3b		Stress-responsive		18159.2	18602.5	19345	22562.2	19235.7	18744.9	18048.6	17234.8	24862.8	26138.3	23985.5	28361.3	25443.7	25543.5	24232.1	23427.5	21909.3	18874	17256.5	19323.4	19996.5	20986.5	17039.7	18849	23980.4	23780.3	25681.6	19511.9	27952.9	27912.6
Yes	A_51_P346938	Mus musculus	Yes	BioMart	leucine-rich alpha-2-glycoprotein 1 [Source:MGI Symbol;Acc:MGI:1924155]	Lrg1	Yes	1	ENSMUSG00000037095	protein_coding	Lrg1-201	protein_coding	1 protein_coding	A_51_P346938	NM_029796	Lrg1		Stress-responsive		89.122	72.495	72.865	67.8294	101.26	90.0531	89.0503	113.502	123.862	184.577	208.627	158.509	140.7	160.438	151.345	231.022	82.8636	80.7172	95.045	105.494	103.994	66.9423	104.777	95.9767	148.432	99.7729	156.111	166.989	120.482	149.012
Ensembl probe missing														A_55_P1968448	NAP059069-1					9542.1	9658.12	10151.9	9505.29	9982.9	9970.82	10037.6	9497.22	8190.96	8340.84	8181.86	8211.46	8441.34	8217.31	7643.24	8338.73	8740.06	9070.06	9557.53	9376.01	10589.8	8958.14	9841.66	9432.66	7206.05	8071.3	8027.16	7381.93	8813.09	7424.04
Yes	A_52_P527800	Mus musculus	Yes	BioMart	elastin microfibril interfacer 2 [Source:MGI Symbol;Acc:MGI:2389136]	Emilin2	Yes	1	ENSMUSG00000024053	protein_coding	Emilin2-203, Emilin2-201, Emilin2-202, Emilin2-206, Emilin2-205, Emilin2-204	protein_coding, retained_intron	1 protein_coding, 6,4 retained_intron	A_52_P527800	NM_145158	Emilin2				198.937	218.43	148.686	185.465	179.397	174.73	224.891	251.49	296.139	697.685	297.877	307.968	382.98	348.293	279.473	488.734	183.828	148.358	212.285	226.224	222.522	166.141	230.731	154.618	235.287	222.789	315.272	258.833	302.981	255.182
Yes	A_55_P2001553	Mus musculus	Yes	BioMart	immunoglobulin superfamily, DCC subclass, member 4 [Source:MGI Symbol;Acc:MGI:1858497]	Igdcc4	Yes	1	ENSMUSG00000032816	protein_coding	Igdcc4-205, Igdcc4-201, Igdcc4-202	protein_coding	1 protein_coding	A_55_P2001553	NM_001290315	Igdcc4				3675.27	3654.93	3810.57	3927.25	4189.45	3483.21	3750.92	3426.1	2635.6	3711.16	2537.91	2486.84	2744.38	2484.45	2466.38	2396.68	3357.98	3219.96	3631.18	3910.32	4427.34	3729.54	3851.5	3365.87	2883.35	2775.78	2211.15	2466.02	2909.92	2502.92
Ensembl probe missing														A_66_P134489	XR_373448	Gm4208				112.207	182.659	149.338	143.811	156.481	169.175	190.339	153.478	208.865	260.646	219.449	245.555	223.594	254.843	246.578	319.872	164.212	160.503	183.915	168.039	199.411	141.886	185.465	151.691	186.202	170.609	250.653	212.478	234.339	255.381
Yes	A_55_P1981964	Mus musculus	Yes	BioMart	tumor necrosis factor receptor superfamily, member 13b [Source:MGI Symbol;Acc:MGI:1889411]	Tnfrsf13b	Yes	1	ENSMUSG00000010142	protein_coding	Tnfrsf13b-201	protein_coding	1 protein_coding	A_55_P1981964	NM_021349	Tnfrsf13b				126.001	135.255	132.173	114.456	131.901	135.694	148.559	155.11	103.7	101.477	71.9002	91.4934	97.3126	88.7233	98.4348	96.7075	137.552	126.216	170.634	145.516	145.941	147.748	146.617	137.9	122.578	104.445	99.0555	120.484	113.648	119.557
Ensembl probe missing														A_30_P01031184	chr4:15230638-15231187_F					98.177	95.5163	106.432	90.9506	120.483	107.014	113.233	104.744	145.482	147.916	169.963	155.289	175.66	163.791	183.695	190.537	98.1518	110.185	104.477	103.454	112.394	94.679	115.198	100.879	178.939	146.956	134.882	152.233	181.783	144.86
Yes	A_52_P1029978	Strains		BioMart	LIM and SH3 protein 1 [Source:MGI Symbol;Acc:MGI:109656]	Lasp1	Yes	1	MGP_PWKPhJ_G0018123	protein_coding		protein_coding	1 protein_coding	A_52_P1029978	NM_010688	Lasp1		Stress-responsive		14712.8	13873.7	12442.8	14010.4	13454.6	13348.2	13192.6	14267.9	11479.4	11335.4	9482.09	10541.9	10323.5	11195	11018.2	10338.5	12711.7	11743.4	14375.4	13891.2	15112.4	12903	12168.7	13051	11875	11423.9	10333.1	11128.8	11783.2	10333.3
NO	A_55_P2069917	Mus musculus	Yes	BioMart	ubitquitin A-52 residue ribosomal protein fusion product 1, pseudogene [Source:MGI Symbol;Acc:MGI:3644625], predicted pseudogene 7808 [Source:MGI Symbol;Acc:MGI:3643360], predicted gene 7331 [Source:MGI Symbol;Acc:MGI:3644702]	Uba52-ps, Gm7808, Gm7331	No	3	ENSMUSG00000061390, ENSMUSG00000091460, ENSMUSG00000059461	processed_pseudogene	Uba52-ps-201, Gm7808-201, Gm7331-201	processed_pseudogene	7,6 processed_pseudogene	A_55_P2069917	NM_001348229	Uba52				56125.3	58185.3	57721.4	54759.3	58655.4	57754.6	55580.5	52318.3	65070.4	68948.2	66274.1	62465.1	67714.4	68205	63350.5	59272.6	54721.8	55635.9	55661.9	52631.1	60441.3	54557.7	55138.7	56835.7	65405.7	65642.9	68005.1	61172.9	72600.2	66537.8
NO	A_55_P2011235	Mus musculus	Yes	BioMart	predicted gene 12466 [Source:MGI Symbol;Acc:MGI:3651763]	Gm12466	Yes	1	ENSMUSG00000083539	processed_pseudogene	Gm12466-201	processed_pseudogene	7,6 processed_pseudogene	A_55_P2011235	NM_016738	Rpl13				37029.9	38682.5	35168.2	37597.1	35449.2	36434.7	35602.9	34839.4	32100.7	32453.9	30039.8	31986.9	30400.3	31150.6	29546	29409.8	33292.4	32770.3	36215.4	35367.1	38423.8	36148.9	36123.9	34792.4	28999.8	30083	29884.2	29556.7	32066.7	30417.6
Yes	A_55_P1955437	Mus musculus	Yes	BioMart	CKLF-like MARVEL transmembrane domain containing 5 [Source:MGI Symbol;Acc:MGI:2447164]	Cmtm5	Yes	1	ENSMUSG00000040759	protein_coding	Cmtm5-201, Cmtm5-203, Cmtm5-202	protein_coding, retained_intron	1 protein_coding, 6,4 retained_intron	A_55_P1955437	NM_026066	Cmtm5				6517.15	6785.21	6775.65	6348.1	6265.79	6033.04	6472.8	6568.57	5353.98	5156.09	4751.3	5100.6	5620.51	5253.26	5253.94	5049.36	6836.25	6550.94	6642.06	6468.05	7481.89	7052.9	6760.31	6380.47	5268.31	5508.12	5178.6	4662.28	5878.86	5215.47
Yes	A_51_P451458	Mus musculus	Yes	BioMart	MAM domain containing 2 [Source:MGI Symbol;Acc:MGI:1918988]	Mamdc2	Yes	1	ENSMUSG00000033207	protein_coding	Mamdc2-201, Mamdc2-202	protein_coding, nonsense_mediated_decay	1 protein_coding, 6,2 nonsense_mediated_decay	A_51_P451458	NM_174857	Mamdc2				193.279	227.586	222.138	194.802	206.873	238.579	271.741	220.843	182.654	134.664	110.941	109.721	148.327	137.213	157.512	100.975	221.803	174.231	237.766	237.208	262.246	209.971	188.783	180.258	156.8	131.195	138.842	123.846	146.528	105.569
NO	A_55_P1987514	Mus musculus	Yes	BioMart	predicted gene, 37108 [Source:MGI Symbol;Acc:MGI:5610336], predicted gene 11353 [Source:MGI Symbol;Acc:MGI:3649794]	Gm37108, Gm11353	No	2	ENSMUSG00000102135, ENSMUSG00000060198	processed_pseudogene	Gm37108-201, Gm11353-201	processed_pseudogene	7,6 processed_pseudogene	A_55_P1987514	XR_001783219	LOC101055915				44635	48231.9	50642.6	49606.8	48811	48571.8	53543.1	49894.7	54774.5	61302.9	54543.4	56120.5	53520.4	58129.3	59704.4	56588.1	50176.3	50203	50698.9	50728.4	52796.4	49617.5	51250.5	49415.6	58516	57875.6	56177.6	57425.7	61541.2	58032
Yes	A_51_P503261	Mus musculus	Yes	BioMart	leucine rich repeat containing 8 family, member C [Source:MGI Symbol;Acc:MGI:2140839]	Lrrc8c	Yes	1	ENSMUSG00000054720	protein_coding	Lrrc8c-201	protein_coding	1 protein_coding	A_51_P503261	NM_133897	Lrrc8c				228.999	226.27	209.954	230.579	197.586	208.642	225.593	224.255	300.625	388.246	335.79	294.558	286.22	334.814	238.182	328.372	211.69	208.553	226.368	243.19	214.725	208.625	229.72	197.687	231.195	219.898	294.122	212.683	237.437	229.822
Yes	A_51_P401386	Mus musculus	Yes	BioMart	predicted gene 10610 [Source:MGI Symbol;Acc:MGI:3642045]	Gm10610	Yes	1	ENSMUSG00000094841	lncRNA	Gm10610-202, Gm10610-201	lncRNA	4,7 lncRNA	A_51_P401386	XR_140845	Gm10610				31.7654	29.5785	21.5441	26.1479	42.4738	31.8398	20.8402	18.1222	6.72721	11.8641	11.7045	10.0052	12.7545	10.6491	12.9346	16.0322	31.9647	23.2538	25.6405	28.9856	23.5025	25.8651	34.1707	23.9369	6.45383	6.54522	9.30772	12.7691	12.9665	9.878
Yes	A_52_P104769	Mus musculus	Yes	BioMart	formin-like 3 [Source:MGI Symbol;Acc:MGI:109569]	Fmnl3	Yes	1	ENSMUSG00000023008	protein_coding	Fmnl3-201, Fmnl3-203, Fmnl3-202	protein_coding	1 protein_coding	A_52_P104769	NM_011711	Fmnl3				1485.93	1512.02	1271.39	1388.34	1384.01	1380.44	1314.67	1458.58	1168.29	1071.29	972.479	1055.92	998.174	1110.01	1084.42	997.479	1375.39	1416.09	1534.79	1425.42	1634.99	1522.62	1383.29	1377.62	1172.94	1180.43	1133.02	1017.09	1455.31	1293.21
Yes	A_55_P2107192	Mus musculus	Yes	BioMart	predicted gene 12892 [Source:MGI Symbol;Acc:MGI:3649649]	Gm12892	Yes	1	ENSMUSG00000083679	processed_pseudogene	Gm12892-201	processed_pseudogene	7,6 processed_pseudogene	A_55_P2107192	NAP111445-1	Gm12892				75356.8	85741.5	69424.1	71053.3	66341	62756.8	68214.6	72448.6	89780.1	91664.5	85584.1	94182.7	90163.3	92426.6	96348.4	96279.4	74047.5	81418.5	74325.3	70393	73669.1	74062.2	66029.2	67383	86150.1	87174.5	101631	105148	102537	101286
Yes	A_51_P245895	Mus musculus	Yes	BioMart	mitogen-activated protein kinase 4 [Source:MGI Symbol;Acc:MGI:2444559]	Mapk4	Yes	1	ENSMUSG00000024558	protein_coding	Mapk4-201, Mapk4-202, Mapk4-204	protein_coding, nonsense_mediated_decay	1 protein_coding, 6,2 nonsense_mediated_decay	A_51_P245895	NM_172632	Mapk4				562.065	637.733	562.168	545.172	557.072	551.811	638.453	637.096	765.01	691.276	809.596	857.68	783.708	877.52	784.84	799.179	595.861	729.138	646.711	603.949	683.244	536.772	596.999	587.19	657.924	711.429	805.521	807.886	803.787	836.612
Yes	A_55_P2109033	Mus musculus	Yes	BioMart	3-hydroxy-3-methylglutaryl-Coenzyme A synthase 2 [Source:MGI Symbol;Acc:MGI:101939]	Hmgcs2	Yes	1	ENSMUSG00000027875	protein_coding	Hmgcs2-202, Hmgcs2-201	protein_coding	1 protein_coding	A_55_P2109033	NM_008256	Hmgcs2	Extended list of GC-responsive genes			136.674	118.549	103.984	128.269	150.928	108.442	133.93	140.1	235.298	344.297	260.116	200.766	177.974	260.277	259.617	287.114	105.378	117.114	104.068	109.607	111.104	107.002	131.663	149.989	271.717	182.045	224.324	214.227	241.28	242.755
Yes	A_55_P2054643	Mus musculus	Yes	BioMart	neurexin III [Source:MGI Symbol;Acc:MGI:1096389]	Nrxn3	Yes	1	ENSMUSG00000066392	protein_coding	Nrxn3-205	protein_coding	1 protein_coding	A_55_P2054643	NM_001198587	Nrxn3				10923.8	13248.9	11622.6	12513	12646.3	11732.5	11792.7	12670.4	9965.86	9932.5	8768.85	9024.2	9369.96	9532.37	9801.77	9970	12996.2	11380.1	12130.7	12740.3	14018.8	12762.4	12398.5	11192.6	9241.27	8980.92	9726.07	10508.2	10444.4	9015.64
Yes	A_55_P2129234	Mus musculus	Yes	BioMart	calmodulin 2 [Source:MGI Symbol;Acc:MGI:103250]	Calm2	Yes	1	ENSMUSG00000036438	protein_coding	Calm2-201, Calm2-204, Calm2-202	protein_coding, retained_intron	1 protein_coding, 6,4 retained_intron	A_55_P2129234	NM_007589	Calm2	Core list of GC-responsive genes			79748.9	87648.9	81873.5	79300.2	76323	80069.4	85463.7	81187	116779	100876	106785	111496	105506	112156	115498	113510	82921.5	85679.4	87326.7	89469.7	63083.8	91710.9	83288.2	74714.7	105435	107558	119074	117396	70000.6	108486
Yes	A_51_P156857	Mus musculus	Yes	BioMart	small integral membrane protein 3 [Source:MGI Symbol;Acc:MGI:1917088]	Smim3	Yes	1	ENSMUSG00000038059	protein_coding	Smim3-201	protein_coding	1 protein_coding	A_51_P156857	NM_134133	Smim3				1017.38	1288.33	1204.36	1189.64	1016.65	1295.14	1188.46	1242.88	1554	2518.27	1723.02	1912.21	1856.28	1856.88	1279.86	2089.96	1193.38	939.107	1267.07	988.134	1302.57	1258.03	1115.5	921.052	1206.21	949.006	1522.85	1098.83	1432.71	1250.66
Ensembl probe missing														A_55_P2793729	NM_023184	Klf15	Core list of GC-responsive genes	Stress-responsive		1249.53	1425.54	1344.47	1592.72	1442.72	1491.98	1476.64	1350.94	1747.86	3354.42	2229.94	2136.56	2379.97	2332.18	1695.48	2062.11	1090.68	1071.68	1264.71	1349.76	1504.22	1454.06	1372.02	1199.39	1344.1	1339.3	1937.8	1479	1712.75	1474.04
Yes	A_55_P2101340	Mus musculus	Yes	BioMart	receptor (calcitonin) activity modifying protein 3 [Source:MGI Symbol;Acc:MGI:1860292]	Ramp3	Yes	1	ENSMUSG00000041046	protein_coding	Ramp3-201, Ramp3-202	protein_coding, processed_transcript	1 protein_coding, 6,8 processed_transcript	A_55_P2101340	NM_019511	Ramp3				663.985	811.047	710.713	769.477	689.652	686.644	723.45	837.693	1139.6	1372.29	1112.14	1212.95	952.38	1093.72	990.949	1103.76	747.944	587.631	926.573	763.218	881.318	705.448	755.013	610.344	857.436	681.273	1210.4	937.328	938.077	1042.62
Yes	A_55_P2031939	Mus musculus	Yes	BioMart	aquaporin 4 [Source:MGI Symbol;Acc:MGI:107387]	Aqp4	Yes	1	ENSMUSG00000024411	protein_coding	Aqp4-212, Aqp4-201	protein_coding	1 protein_coding	A_55_P2031939	NM_001308646	Aqp4		Stress-responsive		2055.95	2342.85	2128.11	1704.53	1526.59	2483.41	2204.02	1995.88	1385.55	1995.45	1152.08	961.344	1024.67	1122.43	1216.09	1056.42	1923.19	1919.05	2407.47	2529.88	2593.56	2048.83	2232.36	1878.31	1221.14	1297.51	1225.19	1160.59	1458.11	1098.96
Yes	A_55_P2000224	Mus musculus	Yes	BioMart	CD63 antigen [Source:MGI Symbol;Acc:MGI:99529]	Cd63	Yes	1	ENSMUSG00000025351	protein_coding	Cd63-204, Cd63-202, Cd63-206, Cd63-201, Cd63-205, Cd63-203	protein_coding, retained_intron, processed_transcript	1 protein_coding, 6,4 retained_intron, 6,8 processed_transcript	A_55_P2000224	NM_001282966	Cd63	Extended list of GC-responsive genes			8258.16	9453.75	8956.52	8808.68	9216.41	8654.4	8580.09	9968.14	6490.26	8409.65	6434.64	6753.45	7223.66	6373.67	7093.41	7119.46	8549.46	8891.29	8897.41	9537.07	10688.5	10479.8	9403.15	7679.97	7101.62	7825.26	6567.01	7228.86	7727.9	7332.08
Yes	A_55_P2006906	Mus musculus	Yes	BioMart	armadillo repeat containing, X-linked 3 [Source:MGI Symbol;Acc:MGI:1918953]	Armcx3	Yes	1	ENSMUSG00000049047	protein_coding	Armcx3-201, Armcx3-203	protein_coding	1 protein_coding	A_55_P2006906	NM_001358520	Armcx3				647.721	645.143	623.443	513.205	727.104	632.128	713.971	606.338	912.29	797.687	863.957	750.781	913.255	895.303	978.096	800.116	634.746	653.899	597.467	647.048	743.781	678.764	608.991	579.87	864.884	831.295	963.2	969.732	1081.11	854.563
Ensembl probe missing														A_55_P2740489	NM_198613	Ap2s1		Stress-responsive		20740.7	21464.5	20301.4	20076.2	20133.8	19085.2	22130.7	22015.9	27061.1	24422.5	27941.6	26767.4	27212.4	26115.7	27398.4	31654.6	21499.5	23725.9	19765.1	22535.6	24164	21058.5	25469	26121.2	27246.5	26999.5	33860.9	29506	28490.6	27027.4
Yes	A_51_P406583	Mus musculus	Yes	BioMart	myosin IE [Source:MGI Symbol;Acc:MGI:106621]	Myo1e	Yes	1	ENSMUSG00000032220	protein_coding	Myo1e-201, Myo1e-203	protein_coding, nonsense_mediated_decay	1 protein_coding, 6,2 nonsense_mediated_decay	A_51_P406583	NM_181072	Myo1e		Stress-responsive		267.713	296.553	254.647	239.99	219.518	254.604	294.447	295.128	356.449	340.404	391.832	376.162	369.259	410.369	452.214	383.977	290.429	352.482	284.488	272.346	303.4	191.916	311.162	307.169	403.607	405.088	353.53	356.451	424.571	322.243
Yes	A_55_P2076278	Mus musculus	Yes	BioMart	predicted pseudogene 5239 [Source:MGI Symbol;Acc:MGI:3648788]	Gm5239	Yes	1	ENSMUSG00000062742	processed_pseudogene	Gm5239-201	processed_pseudogene	7,6 processed_pseudogene	A_55_P2076278	ENSMUST00000081864.3	Gm5239				49343.5	45945.4	48479.6	45564.6	43679.6	48003.8	48980.9	46422.8	55323.4	52363.6	52255.9	53523.9	52296.9	53582.2	51480.2	53586.6	47670.3	48216.9	47667.5	48395.2	44428.6	44348.7	47046.7	47382.9	53430	52329.9	53620.1	52781	52536.6	52009.6
Yes	A_51_P123262	Mus musculus	Yes	BioMart	lysosomal-associated membrane protein family, member 5 [Source:MGI Symbol;Acc:MGI:1923411]	Lamp5	Yes	1	ENSMUSG00000027270	protein_coding	Lamp5-201, Lamp5-202	protein_coding, processed_transcript	1 protein_coding, 6,8 processed_transcript	A_51_P123262	NM_029530	Lamp5				1155.56	1101.06	1106.6	1106.98	955.79	1024.65	1304.92	1117.81	1284.09	1273.42	1502.96	1640.85	1296.21	1493.23	1718.24	1580.56	1156.79	1227.26	1242.9	1198.31	1208.07	1022.92	1119.33	1008.47	1543.74	1396.11	1764.44	1691.78	1601.9	1511.82
Yes	A_52_P293232	Mus musculus	Yes	BioMart	talin rod domain containing 1 [Source:MGI Symbol;Acc:MGI:1891420]	Tlnrd1	Yes	1	ENSMUSG00000070462	protein_coding	Tlnrd1-201	protein_coding	1 protein_coding	A_52_P293232	NM_030705	Mesdc1				1203.54	1306.27	1208.15	1198.39	1045.28	1169.38	1314.32	1164.81	1556.03	1293.3	1708.97	1729.08	1499.41	1481.59	1565.49	1712.12	1241.77	1466	1274.62	1223.88	1207.08	1157.79	1146.82	1139.94	1347.92	1414.35	1495.52	1452.93	1562.3	1392.72
Yes	A_51_P423518	Mus musculus	Yes	BioMart	amphiphysin [Source:MGI Symbol;Acc:MGI:103574]	Amph	Yes	1	ENSMUSG00000021314	protein_coding	Amph-206, Amph-201, Amph-204, Amph-205	protein_coding, processed_transcript	1 protein_coding, 6,8 processed_transcript	A_51_P423518	NM_175007	Amph				25129.2	28596	24691	25427.5	25928.1	25201	24223.6	26279.6	33690.7	38815.7	31685.4	30565.6	30201.3	31044.1	29920.8	29769.9	26429.3	21930.7	25851.6	26064.2	28833	28460.5	26452.3	23762.3	32441.5	28977.5	33424	32735.7	35530.4	32608.9
Yes	A_52_P643798	Mus musculus	Yes	BioMart	crystallin, beta B1 [Source:MGI Symbol;Acc:MGI:104992]	Crybb1	Yes	1	ENSMUSG00000029343	protein_coding	Crybb1-201	protein_coding	1 protein_coding	A_52_P643798	NM_023695	Crybb1		Stress-responsive		214.061	208.886	139.585	133.44	111.995	177.787	128.304	197.958	277.654	260.076	293.131	384.218	301.47	322.203	259.113	385.22	219.587	213.246	216.922	140.224	289.062	197.184	174.697	160.933	278.102	311.168	340.497	235.866	402.912	426.699
Yes	A_52_P377537	Mus musculus	Yes	BioMart	gamma-aminobutyric acid (GABA) A receptor, subunit alpha 1 [Source:MGI Symbol;Acc:MGI:95613]	Gabra1	Yes	1	ENSMUSG00000010803	protein_coding	Gabra1-205, Gabra1-201	protein_coding	1 protein_coding	A_52_P377537	NM_010250	Gabra1		Stress-responsive		14240.8	14102.4	15369.3	13261.1	15421.9	12246.3	14683.7	13758.3	9959.75	11197.5	11484.8	10181.7	11969.2	10142.3	11633.7	11410.6	13496.4	13016.5	14142	14289.5	17100.3	13264.1	13460.7	12307.9	10679.1	10820.5	10114.8	10725.4	11957.9	10729.8
Ensembl probe missing														A_55_P2505760	NM_027144	Arhgef12		Stress-responsive		16094	16501.2	16479.5	17333.7	17596.5	16330.1	16138.5	18144.1	13039.3	15507.2	11048	12503.8	11655	12259	12920.4	12440	15207.4	14274.6	17239.1	16778.7	18699.3	17856.1	17470.7	13950.8	13486	13690.1	11221.3	12642.2	13389.6	12664.6
Ensembl probe missing														A_51_P483544	NM_013930	Aass				664.893	532.422	574.39	749.667	705.443	672.457	503.187	779.215	869.354	1317.79	986.419	940.159	1060.3	1173.89	803.421	1139.45	645.251	622.842	696.414	657.008	841.176	554.884	695.986	707.062	965.194	922.695	1269.4	967.875	1046.81	1054.5
Yes	A_55_P2001510	Mus musculus	Yes	BioMart	glyceraldehyde-3-phosphate dehydrogenase, pseudogene 14 [Source:MGI Symbol;Acc:MGI:3780363]	Gapdh-ps14	Yes	1	ENSMUSG00000098149	processed_pseudogene	Gapdh-ps14-201	processed_pseudogene	7,6 processed_pseudogene	A_55_P2001510	LF201720	Gapdh-ps14				81938.7	88165.3	82043.6	78845	82805.2	84990.7	81923.3	78874.1	105381	81579	107767	105688	117157	109576	102759	106732	84541.8	94600.2	79562.1	81253.9	82312.7	81459.5	79353.3	85397.7	100696	105173	106998	108815	119919	102296
Yes	A_55_P2094626	Mus musculus	Yes	BioMart	Ral GEF with PH domain and SH3 binding motif 1 [Source:MGI Symbol;Acc:MGI:1922008]	Ralgps1	Yes	1	ENSMUSG00000038831	protein_coding	Ralgps1-205, Ralgps1-201, Ralgps1-204, Ralgps1-202	protein_coding	1 protein_coding	A_55_P2094626	NM_175211	Ralgps1				1796.31	1937.74	2065.01	2182.52	2363.39	1872.92	2207.16	2012.08	2509.53	2363.1	2868.11	3345.95	3170.06	2389.33	3244.72	3138.02	2087.4	2215.74	1870.61	1781.68	2086.99	2161.76	2233.29	1975.66	2640.55	2984.13	2725.93	2972.29	3319.87	3132.88
Yes	A_51_P378550	Mus musculus	Yes	BioMart	5-oxoprolinase (ATP-hydrolysing) [Source:MGI Symbol;Acc:MGI:1922725]	Oplah	Yes	1	ENSMUSG00000022562	protein_coding	Oplah-209, Oplah-201, Oplah-208, Oplah-206, Oplah-211	protein_coding, retained_intron, processed_transcript	1 protein_coding, 6,4 retained_intron, 6,8 processed_transcript	A_51_P378550	NM_153122	Oplah				662.166	593.358	602.236	627.763	682.269	595.278	668.661	662.507	773.488	838.669	761.707	853.522	856.957	832.676	784.491	936.351	662.176	722.198	626.168	605.626	746.615	584.872	757.113	732.377	737.872	675.367	794.063	730.958	830.562	743.404
Yes	A_55_P2041723	Mus musculus	Yes	BioMart	Mid1 interacting protein 1 (gastrulation specific G12-like (zebrafish)) [Source:MGI Symbol;Acc:MGI:1915291]	Mid1ip1	Yes	1	ENSMUSG00000008035	protein_coding	Mid1ip1-202, Mid1ip1-201	protein_coding	1 protein_coding	A_55_P2041723	NM_001166635	Mid1ip1				10958.8	12118.2	9966.05	11591.8	11071.7	10374.6	10918.8	12721	8853.45	8508.22	7968.93	8873.18	9036.11	8627.17	9964.73	8996.02	11149.8	10520.5	11798.8	11677.7	12437.6	11066.2	10766.9	9901.54	9770.47	8988.39	9286.67	10290.7	11382	10254.1
Yes	A_55_P2161675	Mus musculus	Yes	BioMart	zinc finger protein 133, pseudogene [Source:MGI Symbol;Acc:MGI:2176612]	Zfp133-ps	Yes	1	ENSMUSG00000083674	transcribed_unitary_pseudogene	Zfp133-ps-202, Zfp133-ps-203, Zfp133-ps-205, Zfp133-ps-201	processed_transcript, transcribed_unitary_pseudogene	6,8 processed_transcript, 7,8 transcribed_unitary_pseudogene	A_55_P2161675	NR_033459	Zfp133-ps				541.629	579.91	647.295	646.869	684.983	602.757	643.434	626.355	737.092	697.415	874.075	934.276	976.845	703.648	940.775	894.799	592.819	639.049	583.998	499.636	667.124	609.56	600.564	560.196	860.024	927.309	796.696	825.366	973.103	942.055
Ensembl probe missing														A_55_P2501701	NM_001284219	Agtpbp1				16087.4	16176.9	16203.9	15936.9	16851.1	16435.6	16151	16261.2	13536.5	14319.1	14986.4	12876.5	13472	13123.4	13271.6	12784.2	17729.3	15395.6	14972.9	16296	17431.8	16132	15449.5	16287.8	14005.4	14163	13979.8	13444.8	15243.9	13067.6
Yes	A_66_P108247	Mus musculus	Yes	BioMart	uncoupling protein 3 (mitochondrial, proton carrier) [Source:MGI Symbol;Acc:MGI:1099787]	Ucp3	Yes	1	ENSMUSG00000032942	protein_coding	Ucp3-201, Ucp3-202, Ucp3-203, Ucp3-204	protein_coding, retained_intron	1 protein_coding, 6,4 retained_intron	A_66_P108247	NM_009464	Ucp3				154.324	149.74	173.207	155.219	157.377	186.224	146.12	153.772	213.051	218.932	266.72	271.403	242.23	257.058	194.075	277.796	172.497	199.28	169.685	140.16	208.089	163.144	180.082	195.926	226.377	205.845	275.038	189.616	245.153	205.776
No Ensembl gene name	A_55_P2316612	Mus musculus	Yes	BioMart	novel transcript	No gene name	No gene name	1	ENSMUSG00000121226	lncRNA		lncRNA	4,7 lncRNA	A_55_P2316612	NM_001291104	Fgf11				3735.06	3436.24	3091.69	3288.8	3975.03	3100.32	3293.74	3334.19	1872.62	2447.42	2351.48	2184.07	2548.01	2390.15	2625.34	2493.34	3083.89	2698.41	3587.02	3415.83	3719.32	3248.07	3327.89	3084.54	2862.33	2556.61	2053.59	2359.92	2905.5	2599.89
Yes	A_51_P308590	Mus musculus	Yes	BioMart	peptidylprolyl isomerase F (cyclophilin F) [Source:MGI Symbol;Acc:MGI:2145814]	Ppif	Yes	1	ENSMUSG00000021868	protein_coding	Ppif-201, Ppif-202	protein_coding, retained_intron	1 protein_coding, 6,4 retained_intron	A_51_P308590	NM_134084	Ppif				352.726	386.361	386.604	350.052	306.033	332.661	351.283	384.842	464.365	405.859	464.375	536.395	494.341	491.347	486.378	593.033	412.306	438.681	384.477	362.347	382.845	339.328	405.25	345.462	419.765	426.053	559.848	533.784	518.025	482.914
Yes	A_55_P1987483	Mus musculus	Yes	BioMart	phosphoglucomutase 1 [Source:MGI Symbol;Acc:MGI:97565]	Pgm1	Yes	1	ENSMUSG00000025791	protein_coding	Pgm1-201, Pgm1-202	protein_coding	1 protein_coding	A_55_P1987483	NM_028132	Pgm2				4709.82	4906.9	4971.44	4894.68	5771.63	5175.69	5351.39	5268.13	6043.08	6748.65	6061.84	5693.57	6236.38	7194.41	6267.57	6213.99	5195.16	5031.4	4728.68	5379.09	6140.8	5298.22	5432.33	5029.51	6408.63	5442.64	6510.78	6129.03	6859.9	6255.26
Yes	A_51_P333622	Mus musculus	Yes	BioMart	capping protein inhibiting regulator of actin like [Source:MGI Symbol;Acc:MGI:1919347]	Cracdl	Yes	1	ENSMUSG00000026090	protein_coding	Cracdl-201, Cracdl-203	protein_coding	1 protein_coding	A_51_P333622	NM_028096	Cracdl				25045.5	31752.8	30932.1	31674.2	30604.6	29771.4	28354.5	28645.1	38968	32263.3	39364.9	41948.3	38658.1	36748.9	38255.4	39116.9	32559.8	29458.8	32927.8	27684.4	32529.9	32035.7	27200.8	29699.4	35034.1	37705.3	39140.1	38787.4	38460.7	39960.1
Yes	A_52_P175376	Mus musculus	Yes	BioMart	transcription factor CP2-like 1 [Source:MGI Symbol;Acc:MGI:2444691]	Tfcp2l1	Yes	1	ENSMUSG00000026380	protein_coding	Tfcp2l1-201	protein_coding	1 protein_coding	A_52_P175376	NM_023755	Tfcp2l1				105.386	179.668	128.762	120.369	88.986	119.246	144.483	167.666	216.435	333.528	221.213	282.824	181.425	304.67	204.788	323.123	112.027	114.993	139.419	135.112	62.5453	115.292	149.471	101.653	154.95	154.282	207.684	166.825	76.4232	222.165
Yes	A_51_P389988	Strains		BioMart	solute carrier family 40 (iron-regulated transporter), member 1 [Source:MGI Symbol;Acc:MGI:1315204]	Slc40a1	Yes	1	MGP_PWKPhJ_G0015133, MGP_129S1SvImJ_G0015996	protein_coding		protein_coding, retained_intron	1 protein_coding, 6,4 retained_intron	A_51_P389988	NM_016917	Slc40a1				888.072	860.196	820.432	774.165	720.095	770.311	837.662	814.863	668.528	531.213	538.418	584.245	532.098	546.802	648.13	541.9	725.774	841.269	975.941	880.96	1145.18	847.411	819.073	748.446	724.993	736.806	543.33	714.166	917.41	710.929
Yes	A_52_P406233	Mus musculus	Yes	BioMart	a disintegrin-like and metallopeptidase (reprolysin type) with thrombospondin type 1 motif, 20 [Source:MGI Symbol;Acc:MGI:2660628]	Adamts20	Yes	1	ENSMUSG00000022449	protein_coding	Adamts20-201, Adamts20-204	protein_coding	1 protein_coding	A_52_P406233	NM_177431	Adamts20				24.1563	30.7189	30.5321	36.4297	19.2833	29.4441	30.1086	25.8329	44.7796	43.3118	42.3021	50.833	38.7362	40.5814	49.7393	59.4724	31.0057	28.3683	32.7592	28.0049	27.0852	28.8728	26.5425	28.4277	38.4415	43.2026	41.9447	35.98	41.7573	50.9043
Yes	A_55_P2079167	Mus musculus	Yes	BioMart	dynamin 1 [Source:MGI Symbol;Acc:MGI:107384]	Dnm1	Yes	1	ENSMUSG00000026825	protein_coding	Dnm1-204, Dnm1-202, Dnm1-201, Dnm1-203, Dnm1-205, Dnm1-214, Dnm1-209, Dnm1-206, Dnm1-211	protein_coding, nonsense_mediated_decay, retained_intron	1 protein_coding, 6,2 nonsense_mediated_decay, 6,4 retained_intron	A_55_P2079167	NM_010065	Dnm1				73207	77516.1	71007.8	71847.5	74473.3	77206.3	72428.8	65716	93820.5	86730	91166	88300.8	86057.3	91473	88075.5	82823.4	71545.2	70880.6	71125.4	75855.4	72687.7	71113.9	67179.9	76290.4	84924.2	82439.9	87164.7	95607	99773.6	87725.1
Yes	A_55_P2095529	Mus musculus	Yes	BioMart	predicted gene 5673 [Source:MGI Symbol;Acc:MGI:3645950]	Gm5673	Yes	1	ENSMUSG00000115493	processed_pseudogene	Gm5673-201	processed_pseudogene	7,6 processed_pseudogene	A_55_P2095529	ENSMUST00000228866.1	Gm5673				8961.75	9133.57	9826.18	8762.39	9384.25	9797.72	9660.27	8897.13	7958.08	7747.73	8127.66	7688.83	8334.3	8072.02	7452.54	7889.41	8743.78	8564.12	9177.66	8917.88	10352.4	9197.66	9267.47	8955.72	7534.63	7508.21	7517.92	7396.21	8581.27	7771.69
Ensembl probe missing														A_30_P01020464	chr5:52461266-52541416_R					1004.04	1076.18	1201.49	1214.01	1302.17	997.311	1064.54	1070.19	1447.4	1261.53	1566.04	1819.19	1924.16	1329.81	1828.02	1771.32	1160.93	1145.58	993.92	967.123	1204.08	1165.43	1076.6	1098.14	1460.56	1686.98	1501.55	1786.9	1876.85	1872.33
Yes	A_52_P48853	Mus musculus	Yes	BioMart	microRNA 1897 [Source:MGI Symbol;Acc:MGI:3811407], SOX2 overlapping transcript (non-protein coding) [Source:MGI Symbol;Acc:MGI:2444112]	No gene name, Mir1897, Sox2ot	No	3	ENSMUSG00002075164, ENSMUSG00000104797, ENSMUSG00000105265	misc_RNA, miRNA, lncRNA	Mir1897-201, Sox2ot-203, Sox2ot-201, Sox2ot-216, Sox2ot-210, Sox2ot-204, Sox2ot-206, Sox2ot-205, Sox2ot-207, Sox2ot-214, Sox2ot-215, Sox2ot-208, Sox2ot-218, Sox2ot-220, Sox2ot-221, Sox2ot-222	misc_RNA, miRNA, lncRNA	4,12 misc_RNA, 4,6 miRNA, 4,7 lncRNA	A_52_P48853	NR_015580	Sox2ot				157.043	150.164	126.204	158.398	166.637	124.079	172.235	160.726	111.837	109.109	91.8914	101.138	98.6432	97.6038	91.4139	106.869	153.868	126.703	145.777	165.554	160.792	152.347	162.11	138.513	137.202	118.935	106.268	105.734	132.232	104.025
Yes	A_55_P1952379	Mus musculus	Yes	BioMart	FK506 binding protein 5 [Source:MGI Symbol;Acc:MGI:104670]	Fkbp5	Yes	1	ENSMUSG00000024222	protein_coding	Fkbp5-201, Fkbp5-202, Fkbp5-209, Fkbp5-206	protein_coding	1 protein_coding	A_55_P1952379	NM_010220	Fkbp5	Core list of GC-responsive genes	Stress-responsive		2419.93	2614.49	2341.81	2587.55	3063.75	2696.14	2471.26	2880.8	3025.24	5419.96	3975.43	4226.62	4068.13	3768.37	2977.69	5072.29	2295.05	2289.55	2473.84	2502.32	2121.71	2739.27	2705.06	2297.2	2573.6	2328.23	3947.89	2910.88	2589.69	3241.51
Yes	A_52_P16419	Mus musculus	Yes	BioMart	glycerol-3-phosphate dehydrogenase 1 (soluble) [Source:MGI Symbol;Acc:MGI:95679]	Gpd1	Yes	1	ENSMUSG00000023019	protein_coding	Gpd1-201	protein_coding	1 protein_coding	A_52_P16419	NM_010271	Gpd1	Core list of GC-responsive genes	Stress-responsive		11631.8	9346.9	10922.6	10079.4	10902.9	10534.5	10881.7	10312.3	13727.2	12434.1	12839.5	13370.2	12446	12216.3	12836.9	13588.7	10648.3	10999.1	10412.4	10631	11020.5	10622.1	10012.5	11315.2	12280.2	11736.3	14743	12335.3	13401.9	12388.8
Yes	A_66_P140531	Mus musculus	Yes	BioMart	selenoprotein K [Source:MGI Symbol;Acc:MGI:1931466]	Selenok	Yes	1	ENSMUSG00000042682	protein_coding	Selenok-201, Selenok-203	protein_coding, nonsense_mediated_decay	1 protein_coding, 6,2 nonsense_mediated_decay	A_66_P140531	NM_019979	Selk				11106.1	11519.9	10675.4	11170.4	11302	10794.9	11597.3	11878.1	8899.43	10473.8	9037.38	9230.08	9076.37	9296.24	9877.26	9643.71	11480.8	11155.8	10614.8	11792.6	12528	11610.4	11501.7	11016.5	9658.61	9656.38	8940.8	9249.69	10310.2	8771.57
No Ensembl gene name	A_30_P01031789	Mus musculus	Yes	BioMart	novel transcript, antisense to KO:Plxna2and Plxna2	No gene name	No gene name	1	ENSMUSG00000121086	lncRNA		lncRNA	4,7 lncRNA	A_30_P01031789	chr1:196445304-196445818_R	Plxna2	Extended list of GC-responsive genes			1031.55	1161.05	1151.1	1187.85	1251.73	1045.85	1201.53	1150.72	1555.85	1222.78	1423.54	1535.75	1541.52	1466.72	1459.58	1501.28	1062.46	1083.99	1088.84	1083.98	1261.22	1085.94	1214.3	1147.45	1357.31	1316.6	1420.94	1334.77	1346.98	1400.27
Yes	A_51_P408732	Mus musculus	Yes	BioMart	3-phosphoglycerate dehydrogenase [Source:MGI Symbol;Acc:MGI:1355330], predicted gene 9347 [Source:MGI Symbol;Acc:MGI:3648409], predicted gene 7901 [Source:MGI Symbol;Acc:MGI:3645047]	Phgdh, Gm9347, Gm7901	No	3	ENSMUSG00000053398, ENSMUSG00000110126, ENSMUSG00000101431	protein_coding, processed_pseudogene	Phgdh-201, Gm9347-201, Gm7901-201	protein_coding, processed_pseudogene	1 protein_coding, 7,6 processed_pseudogene	A_51_P408732	NM_016966	Phgdh				4870.27	4925.62	5475	5166.68	5635.36	5643.91	4902.32	4852.66	4100.28	4074.65	4052.52	3910.43	4732.29	4019.22	3786.99	3686.03	5543.16	5302.73	5115.96	4744.5	4218	5531.12	5445.16	5109.34	3691.23	3935.63	3727.6	3519.37	3111.9	3704.43
Yes	A_55_P2077628	Mus musculus		BioMart	dicarbonyl L-xylulose reductase [Source:MGI Symbol;Acc:MGI:1915130]	Dcxr	Yes	1	ENSMUSG00000039450	protein_coding	Dcxr-202	protein_coding	1 protein_coding	A_55_P2077628	NM_001347608	Dcxr				274.201	269.915	263.795	251.684	276.609	271.714	284.577	323.805	368.415	322.424	352.107	415.539	384.699	438.39	376.253	423.462	301.302	316.091	302.774	284.291	253.253	282.888	349.223	253.185	357.86	352.111	438.538	363.386	336.246	446.879
Yes	A_51_P265571	Mus musculus	Yes	BioMart	adrenomedullin [Source:MGI Symbol;Acc:MGI:108058]	Adm	Yes	1	ENSMUSG00000030790	protein_coding	Adm-201, Adm-202	protein_coding, retained_intron	1 protein_coding, 6,4 retained_intron	A_51_P265571	NM_009627	Adm	Extended list of GC-responsive genes			182.427	104.517	234.375	126.122	143.276	147.035	222.106	143.997	277.705	316.319	380.192	304.12	217.513	223.019	339.338	218.924	101.601	113.6	140.13	187.527	146.322	115.441	136.874	101.73	160.992	144.18	206.214	241.847	149.143	169.711
Ensembl probe missing														A_66_P124597	NM_001039502	Krtap1-4				62.8528	50.7499	75.1682	57.8491	61.152	49.8556	78.2614	78.7509	88.6652	99.054	122.726	81.0361	106.293	101.149	97.4892	100.04	58.1393	59.4982	65.7837	60.1504	38.5229	56.268	56.9155	65.0009	84.4462	81.9324	95.0219	75.4245	62.5428	91.2837
Ensembl probe missing														A_55_P2851414	NM_009133	Stmn3				67140.4	62019.5	58103.8	58137.6	61628.5	58626.4	60124.4	61082.3	77724.1	75184.7	75107.9	73498.5	76996.4	75919.7	81932.9	83765.4	56801.1	55498.2	58567	65782.6	43811	64715.8	63141.3	57437.2	76830.5	72551.5	79616.8	81685.4	57293.9	75626.8
Yes	A_51_P332952	Mus musculus	Yes	BioMart	jumonji domain containing 6 [Source:MGI Symbol;Acc:MGI:1858910]	Jmjd6	Yes	1	ENSMUSG00000056962	protein_coding	Jmjd6-201	protein_coding	1 protein_coding	A_51_P332952	NM_033398	Jmjd6				371.809	332.043	350.429	339.62	297.703	343.487	356.103	325.507	431.049	459.887	475.917	411.217	422.416	422.17	461.154	409.162	309.915	339.69	369.278	357.07	363.573	326.123	313.056	390.884	419.251	380.356	467.82	386.191	471.497	425.779
Yes	A_51_P323712	Mus musculus	Yes	BioMart	angiotensinogen (serpin peptidase inhibitor, clade A, member 8) [Source:MGI Symbol;Acc:MGI:87963]	Agt	Yes	1	ENSMUSG00000031980	protein_coding	Agt-201, Agt-202	protein_coding	1 protein_coding	A_51_P323712	NM_007428	Agt		Stress-responsive		810.811	775.05	613.262	666.055	920.048	723.977	664.6	850.85	1144.36	2038.65	1604.28	1028.2	1447.29	1482.74	1243.97	1335.8	697.714	569.759	676.819	673.527	860.407	712.814	790.182	778.739	1727.88	1060.36	2615.33	1548.37	1755.25	1877.45
Yes	A_51_P189746	Mus musculus	Yes	BioMart	proviral integration site 3 [Source:MGI Symbol;Acc:MGI:1355297]	Pim3	Yes	1	ENSMUSG00000035828	protein_coding	Pim3-201, Pim3-202	protein_coding, processed_transcript	1 protein_coding, 6,8 processed_transcript	A_51_P189746	NM_145478	Pim3	Core list of GC-responsive genes	Stress-responsive		471.473	562.163	515.521	499.512	515.267	503.529	552.269	533.76	664.164	686.705	596.55	721.809	770.589	653.013	699.808	754.67	448.075	586.438	506.196	542.953	490.029	430.907	566.997	522.17	514.915	465.243	664.968	580.554	561.337	599.556
Yes	A_55_P2211957	Mus musculus	Yes	BioMart	RIKEN cDNA C330022C24 gene [Source:MGI Symbol;Acc:MGI:1925770]	C330022C24Rik	Yes	1	ENSMUSG00000099590	lncRNA	C330022C24Rik-201	lncRNA	4,7 lncRNA	A_55_P2211957	NR_045717	C330022C24Rik				30.6093	33.2685	32.3225	48.8434	33.3879	27.5745	28.7735	23.1268	18.3384	18.8878	21.773	21.665	23.3811	16.1399	16.4777	11.9587	26.0233	30.7784	36.7896	31.7291	38.7864	27.4339	32.3629	28.9075	17.2688	16.9583	22.4352	20.2352	23.8726	21.6414
Yes	A_52_P582858	Mus musculus	Yes	BioMart	diacylglycerol kinase, delta [Source:MGI Symbol;Acc:MGI:2138334]	Dgkd	Yes	1	ENSMUSG00000070738	protein_coding	Dgkd-201, Dgkd-205	protein_coding	1 protein_coding	A_52_P582858	NM_177646	Dgkd				5533.54	5797.15	6021.28	5847.85	5430.75	6207.7	6127.52	5791.94	7535.78	6269.06	7276.25	7362.65	6800.05	7076.62	6796.24	6999.09	6185.98	6538.33	5974.07	5600.14	6461.9	6191.36	5850.53	6171.51	6764.05	7361.67	7200.27	6888.34	8388.22	7095.29
Yes	A_51_P152199	Mus musculus	Yes	BioMart	actin related protein 2/3 complex, subunit 2 [Source:MGI Symbol;Acc:MGI:1923959]	Arpc2	Yes	1	ENSMUSG00000006304	protein_coding	Arpc2-203	protein_coding	1 protein_coding	A_51_P152199	NM_029711	Arpc2				5399.47	6036.79	5807.49	6026.63	5406	5816.07	5260.28	5752.67	7807.15	6168.18	7686.76	8104.92	7726.64	7375.28	6549.64	7928.46	6590.89	7160.16	6101.25	5884.41	7522.47	6478.03	5632.15	6455.06	7353.56	6781.31	8565.66	8351.11	8905.46	7328.77
Yes	A_55_P2031736	Mus musculus	Yes	BioMart	neuronal PAS domain protein 3 [Source:MGI Symbol;Acc:MGI:1351610]	Npas3	Yes	1	ENSMUSG00000021010	protein_coding	Npas3-201	protein_coding	1 protein_coding	A_55_P2031736	NM_013780	Npas3				773.744	901.817	813.336	825.844	877.773	818.741	910.468	960.32	605.227	849.538	494.841	515.148	577.993	531.991	553.238	572.849	810.614	644.538	823.14	936.723	1048.67	941.711	907.536	705.275	761.127	622.169	729.582	801.445	882.1	673.165
Yes	A_52_P531184	Mus musculus		BioMart	VPS53 GARP complex subunit [Source:MGI Symbol;Acc:MGI:1915549]	Vps53	Yes	1	ENSMUSG00000017288	protein_coding	Vps53-204	protein_coding	1 protein_coding	A_52_P531184	NR_157296	Vps53		Stress-responsive		659.044	613.121	601.934	660.589	541.216	595.689	657.792	637.595	799.322	711.236	769.51	865.094	721.58	731.516	879.726	785.646	624.471	625.451	612.775	612.921	669.877	621.124	594.231	586.476	737.485	837.558	715.214	790.434	928.194	851.23
Yes	A_55_P2035087	Mus musculus	Yes	BioMart	Rho guanine nucleotide exchange factor (GEF) 15 [Source:MGI Symbol;Acc:MGI:3045246]	Arhgef15	Yes	1	ENSMUSG00000052921	protein_coding	Arhgef15-203, Arhgef15-201, Arhgef15-204	protein_coding, processed_transcript	1 protein_coding, 6,8 processed_transcript	A_55_P2035087	NM_177566	Arhgef15				1458.54	1398.79	1601.69	1595.35	1715.35	1488.19	1583.03	1381.83	1902.99	1719.98	2196.97	2582.12	2422.25	1921.35	2526.07	2134.57	1509.45	1787.22	1357.4	1329.61	1526.17	1553.2	1454.93	1628.39	2030.01	2623.85	2075.49	2364.45	2579.06	2398.27
Yes	A_52_P625527	Mus musculus	Yes	BioMart	aquaporin 4 [Source:MGI Symbol;Acc:MGI:107387]	Aqp4	Yes	1	ENSMUSG00000024411	protein_coding	Aqp4-212, Aqp4-201, Aqp4-205, Aqp4-211, Aqp4-207, Aqp4-204, Aqp4-206, Aqp4-202, Aqp4-210, Aqp4-208, Aqp4-209	protein_coding, retained_intron	1 protein_coding, 6,4 retained_intron	A_52_P625527	NM_009700	Aqp4		Stress-responsive		509.426	554.072	548.13	418.823	420.573	618.342	609.621	485.177	336.77	358.158	316.417	302.249	389.343	339.123	365.473	327.43	564.594	583.555	537.148	584.345	696.479	493.882	493.526	597.663	427.234	365.006	323.858	288.474	465.438	351.927
Yes	A_55_P2139009	Mus musculus	Yes	BioMart	predicted gene 6767 [Source:MGI Symbol;Acc:MGI:3645053]	Gm6767	Yes	1	ENSMUSG00000081453	processed_pseudogene	Gm6767-201	processed_pseudogene	7,6 processed_pseudogene	A_55_P2139009	NAP113833-1	Gm6767				21694.2	22635.1	23717.7	23734.8	24509.7	23265.3	21040.8	21780.2	26904.4	23487	30517.8	29190.5	30969.5	27587.4	28687.6	26288.3	23309.4	26200	23361.4	21321.7	24533.4	25238.3	22460.8	25252.8	29136.8	29577.5	27111.8	28498.6	30826.9	30655.8
Yes	A_55_P2109257	Mus musculus		BioMart	NIPA-like domain containing 3 [Source:MGI Symbol;Acc:MGI:1921802]	Nipal3	Yes	1	ENSMUSG00000028803	protein_coding	Nipal3-201	protein_coding	1 protein_coding	A_55_P2109257	NM_001361484	Nipal3				5750.15	5408.21	5040.37	5323.38	6489.2	5058.22	5719.71	5617.09	6624.84	8849.03	6540.91	7165.58	6653.34	7797.86	7100.32	7454.45	5758.2	5013.74	5626.44	5771.44	6022.84	5053.41	5743.32	5304.87	7651.6	7033.67	7026.04	7009.57	7520.69	7265.58
Yes	A_55_P1962404	Mus musculus	Yes	BioMart	UDP glucuronosyltransferase 1 family, polypeptide A9 [Source:MGI Symbol;Acc:MGI:3576092], UDP glucuronosyltransferase 1 family, polypeptide A8 [Source:MGI Symbol;Acc:MGI:3576090], UDP glucuronosyltransferase 1 family, polypeptide A7C [Source:MGI Symbol;Acc:MGI:3032636], UDP glucuronosyltransferase 1 family, polypeptide A6B [Source:MGI Symbol;Acc:MGI:3580629], UDP glucuronosyltransferase 1 family,…	Ugt1a9, Ugt1a8, Ugt1a7c, Ugt1a6b, Ugt1a6a, Ugt1a5, Ugt1a2, Ugt1a10, Ugt1a1	No	9	ENSMUSG00000090175, ENSMUSG00000089675, ENSMUSG00000090124, ENSMUSG00000090145, ENSMUSG00000054545, ENSMUSG00000089943, ENSMUSG00000090171, ENSMUSG00000090165, ENSMUSG00000089960	protein_coding	Ugt1a9-201, Ugt1a8-201, Ugt1a7c-201, Ugt1a7c-202, Ugt1a6b-202, Ugt1a6b-201, Ugt1a6a-202, Ugt1a6a-201, Ugt1a5-201, Ugt1a2-201, Ugt1a10-201, Ugt1a1-201	protein_coding	1 protein_coding	A_55_P1962404	NM_201410	Ugt1a6b				341.829	350.265	233.547	170.958	308.299	247.875	269.531	504.926	436.965	1721.16	705.442	509.82	527.163	702.094	799.962	869.855	276.538	304.875	372.852	233.004	315.847	240.815	375.511	282.783	686.707	511.59	1619.56	770.214	583.21	660.672
Ensembl probe missing														A_55_P2728332	BC036641	Fer1l4				45.5993	34.1504	31.2153	29.2134	26.0383	28.6584	28.672	28.206	15.371	13.2305	25.5528	12.3815	13.5644	15.3914	14.8205	12.5615	28.6727	27.5861	28.478	42.4099	34.0037	33.7136	26.483	27.3941	17.8892	15.7061	15.5477	17.6833	19.7165	19.3714
Ensembl probe missing														A_66_P136492	NM_001098836	Atxn7l3				14741.1	14595.5	13891.4	13918.8	14377.9	14529.9	13885.9	14053	17407	14981.6	18281.3	18197	18481.7	17611.1	17553.2	18445.3	14758.3	16685.4	13940.8	14045	15385.5	13246.7	13946.8	13560	17352.5	17930.2	17857.8	18799.9	21163.2	18189
Ensembl probe missing														A_66_P126913	NM_026481	Tppp3				3215.23	3221.62	2592.21	2720.34	2679.28	2983.87	3042.14	3443.92	3943.85	5121.22	3948.52	4146.05	3868.14	3925.52	3655.39	4881.82	3436.15	2899.34	2784.88	2801.56	3018.97	2593.21	3163.42	2968.59	3582.06	3137.47	4195.17	3049.07	4444.6	3306.83
Yes	A_55_P2165534	Mus musculus	Yes	BioMart	methyltransferase like 11B [Source:MGI Symbol;Acc:MGI:2685053]	Mettl11b	Yes	1	ENSMUSG00000040113	protein_coding	Mettl11b-201, Mettl11b-202	protein_coding, nonsense_mediated_decay	1 protein_coding, 6,2 nonsense_mediated_decay	A_55_P2165534	NM_001143956	Mettl11b				22.7577	26.9021	36.2695	35.7048	27.188	18.3936	26.4816	33.4434	44.2708	58.9109	43.4629	51.5948	50.3957	46.2341	49.5173	48.8409	38.0852	27.8026	30.8718	18.6345	40.5653	39.2404	38.7435	39.7679	40.9566	47.3674	47.3476	39.4336	50.7981	39.539
Yes	A_51_P317225	Mus musculus	Yes	BioMart	CKLF-like MARVEL transmembrane domain containing 2A [Source:MGI Symbol;Acc:MGI:2447160]	Cmtm2a	Yes	1	ENSMUSG00000074127	protein_coding	Cmtm2a-201	protein_coding	1 protein_coding	A_51_P317225	NM_027022	Cmtm2a				52.4315	50.3466	38.7817	51.7738	40.5647	44.8533	57.4969	53.7024	72.2037	124.375	78.8008	69.9484	87.8007	79.2353	81.7976	95.6791	31.7533	33.9184	54.9578	47.7668	49.6975	51.9486	57.5179	41.7189	80.9271	56.2321	82.5508	74.0501	61.7589	76.7531
Yes	A_55_P2093286	Mus musculus	Yes	BioMart	apolipoprotein D [Source:MGI Symbol;Acc:MGI:88056]	Apod	Yes	1	ENSMUSG00000022548	protein_coding	Apod-203, Apod-202, Apod-201, Apod-206, Apod-205	protein_coding, retained_intron	1 protein_coding, 6,4 retained_intron	A_55_P2093286	NM_007470	Apod		Stress-responsive		7258.44	9464.11	7238.96	7151.17	7104.67	7432.93	7861.8	9945.23	9557.09	25849.2	15225.1	11481.3	10531	11353.6	14132.8	16324.8	8368.86	7548.82	8423.68	9040.39	8268.78	6958.42	8305.29	6565.75	13144.5	10763	16812.4	15956.6	15527	12253.5
Yes	A_55_P2114839	Mus musculus	Yes	BioMart	ribosomal protein L7A, pseudogene 14 [Source:MGI Symbol;Acc:MGI:3647425]	Rpl7a-ps14	Yes	1	ENSMUSG00000107945	processed_pseudogene	Rpl7a-ps14-201	processed_pseudogene	7,6 processed_pseudogene	A_55_P2114839	ENSMUST00000205097.1	Rpl7a-ps14				8829.41	8917.69	9417.78	8526.75	9137.82	9684.46	9192.25	8518.56	8019.36	7746.37	8024.69	7666.77	8319.92	8289.42	7371.68	7563.16	8605.69	8324.39	9186.53	8821.37	8959.07	8804.97	8856.74	9137.47	7674.94	7457.79	7672.63	7262.2	7600.73	7752.06
Yes	A_55_P2121682	Mus musculus	Yes	BioMart	arachidonate 12-lipoxygenase, 12R type [Source:MGI Symbol;Acc:MGI:1274782]	Alox12b	Yes	1	ENSMUSG00000032807	protein_coding	Alox12b-201	protein_coding	1 protein_coding	A_55_P2121682	NM_009659	Alox12b				339.585	291.429	217.647	316.946	347.306	281.627	312.604	370.869	402.792	484.93	427.405	720.074	543.266	548.748	462.068	691.768	375.709	385.488	315.446	386.164	351.282	274.601	344.706	454.867	432.11	435.308	624.079	438.668	507.463	530.962
Yes	A_52_P339996	Mus musculus	Yes	BioMart	solute carrier family 6 (neurotransmitter transporter, taurine), member 6 [Source:MGI Symbol;Acc:MGI:98488]	Slc6a6	Yes	1	ENSMUSG00000030096	protein_coding	Slc6a6-201	protein_coding	1 protein_coding	A_52_P339996	NM_009320	Slc6a6		Stress-responsive		3173.09	3643.81	3623.73	3533.61	3349.45	3741.78	3390.46	3462.85	2820.19	2551.98	2801.9	2531.37	2459.14	2581.21	2908.33	2298.74	3951.56	3244.13	3596.32	3798.07	4493.31	3741.26	3481.61	3824.76	3027.15	3224.96	2579.53	2968.11	3229.42	2857.77
Ensembl probe missing														A_66_P132734	ENSMUST00000058755.4	Fzd4		Stress-responsive		419.817	468.997	470.923	415.502	408.629	450.312	528.707	417.759	606.472	827.058	573.185	529.756	623.463	638.097	525.435	619.277	373.476	392.835	456.35	499.199	503.58	449.174	437.826	389.94	442.625	388.852	473.797	415.395	491.946	448.686
Ensembl probe missing														A_66_P114891	NM_146313	Olfr145				54.6601	38.6206	53.5302	61.3198	71.6274	61.976	69.7005	67.3409	81.8868	80.5558	72.3829	89.2696	146.699	113.819	116.847	125.364	63.4588	56.1721	53.1367	76.8759	56.1365	54.6893	55.3426	65.7181	77.8432	103.613	95.9544	106.703	79.1866	78.0647
Yes	A_55_P1996578	Mus musculus	Yes	BioMart	fibroblast growth factor receptor 3 [Source:MGI Symbol;Acc:MGI:95524]	Fgfr3	Yes	1	ENSMUSG00000054252	protein_coding	Fgfr3-201, Fgfr3-209, Fgfr3-215, Fgfr3-210, Fgfr3-203, Fgfr3-211	protein_coding	1 protein_coding	A_55_P1996578	NM_001359036	Fgfr3				7040.65	6984.12	6932.17	7240.4	8096.68	7902.49	7340.77	7139.58	7798.69	11502.4	9123.99	9814.1	10170.7	9903.25	8440.27	10408.3	6315.26	6562.13	6798.24	6617.27	8140.95	6723.15	7311.55	6805.27	7861.47	6914.92	9470.27	8181.12	9387.09	8393.38
Yes	A_51_P401458	Mus musculus	Yes	BioMart	MON2 homolog, regulator of endosome to Golgi trafficking [Source:MGI Symbol;Acc:MGI:1914324]	Mon2	Yes	1	ENSMUSG00000034602	protein_coding	Mon2-202, Mon2-201, Mon2-212, Mon2-209	protein_coding, retained_intron	1 protein_coding, 6,4 retained_intron	A_51_P401458	NM_153395	Mon2				3877.28	3628.7	3401.44	3876.9	3429.29	3563.12	3503.97	3586.27	4443.04	3880.11	4232.19	4757.7	4214.15	3995.13	4120.42	4219.98	3442.29	3702.66	3616.68	3577.06	3585.26	3423.73	3234.37	3487.37	4072.2	4081.17	4146.59	4420.77	4484.93	3826.83
Ensembl probe missing														A_66_P118356	NM_001308466	Smim4				140.303	150.278	155.985	126.88	148.268	179.76	197.338	177.079	238.889	368.143	233.62	186.759	207.192	252.002	231.103	232.105	166.952	140.949	145.2	175.904	182.601	151.159	159.27	125.011	251.306	192.962	283.708	261.247	288.297	261.036
Yes	A_52_P290374	Mus musculus	Yes	BioMart	Tcl1 upstream neural differentiation associated RNA [Source:MGI Symbol;Acc:MGI:1917202]	Tunar	Yes	1	ENSMUSG00000097929	protein_coding	Tunar-201, Tunar-202	protein_coding, nonsense_mediated_decay	1 protein_coding, 6,2 nonsense_mediated_decay	A_52_P290374	NR_125773	Tunar				1212.54	1344.45	1308.24	1110.72	1306.82	1269.07	1433.36	1358.63	1655.46	1684.87	1667.14	1382.56	1576.45	1522.2	1620.7	1458.72	1335.27	1270.08	1370.92	1266.09	1494.17	1276.29	1259.52	1400.85	1678.6	1433.56	1638.72	1499.15	1551.1	1634.05
Yes	A_51_P291224	Mus musculus	Yes	BioMart	myelin-associated oligodendrocytic basic protein [Source:MGI Symbol;Acc:MGI:108511]	Mobp	Yes	1	ENSMUSG00000032517	protein_coding	Mobp-201, Mobp-207, Mobp-203, Mobp-202, Mobp-206, Mobp-204	protein_coding, nonsense_mediated_decay	1 protein_coding, 6,2 nonsense_mediated_decay	A_51_P291224	NM_001039365	Mobp		Stress-responsive		441.497	556.144	414.362	474.434	488.102	399.5	476.519	586.81	561.122	817.582	671.839	712.962	734.521	655.315	672.509	883.548	579.718	558.69	528.997	490.489	507.546	375.268	623.48	503.773	632.411	550.851	694.074	630.959	753.858	549.086
Yes	A_52_P371154	Mus musculus	Yes	BioMart	sphingomyelin synthase 1 [Source:MGI Symbol;Acc:MGI:2444110]	Sgms1	Yes	1	ENSMUSG00000040451	protein_coding	Sgms1-201, Sgms1-209, Sgms1-212, Sgms1-215, Sgms1-214, Sgms1-206	protein_coding, nonsense_mediated_decay	1 protein_coding, 6,2 nonsense_mediated_decay	A_52_P371154	NM_144792	Sgms1				424.719	425.162	428.667	411.788	466.408	437.075	398.203	440.129	503.355	559.053	579.979	536.72	580.191	605.566	507.53	525.198	439.787	481.355	436.219	394.325	458.978	443.429	425.992	498.814	524.922	462.31	539.906	480.287	561.518	461.612
Ensembl probe missing														A_66_P122409	CB590766					96.7132	117.038	87.0583	153.443	193.698	152.108	50.7139	93.3276	324.975	573.366	271.685	367.901	492.867	408.988	119.46	168.532	81.8886	72.8949	93.0232	80.7758	108.414	117.893	88.1166	96.9825	79.4444	81.1954	252.736	105.8	165.538	112.021
Ensembl probe missing														A_55_P2500104	NM_001190448	Ddc		Stress-responsive		703.714	874.214	570.29	818.336	681.419	617.574	774.801	749.042	934.888	2536.4	1131.94	1272.23	983.924	1349.54	1104.58	1447.82	636.351	455.628	830.666	789.838	911.276	682.426	903.597	584.997	1008.7	621.711	1329.32	1116.03	1185.88	934.907
Yes	A_55_P2045750	Mus musculus	Yes	BioMart	G protein-coupled receptor kinase 1 [Source:MGI Symbol;Acc:MGI:1345146]	Grk1	Yes	1	ENSMUSG00000031450	protein_coding	Grk1-202, Grk1-201	protein_coding	1 protein_coding	A_55_P2045750	NM_011881	Grk1				9.71846	9.91853	16.0736	14.6662	11.8612	8.26181	13.2471	6.91853	26.0771	32.1047	25.1567	41.8188	30.9829	28.4682	25.4822	24.8481	8.82234	2.94336	9.95878	10.5736	16.1734	10.5172	24.0597	11.6819	23.5131	19.2391	22.7103	26.5676	38.1924	26.4246
Yes	A_51_P498890	Mus musculus	Yes	BioMart	delta(4)-desaturase, sphingolipid 1 [Source:MGI Symbol;Acc:MGI:1097711]	Degs1	Yes	1	ENSMUSG00000038633	protein_coding	Degs1-201	protein_coding	1 protein_coding	A_51_P498890	NM_007853	Degs1				6491.18	7016.83	6743.45	6344.87	6904.03	6840.47	6654.14	6713.13	5745.8	5889.51	5501.24	5280.01	5721.11	5866.48	5543.94	5774.03	6373.64	6005.56	6437.53	6819.18	6253.4	7011.2	6916.2	6042.09	5415.84	5069.94	5765.46	5348.8	4935.92	5066.7
Ensembl probe missing														A_66_P106146	NR_151526	Gm11827				30.9693	40.4927	27.6382	26.5197	29.7419	29.6728	26.593	28.3961	44.2504	70.633	54.4565	56.02	56.9254	73.471	52.8085	74.9896	25.7857	29.934	39.4437	35.944	24.8765	29.9954	33.9643	38.3523	33.1204	25.088	71.0208	50.2263	30.9865	43.2518
Yes	A_51_P320022	Strains		BioMart	ATPase, class V, type 10A [Source:MGI Symbol;Acc:MGI:1330809]	Atp10a	Yes	1	MGP_LPJ_G0032228, MGP_NODShiLtJ_G0032138	protein_coding		protein_coding, unknown_likely_coding	1 protein_coding, 5,2 unknown_likely_coding	A_51_P320022	NM_009728	Atp10a				65.005	75.9465	50.9232	72.9148	67.4785	75.95	62.1524	71.768	76.4498	171.992	123.992	142.672	135.502	138.074	87.5862	171.203	46.2237	43.1053	47.2661	50.1784	58.126	53.638	69.5435	55.001	86.2738	54.114	143.232	100.578	93.7751	96.6624
Yes	A_51_P521176	Mus musculus	Yes	BioMart	Ras association (RalGDS/AF-6) domain family (N-terminal) member 7 [Source:MGI Symbol;Acc:MGI:1914235]	Rassf7	Yes	1	ENSMUSG00000038618	protein_coding	Rassf7-201, Rassf7-208, Rassf7-203, Rassf7-204, Rassf7-205, Rassf7-202, Rassf7-209, Rassf7-206	protein_coding, nonsense_mediated_decay, retained_intron, processed_transcript	1 protein_coding, 6,2 nonsense_mediated_decay, 6,4 retained_intron, 6,8 processed_transcript	A_51_P521176	NM_025886	Rassf7				171.33	161.13	158.015	161.211	153.024	157.52	161.128	187.048	222.76	188.246	224.971	207.26	195.448	200.233	226.517	186.648	168.503	174.337	155.867	182.764	195.113	186.173	165.349	164.844	226.236	202.804	216.87	236.519	215.32	221.837
Yes	A_52_P402394	Mus musculus	Yes	BioMart	transmembrane protein 121 [Source:MGI Symbol;Acc:MGI:1916445]	Tmem121	Yes	1	ENSMUSG00000049036	protein_coding	Tmem121-201	protein_coding	1 protein_coding	A_52_P402394	NM_153776	Tmem121				5120.08	5258.23	4936.37	5044.43	4908.61	5417.83	5200.89	5384.9	4343.4	4355.86	3975.04	4147.23	4098.85	4586.66	4237.03	4229.28	4821.62	4359.68	5566.5	5284.97	6043.7	5429.9	5187.88	5028.16	4356.99	3911.29	4414.29	4093.92	4490.11	4348.01
Yes	A_51_P273556	Mus musculus	Yes	BioMart	family with sequence similarity 83, member D [Source:MGI Symbol;Acc:MGI:1919128]	Fam83d	Yes	1	ENSMUSG00000027654	protein_coding	Fam83d-201, Fam83d-202	protein_coding, retained_intron	1 protein_coding, 6,4 retained_intron	A_51_P273556	NM_027975	Fam83d				32.5602	28.4276	27.0016	20.7316	32.3905	36.5648	21.4686	28.9425	55.9041	63.5933	53.4917	61.4293	39.9851	62.9993	33.2564	65.7535	32.0908	25.6633	28.9562	38.9059	27.4259	24.1218	19.0017	26.8321	43.6135	39.7399	56.143	41.1829	29.6432	27.7485
Yes	A_51_P209327	Mus musculus	Yes	BioMart	apelin [Source:MGI Symbol;Acc:MGI:1353624]	Apln	Yes	1	ENSMUSG00000037010	protein_coding	Apln-201	protein_coding	1 protein_coding	A_51_P209327	NM_013912	Apln				673.605	729.573	866.868	747.852	699.5	830.692	938.118	620.613	474.148	579.415	453.776	490.39	492.813	566.746	493.1	399.069	603.384	523.499	748.996	830.468	883.605	745.414	621.191	632.904	608.792	488.61	453.409	482.717	524.21	430.213
Yes	A_52_P126162	Mus musculus	Yes	BioMart	mitochondrial carrier 1 [Source:MGI Symbol;Acc:MGI:1929261]	Mtch1	Yes	1	ENSMUSG00000024012	protein_coding	Mtch1-201, Mtch1-215, Mtch1-211, Mtch1-217, Mtch1-216, Mtch1-207, Mtch1-208, Mtch1-202, Mtch1-210, Mtch1-218, Mtch1-219, Mtch1-214, Mtch1-203	protein_coding, nonsense_mediated_decay, retained_intron	1 protein_coding, 6,2 nonsense_mediated_decay, 6,4 retained_intron	A_52_P126162	NM_019880	Mtch1		Stress-responsive		53323.7	48722.9	52092.6	49930.5	52338.8	51749.2	49305.9	51570.5	64146.8	58455.9	57021.1	58343.3	57908.5	59924.5	57456.3	61402.8	51027.8	49138.1	49116.9	54695.4	46261.7	52307.9	54845	53745.3	59984.3	57795.4	63604.2	61735.2	55669.3	58443.1
Yes	A_51_P179907	Strains		BioMart	adaptor protein, phosphotyrosine interaction, PH domain and leucine zipper containing 2 [Source:MGI Symbol;Acc:MGI:2384914]	Appl2	Yes	1	MGP_PWKPhJ_G0016701, MGP_CASTEiJ_G0016920	protein_coding		protein_coding, retained_intron	1 protein_coding, 6,4 retained_intron	A_51_P179907	NM_145220	Appl2				1471.7	1349.4	1479.79	1454.9	1285.29	1326.37	1405.95	1471.73	1021	890.764	1057.91	1081.42	1107.7	1014.4	1179.74	925.558	1402.91	1729	1389.11	1497.44	1682.11	1572.3	1226.95	1278.24	1311.53	1408.43	1088.5	1454.21	1515.46	1119.67
Yes	A_51_P406638	Mus musculus	Yes	BioMart	replication factor C (activator 1) 1 [Source:MGI Symbol;Acc:MGI:97891]	Rfc1	Yes	1	ENSMUSG00000029191	protein_coding	Rfc1-203, Rfc1-201, Rfc1-206, Rfc1-204	protein_coding	1 protein_coding	A_51_P406638	NM_011258	Rfc1				2294.02	2223.55	2327.71	2274.84	2309.21	2149.66	2252.48	2306.54	2001.94	1926.34	1720.17	1930.17	1813.19	1759.2	1735.13	1819.84	2010.14	2021.55	2152.64	2284.19	2480.01	2305.43	2034.58	2029.41	1806.02	1802.49	1898.74	1760.52	1926.3	1656.73
Yes	A_51_P435947	Mus musculus	Yes	BioMart	mediator complex subunit 12 [Source:MGI Symbol;Acc:MGI:1926212], predicted gene 21986 [Source:MGI Symbol;Acc:MGI:5439455]	Med12, Gm21986	No	2	ENSMUSG00000079487, ENSMUSG00000096056	protein_coding, lncRNA	Med12-204, Med12-203, Med12-201, Med12-202, Gm21986-201, Med12-208, Med12-205	protein_coding, lncRNA, retained_intron, processed_transcript	1 protein_coding, 4,7 lncRNA, 6,4 retained_intron, 6,8 processed_transcript	A_51_P435947	NM_021521	Med12				121.647	99.6335	111.605	107.687	76.481	97.0032	114.198	93.5942	156.891	116.56	151.769	150.45	140.254	131.714	156.6	131.004	100.848	135.421	109.506	106.37	118.15	104.309	110.274	117.628	153.283	137.094	153.542	164.233	170.732	151.625
Ensembl probe missing														A_55_P2731551	NM_008066	Gabra2		Stress-responsive		3768.23	3994.62	3963.78	3508.21	4175	3955.44	4175.49	4091.2	3354.25	3048.57	2918.03	2851.09	3444.11	3303.12	3224.66	3272.02	4082.82	3925.68	3952.58	4156.89	4180.42	3582.65	4465.39	3573.11	3067.8	3298.8	2919.97	3069.83	3415.71	3201.81
Ensembl probe missing														A_51_P411355	NM_021441	Taf1c				290.158	261.528	278.177	277.481	265.423	255.588	254.267	251.217	332.359	316.372	327.727	318.858	347.091	323.098	320.09	321.388	276.958	320.551	273.806	288.008	284.366	263.745	280.182	310.333	319.651	289.255	330.087	311.884	332.642	327.074
Yes	A_52_P268687	Mus musculus	Yes	BioMart	homeodomain interacting protein kinase 1 [Source:MGI Symbol;Acc:MGI:1314873]	Hipk1	Yes	1	ENSMUSG00000008730	protein_coding	Hipk1-203	protein_coding	1 protein_coding	A_52_P268687	NM_001301304	Hipk1		Stress-responsive		2317.14	2279.65	2252.38	2451	2347.35	2079.95	2314.84	2484.26	2757.33	2771.08	2821.15	2846.65	2788.33	2742.98	2700.83	3022.56	2008.87	2482.57	2256.05	2222.3	2684.39	2348.75	2247.44	2007.06	2717.02	2492.71	2910.07	2741.98	2870.95	2593.56
Yes	A_55_P1958798	Mus musculus		BioMart	myelin-associated oligodendrocytic basic protein [Source:MGI Symbol;Acc:MGI:108511]	Mobp	Yes	1	ENSMUSG00000032517	protein_coding	Mobp-202	protein_coding	1 protein_coding	A_55_P1958798	NM_008614	Mobp		Stress-responsive		2271.74	2941.06	2426.27	2503.74	2335.98	2418.94	2183.85	3103.71	3269.37	4844.23	3800.26	3543.28	3350.92	3846.49	3265.25	4622.29	2910.29	2387.72	2753.93	2713.34	2940.1	2181.23	3277.83	2308.12	3331.84	3514.51	4348.17	3740.26	4998.6	3347.93
Ensembl probe missing														A_55_P2488229	NM_176940	Nwd1		Stress-responsive		562.485	562.127	589.248	592.03	679.197	597.331	630.519	586.04	685.726	795.107	714.603	653.57	782.829	712.983	706.271	772.598	501.077	517.231	546.456	523.607	617.032	523.572	538.317	565.651	707.918	705.374	683.711	684.988	736.085	641.418
Yes	A_52_P336171	Mus musculus	Yes	BioMart	gamma-aminobutyric acid (GABA) A receptor, subunit alpha 2 [Source:MGI Symbol;Acc:MGI:95614]	Gabra2	Yes	1	ENSMUSG00000000560	protein_coding	Gabra2-203, Gabra2-204	protein_coding, nonsense_mediated_decay	1 protein_coding, 6,2 nonsense_mediated_decay	A_52_P336171	NM_008066	Gabra2		Stress-responsive		6565.7	6654.2	6426.99	6511.69	6903.98	6863.33	6596.66	6208.11	5919.83	5605.04	5375.65	4822.69	5296.55	4937.09	5297.41	5251.39	6413.2	6232.28	6197.49	6821.77	7414.62	7046.1	6754.51	6540.96	5698.67	5503.74	5329.14	5750.46	6431.12	5463.66
No Ensembl gene name	A_55_P2009518	Strains		BioMart		No gene name	No gene name	1	MGP_PWKPhJ_G0009736	processed_pseudogene		processed_pseudogene	7,6 processed_pseudogene	A_55_P2009518	ENSMUST00000195631.1	Gm5100				24933.8	26488.7	25004.6	25709.5	25423	25681.4	24532	23769.9	22333.4	21503.6	22264	22764.7	22868.7	22371.7	21049.3	21149.8	24258.3	24370.5	24936.6	24401	27112.6	25160.3	25377.8	24906.3	21589	21933.1	21220.9	20935.1	23339.2	22121
Ensembl probe missing														A_66_P137060	NM_008907	Ppia				137365	122956	131729	137037	131167	138684	126927	133362	152736	170635	165599	153102	154081	167453	159228	163571	127525	115936	131633	137942	131296	144160	129836	140068	158481	166762	159386	158140	153929	161092
Ensembl gene name only	A_52_P795929	Mus musculus	Yes	BioMart	predicted gene, 44220 [Source:MGI Symbol;Acc:MGI:5690612]	Gm44220	Yes	1	ENSMUSG00000107655	TEC	Gm44220-201	TEC	5,1 TEC	A_52_P795929	AK081614					105.197	90.6775	100.557	72.73	109.478	97.7065	103.18	93.9273	156.687	116.933	185.433	133.55	140.724	176.403	154.686	150.582	105.454	100.318	103.733	120.581	115.565	100.22	121.166	88.4903	134.636	143.416	186.439	182.942	186.085	140.33
Yes	A_51_P504588	Mus musculus	Yes	BioMart	TM2 domain containing 2 [Source:MGI Symbol;Acc:MGI:1916992]	Tm2d2	Yes	1	ENSMUSG00000031556	protein_coding	Tm2d2-201, Tm2d2-202, Tm2d2-203	protein_coding, nonsense_mediated_decay	1 protein_coding, 6,2 nonsense_mediated_decay	A_51_P504588	NM_027194	Tm2d2				1634.62	1658.31	1625.61	1439.47	1453.73	1583.28	1694.84	1640.26	2134.53	1871.49	1980.93	1945.75	1948.44	2013.23	2047.38	1731.2	1563.06	1700.59	1683.3	1673.15	1889.59	1621.24	1748.87	1575.79	1934.07	1762.27	2119.33	1954.66	2121.01	1986.97
Yes	A_55_P1956418	Mus musculus	Yes	BioMart	EFR3 homolog B [Source:MGI Symbol;Acc:MGI:2444851]	Efr3b	Yes	1	ENSMUSG00000020658	protein_coding	Efr3b-201, Efr3b-203	protein_coding	1 protein_coding	A_55_P1956418	NM_001082483	Efr3b				9470.28	9065.31	8000.01	9193.34	9448.21	9198.76	8990.43	9662.89	11630.3	12199.8	11761.3	11132.4	11672.8	11660.4	10891	10884.8	9531.85	8355.41	7719.09	9943.13	10275.4	8705.11	9385.89	9514.63	10595.5	9461.18	11967.5	12230.8	12890	9970.7
Yes	A_51_P209372	Mus musculus	Yes	BioMart	methylsterol monoxygenase 1 [Source:MGI Symbol;Acc:MGI:1913484]	Msmo1	Yes	1	ENSMUSG00000031604	protein_coding	Msmo1-201, Msmo1-202, Msmo1-206, Msmo1-204	protein_coding, retained_intron, processed_transcript	1 protein_coding, 6,4 retained_intron, 6,8 processed_transcript	A_51_P209372	NM_025436	Msmo1				11300.1	11346.5	12068.7	11806.6	11291.5	12052.9	12326.4	12230.1	9615.39	10731	9836.12	9835.86	9137.73	9388.21	9923.58	9651.6	12036.5	10422.5	10978.3	13363.1	11942.8	10988.3	12153.9	10997.5	9340.61	8880.69	9715.14	9191.12	9214.57	9126.89
Yes	A_65_P06147	Mus musculus		BioMart	fibroblast growth factor receptor 3 [Source:MGI Symbol;Acc:MGI:95524]	Fgfr3	Yes	1	ENSMUSG00000054252	protein_coding	Fgfr3-201	protein_coding	1 protein_coding	A_65_P06147	NM_001359036	Fgfr3				189.892	172.485	164.48	151.035	184.046	216.392	191.434	177.079	221.846	263.528	269.587	309.206	271.754	259.351	282.169	309.665	173.102	202.225	178.281	174.133	214.732	153.727	197.772	207.491	242.613	210.597	293.508	231.836	280.741	230.223
Ensembl probe missing														A_51_P331507	NM_173011	Idh2	Extended list of GC-responsive genes			501.702	548.223	430.215	572.893	489.572	451.306	563.671	606.297	624.807	817.773	697.446	764.185	710.901	749.776	743.113	887.441	447.705	552.839	445.181	452.923	357.035	505.7	504.571	445.517	740.628	591.386	783.623	809.099	478.542	861.688
Yes	A_55_P2138095	Mus musculus	Yes	BioMart	predicted pseudogene 9294 [Source:MGI Symbol;Acc:MGI:3648888]	Gm9294	Yes	1	ENSMUSG00000044609	processed_pseudogene	Gm9294-201	processed_pseudogene	7,6 processed_pseudogene	A_55_P2138095	ENSMUST00000165198.1	Gm9294				21897.1	21954.1	22257.8	22429.5	22098.5	22212.3	22433.4	21745.7	19470.1	20241.5	19506	19523.4	19341.3	19532.4	19339.5	18884.5	21774	20676.4	22018.6	21829.4	23466.8	23842	22038	21974.7	20006.9	19195.1	20435.9	20537.2	20183.9	19797
Yes	A_51_P211600	Mus musculus		BioMart	septin 11 [Source:MGI Symbol;Acc:MGI:1277214]	Septin11	Yes	1	ENSMUSG00000058013	protein_coding	Septin11-201, Septin11-208, Septin11-203	protein_coding	1 protein_coding	A_51_P211600	NM_001347377	Septin11				8087.61	8832.22	7435.52	8073.77	7326.94	6904.67	7935.02	9065.91	5992.69	6475.18	5513.07	6320.53	6045.41	6552.91	6330.59	6317.45	7891.84	7522.74	8840.07	7888.13	9243.69	8494.43	8017.55	6782.52	6256.32	6900	6408.73	6596.68	7138.33	6493.95
Yes	A_51_P353914	Mus musculus	Yes	BioMart	intercellular adhesion molecule 5, telencephalin [Source:MGI Symbol;Acc:MGI:109430]	Icam5	Yes	1	ENSMUSG00000032174	protein_coding	Icam5-201	protein_coding	1 protein_coding	A_51_P353914	NM_008319	Icam5		Stress-responsive		25302.2	28495.3	24900.1	25560.1	25505.4	25420.9	24678.4	26945.6	32818.8	26381.4	31072.2	32838.9	33129.4	30901.1	34089.3	33929.7	27963.2	27738.8	27353.7	24676.7	27038.3	23916.2	23576.8	28072.4	31378.9	31660.9	32512.3	32455.6	37013.8	34306.3
Yes	A_52_P624415	Mus musculus		BioMart	oligodendrocytic myelin paranodal and inner loop protein [Source:MGI Symbol;Acc:MGI:2657025]	Opalin	Yes	1	ENSMUSG00000050121	protein_coding	Opalin-202	retained_intron	6,4 retained_intron	A_52_P624415	NM_153520	Opalin		Stress-responsive		176.461	384.469	226.165	214.704	272.742	204.363	205.973	249.685	105.735	89.7947	85.0003	123.24	136.797	119.493	118.054	78.565	431.125	243.632	399.107	341.786	320.506	237.903	443.327	223.422	152.931	131.945	107.032	62.0871	211.261	111.559
Ensembl probe missing														A_66_P104407	XR_386338	Gm9925				134.409	141.313	137.517	135.968	146.877	169.615	146.98	173.97	190.497	217.703	280.821	194.549	265.227	238.832	239.42	264.81	148.807	168.026	136.283	152.34	140.048	136.899	121.433	130.295	192.33	213.174	260.847	262.188	310.943	234.321
Yes	A_66_P103185	Mus musculus	Yes	BioMart	olfactory receptor 1418 [Source:MGI Symbol;Acc:MGI:3031252]	Olfr1418	Yes	1	ENSMUSG00000060556	protein_coding	Olfr1418-202, Olfr1418-201	protein_coding	1 protein_coding	A_66_P103185	NM_001011524	Olfr1418				27.2768	26.4106	17.3799	39.1017	32.6574	28.6804	30.3732	34.5634	13.3333	11.339	14.9018	11.8988	17.9671	9.582	19.706	17.9173	11.1601	20.0773	20.7874	28.5297	23.3002	21.1403	27.5955	25.961	10.9786	17.6106	15.8257	13.8048	16.1327	18.3509
Ensembl probe missing														A_55_P2492258	NM_013415	Atp1b2				17655.5	18344.1	19573.3	17936.6	19952.3	19417	18431.2	19311	22055.9	18611.4	23500	22493.8	24896.9	25053.8	23633.6	24684.3	19869.2	20002	19220.5	17195.9	18422.7	18625.8	19292.3	19232.9	24702.8	24085.8	22754.6	21962.6	22790.1	24062.7
Ensembl probe missing														A_30_P01033354	chr13:34693404-34717987_R					126.71	98.4753	123.975	130.39	106.271	133.679	121.364	117.948	162.508	133.16	181.204	192.383	166.264	150.992	200.305	172.013	139.859	180.24	118.617	139.396	118.114	143.676	136.708	148.305	163.297	222.95	186.404	191.817	156.301	203.229
Yes	A_52_P260864	Mus musculus	Yes	BioMart	Rho GTPase activating protein 5 [Source:MGI Symbol;Acc:MGI:1332637]	Arhgap5	Yes	1	ENSMUSG00000035133	protein_coding	Arhgap5-204, Arhgap5-201	protein_coding	1 protein_coding	A_52_P260864	NM_009706	Arhgap5		Stress-responsive		2996.86	3228.2	3728	3409.3	3041.57	3574.1	3337.98	3417.84	2337.8	2677.17	2662.1	2356.15	2346.88	2286.57	2269.81	2390.26	3314.47	2936.24	3154.15	3389.7	3927.64	3158.82	3205.28	4439.47	2657.96	2840.36	1913.02	2141.51	2470.29	2314.19
Yes	A_51_P274488	Mus musculus	Yes	BioMart	protocadherin 8 [Source:MGI Symbol;Acc:MGI:1306800]	Pcdh8	Yes	1	ENSMUSG00000036422	protein_coding	Pcdh8-201, Pcdh8-204, Pcdh8-203	protein_coding, retained_intron	1 protein_coding, 6,4 retained_intron	A_51_P274488	NM_021543	Pcdh8				8058.23	8529	7576.62	6743.41	6784.34	7361.49	6852.64	7467.29	6705.57	5163.47	6087.46	5206.64	5470.73	5772.11	6410.59	5566.7	7206.54	6731.18	7645.61	6981.65	8422.54	7420.05	7203.3	7786.57	7216.1	6523.67	6278.28	6331.65	7071.93	6446.03
Yes	A_52_P120719	Mus musculus	Yes	BioMart	RAB27B, member RAS oncogene family [Source:MGI Symbol;Acc:MGI:1931295]	Rab27b	Yes	1	ENSMUSG00000024511	protein_coding	Rab27b-203, Rab27b-202, Rab27b-201	protein_coding	1 protein_coding	A_52_P120719	NM_030554	Rab27b		Stress-responsive		967.602	1122.34	1014.6	1062.27	1033.58	996.407	1008.82	1126.7	773.789	896.25	858.41	805.033	776.746	871.617	894.959	908.739	1073.47	975.449	1114.23	1022.3	1048.06	1113.63	1011.08	1025.34	941.623	908.347	825.249	796.938	789.453	869.113
Yes	A_55_P2129771	Mus musculus	Yes	BioMart	proline-rich transmembrane protein 1 [Source:MGI Symbol;Acc:MGI:1932118]	Prrt1	Yes	1	ENSMUSG00000015476	protein_coding	Prrt1-201, Prrt1-202	protein_coding, retained_intron	1 protein_coding, 6,4 retained_intron	A_55_P2129771	ENSMUST00000015620.6	Prrt1				30112.8	32958.3	31587	31166.6	34049.5	31494.3	29708.6	31933.9	40785.6	33599.8	38267.3	40591.5	40295.9	40744.4	38821	42710.1	34777.2	34054.7	33225	31028.1	34081	33835.7	28572.2	29782.7	41747.3	41948.2	42835.7	41293.8	47455.9	45314
Ensembl probe missing														A_55_P2053142	BF453944					14.6363	19.2908	11.3637	15.31	15.6809	18.8826	22.5736	14.4572	26.9563	38.1631	34.2222	38.2899	31.5184	41.6314	26.6525	34.2534	14.9765	10.1006	19.1722	7.70248	27.4502	15.5424	10.7849	9.01847	22.0021	29.7249	33.5181	31.0324	29.9752	39.7694
Yes	A_51_P518528	Mus musculus	Yes	BioMart	dpy-19-like 1 (C. elegans) [Source:MGI Symbol;Acc:MGI:1915685]	Dpy19l1	Yes	1	ENSMUSG00000043067	protein_coding	Dpy19l1-201, Dpy19l1-203, Dpy19l1-206, Dpy19l1-205	protein_coding, retained_intron	1 protein_coding, 6,4 retained_intron	A_51_P518528	NM_172920	Dpy19l1				2876.44	2871.08	2670.65	2658.51	2819.86	2307.35	2678.78	2765.39	1911.04	2194.72	1980.83	1914.52	2251.15	2160.47	2385.09	2197.24	2632.38	2682.75	2653.37	2868.9	3032.77	2490.88	2870.31	2735.07	2503.1	2242.91	1974.73	2190.37	2592.95	2263.17
Yes	A_51_P311540	Mus musculus	Yes	BioMart	cytochrome c oxidase subunit 6A1 [Source:MGI Symbol;Acc:MGI:103099]	Cox6a1	Yes	1	ENSMUSG00000041697	protein_coding	Cox6a1-201, Cox6a1-202	protein_coding, retained_intron	1 protein_coding, 6,4 retained_intron	A_51_P311540	NM_007748	Cox6a1				124553	113851	110334	129275	130872	119016	119356	118145	146748	169816	142763	141388	139663	153575	147218	148728	107945	109761	117364	124075	131388	128784	118628	125012	145923	150329	155738	147314	166029	150126
Yes	A_55_P2103284	Mus musculus	Yes	BioMart	twinfilin actin binding protein 2 [Source:MGI Symbol;Acc:MGI:1346078]	Twf2	Yes	1	ENSMUSG00000023277	protein_coding	Twf2-201, Twf2-206, Twf2-204, Twf2-208, Twf2-205, Twf2-209, Twf2-207	protein_coding, retained_intron	1 protein_coding, 6,4 retained_intron	A_55_P2103284	NM_011876	Twf2				899.813	923.619	796.956	842.501	774.335	809.398	781.757	809.377	994.773	1088.61	1123.81	1158.83	1130.41	1101.63	947.763	1111.11	846.102	1047.63	866.166	914.526	977.163	877.591	847.76	1029.46	1039.89	905.524	1130.32	1157.21	1235.66	1087.17
Yes	A_55_P2027083	Mus musculus	Yes	BioMart	potassium inwardly-rectifying channel, subfamily J, member 10 [Source:MGI Symbol;Acc:MGI:1194504]	Kcnj10	Yes	1	ENSMUSG00000044708	protein_coding	Kcnj10-201	protein_coding	1 protein_coding	A_55_P2027083	NM_001039484	Kcnj10		Stress-responsive		12743.9	13153.5	12183.2	12532	13053.6	12911.4	12932.3	14195.6	9424.26	10905.2	8583.44	10244.3	9625.5	9282.47	10856.7	11034.2	11866.9	11826.4	13807.4	13087.3	14340.4	14076	12211.2	11811.5	11161.2	10839	9214.77	9626.52	10590.3	9647.91
Yes	A_52_P531610	Mus musculus		BioMart	ethanolamine phosphate phospholyase [Source:MGI Symbol;Acc:MGI:1919010]	Etnppl	Yes	1	ENSMUSG00000019232	protein_coding	Etnppl-206, Etnppl-205	retained_intron	6,4 retained_intron	A_52_P531610	ENSMUST00000199940.1	Etnppl		Stress-responsive		24.237	20.1329	21.0109	39.7776	46.6977	28.6775	30.6535	28.8038	48.3709	80.1479	81.7346	57.3541	84.7029	92.1122	43.6422	44.0291	17.6397	24.5082	30.0786	30.3393	30.2696	18.9038	22.8143	29.2231	30.322	19.8613	43.9244	34.9312	25.5225	28.6464
Ensembl probe missing														A_51_P234728	AK032901	Lpar6				822.998	991.685	817.269	848.041	840.76	896.077	788.889	1016.68	600.205	782.472	619.271	682.917	606.826	650.888	566.897	703.861	1038.64	924.277	1137.95	945.865	1219.57	1001.94	1002.81	853.122	911.011	863.618	840.791	764.53	944.799	832.106
Ensembl probe missing														A_55_P2506701	NM_010419	Hes5		Stress-responsive		6950.61	6376.07	5579.31	5769.07	4644.89	7061.07	5196.08	5946.87	3297.91	2847.85	4269.3	3315.75	3420.63	3714.57	4030.43	5223.6	4770.52	4186.22	5834.45	4404	5312.17	5227.66	5675.64	4681.2	5391.61	3680.35	6134.01	4785.64	6364.29	5630.23
Ensembl probe missing														A_55_P2831804	NM_174998	Hpcal4				55328.4	61909.7	51861.9	56135.9	53841.6	56510.8	54364.6	59584.6	69599.6	72423	64136.5	65705.4	63353	66983.5	68092.8	67107.3	58827	49702.5	57208.6	52675.4	58148.5	56584.9	51516.5	58830.2	73691	66923	69649	68098.4	72619.8	67605.2
Yes	A_51_P284466	Mus musculus		BioMart	TSC22 domain family, member 4 [Source:MGI Symbol;Acc:MGI:1926079]	Tsc22d4	Yes	1	ENSMUSG00000029723	protein_coding	Tsc22d4-202, Tsc22d4-209, Tsc22d4-205, Tsc22d4-207	protein_coding, retained_intron	1 protein_coding, 6,4 retained_intron	A_51_P284466	NM_023910	Tsc22d4		Stress-responsive		1546.06	1672.9	1551.22	1654.22	1741.55	1633.62	1520.63	1592.84	1824.62	1980.83	1927.42	2185.04	1948.12	2035.31	1860.88	2025.68	1617.99	1789.65	1708.42	1521.4	1821.1	1564.97	1738.86	1474.32	1609.56	1710.12	2059.72	1690.25	1991.08	1900.81
Yes	A_51_P107020	Mus musculus	Yes	BioMart	kinesin family member 5A [Source:MGI Symbol;Acc:MGI:109564]	Kif5a	Yes	1	ENSMUSG00000074657	protein_coding	Kif5a-201	protein_coding	1 protein_coding	A_51_P107020	NM_001039000	Kif5a		Stress-responsive		69652.8	55935.9	59907.3	63834.6	69889.4	65901.9	62356.6	67537.6	78198.3	93238.4	82690.4	78918.3	72436.7	79200	79218.7	79890.2	59768.8	54902.9	66270.6	66102.7	56085.6	65451.4	69421.3	67819.3	84557	75681	83261.7	77335.4	65493.6	74815.6
Yes	A_55_P2109589	Mus musculus	Yes	BioMart	solute carrier family 1 (glutamate/neutral amino acid transporter), member 4 [Source:MGI Symbol;Acc:MGI:2135601]	Slc1a4	Yes	1	ENSMUSG00000020142	protein_coding	Slc1a4-201, Slc1a4-202	protein_coding	1 protein_coding	A_55_P2109589	NM_018861	Slc1a4				1335.77	1398.39	1504.12	1480.79	1593.34	1381.57	1462.71	1474.28	1670.22	1591.84	2009.31	2366.33	2342.18	1839.3	2383.67	2099.59	1441.42	1649.39	1298.92	1217.8	1352.93	1580.62	1542.08	1529.52	1973.69	2484.55	2044.3	2209.07	2142.37	2263.3
Yes	A_55_P2018929	Mus musculus	Yes	BioMart	spinster homolog 2 [Source:MGI Symbol;Acc:MGI:2384936]	Spns2	Yes	1	ENSMUSG00000040447	protein_coding	Spns2-201, Spns2-203, Spns2-206	protein_coding, retained_intron, processed_transcript	1 protein_coding, 6,4 retained_intron, 6,8 processed_transcript	A_55_P2018929	NM_153060	Spns2				4298.51	4062.41	3998.59	4625.34	4174.17	4385.83	4121.67	3947.17	4911.35	5248.72	6074.22	5298.1	5091.74	5034.49	4533.28	5169.38	4165.87	4765.5	4051.55	4042.09	4466.12	4456.8	4158.46	4724.48	4555.74	4624.14	5147.98	4682.76	5614.42	4641.46
Yes	A_51_P265151	Mus musculus	Yes	BioMart	Rho guanine nucleotide exchange factor (GEF) 10 [Source:MGI Symbol;Acc:MGI:2444453]	Arhgef10	Yes	1	ENSMUSG00000071176	protein_coding	Arhgef10-201, Arhgef10-202, Arhgef10-207, Arhgef10-206	protein_coding, processed_transcript	1 protein_coding, 6,8 processed_transcript	A_51_P265151	NM_172751	Arhgef10				197.416	206.855	157.42	197.593	179.165	180.295	207.767	232.417	234.804	271.26	227.078	276.984	255.187	241.952	256.989	336.062	227.984	204.992	211.918	198.886	229.8	174.712	203.346	181.101	237.057	210.182	287.719	233.154	297.009	253.941
Yes	A_55_P2004571	Mus musculus	Yes	BioMart	phosphatidylinositol transfer protein, membrane-associated 2 [Source:MGI Symbol;Acc:MGI:1336192]	Pitpnm2	Yes	1	ENSMUSG00000029406	protein_coding	Pitpnm2-210, Pitpnm2-205, Pitpnm2-209, Pitpnm2-201	protein_coding	1 protein_coding	A_55_P2004571	NM_011256	Pitpnm2		Stress-responsive		13212.6	13206.4	13005.8	12545.3	10720.8	11968.5	11266.5	13029	18766	13305.5	17130.5	19805.9	17238.3	17097.2	15814.3	18212.5	15272.8	16596.2	13235.5	12460.4	14490.4	11080.8	10248.2	14028.3	18202.5	19356.3	18748.7	19058.9	22023.2	16707.9
Ensembl probe missing														A_30_P01030550	chr19:9060613-9060851_F					178.575	188.341	188.318	187.267	184.841	190.983	199.925	209.487	245.33	245.221	274.949	227.001	241.942	221.646	221.412	224.111	189.285	186.362	166.227	190.991	206.897	202.559	180.931	198.043	222.852	209.033	206.236	209.186	261.692	218.106
Yes	A_51_P182456	Mus musculus	Yes	BioMart	polycomb group ring finger 3 [Source:MGI Symbol;Acc:MGI:1916837]	Pcgf3	Yes	1	ENSMUSG00000033623	protein_coding	Pcgf3-201	protein_coding	1 protein_coding	A_51_P182456	ENSMUST00000046975.11	Pcgf3				450.203	406.671	343.903	373.875	343.996	380.012	387.352	365.904	564.841	549.089	471.589	426.919	456.524	472.881	499.512	434.341	360.806	404.409	437.612	402.499	375.162	390.084	353.144	337.976	431.338	457.111	479.315	470.045	503.884	432.833
Yes	A_55_P2172956	Mus musculus	Yes	BioMart	cornichon family AMPA receptor auxiliary protein 2 [Source:MGI Symbol;Acc:MGI:1277225]	Cnih2	Yes	1	ENSMUSG00000024873	protein_coding	Cnih2-201, Cnih2-202	protein_coding, nonsense_mediated_decay	1 protein_coding, 6,2 nonsense_mediated_decay	A_55_P2172956	NM_001302333	Cnih2				36185.1	37154.1	41438.2	37124.8	37295.1	38380.1	35279.8	36210.5	49452	35600.7	51682.6	51509.8	53246.4	50493	48789.4	50718.6	40598.6	43087.7	37902.8	32776.5	32236.5	37581.2	36823.8	39541.2	48446.4	51366.9	50179.1	45734.6	47240.1	48066.7
Yes	A_51_P275101	Mus musculus	Yes	BioMart	carbohydrate sulfotransferase 11 [Source:MGI Symbol;Acc:MGI:1927166]	Chst11	Yes	1	ENSMUSG00000034612	protein_coding	Chst11-201	protein_coding	1 protein_coding	A_51_P275101	NM_021439	Chst11				1059.53	1066.02	963.306	915.46	997.478	1160.33	1063.22	1156.51	1346.61	1133.13	1218.33	1277.98	1346.41	1310.5	1231.21	1369.15	1020.91	1104.25	1095.24	1118.71	975.803	980.154	1077.08	1122.68	1303.56	1152.76	1302.27	1389.63	1299.16	1268.03
Yes	A_55_P2059571	Mus musculus	Yes	BioMart	taste receptor, type 2, member 122 [Source:MGI Symbol;Acc:MGI:2681262]	Tas2r122	Yes	1	ENSMUSG00000078280	protein_coding	Tas2r122-201	protein_coding	1 protein_coding	A_55_P2059571	NM_001039128	Tas2r122				18.7173	13.8122	19.6609	20.2019	11.2938	17.8675	15.8049	15.672	38.8304	35.7541	25.4543	39.5828	38.3465	30.6968	25.551	28.2074	24.4519	27.2501	23.9093	12.1673	22.741	16.4773	22.0143	20.8829	30.995	24.8962	31.8343	34.8042	22.3746	31.7241
Yes	A_51_P414396	Mus musculus	Yes	BioMart	multimerin 2 [Source:MGI Symbol;Acc:MGI:2385618]	Mmrn2	Yes	1	ENSMUSG00000041445	protein_coding	Mmrn2-201	protein_coding	1 protein_coding	A_51_P414396	NM_153127	Mmrn2				440.579	582.202	495.344	496.156	552.462	442.91	474.369	491.468	350.318	313.487	354.747	265.931	256.392	301.847	375.56	229.819	536.556	450.054	637.784	667.769	732.789	607.04	559.069	562.304	543.235	510.351	377.467	405.772	446.339	385.154
Yes	A_55_P2054628	Mus musculus	Yes	BioMart	neurexin I [Source:MGI Symbol;Acc:MGI:1096391]	Nrxn1	Yes	1	ENSMUSG00000024109	protein_coding	Nrxn1-202, Nrxn1-207, Nrxn1-225, Nrxn1-216, Nrxn1-204, Nrxn1-215, Nrxn1-217, Nrxn1-209, Nrxn1-214, Nrxn1-201, Nrxn1-213, Nrxn1-206, Nrxn1-223	protein_coding	1 protein_coding	A_55_P2054628	NM_020252	Nrxn1		Stress-responsive		24291.5	22973.7	23184.1	23735.9	26817	23802.2	24586.4	27060.3	21186.3	22296.7	19871.2	17572	19407.5	20203.6	19753.8	18263.3	25383.4	20568.6	25221.8	22760.5	25802.7	24222.9	24711.3	23041.9	22828.7	19817	19426.3	18446.6	20547.1	18250.1
Ensembl probe missing														A_55_P2487749	NM_001252639	Tbc1d7				1185.54	1337.96	1165.72	1148.03	1332.03	1189.38	1275.69	1232.85	1513.78	1317.68	1385.44	1509.15	1634.1	1588.23	1537.68	1569.03	1274.87	1234.64	1256.43	1234.26	1399.68	1076.38	1286.53	1238.42	1458.79	1361.96	1552.29	1546.9	1800.52	1488.36
Yes	A_51_P497985	Mus musculus	Yes	BioMart	complement factor B [Source:MGI Symbol;Acc:MGI:105975], complement component 2 (within H-2S) [Source:MGI Symbol;Acc:MGI:88226]	Cfb, C2	No	2	ENSMUSG00000090231, ENSMUSG00000024371	protein_coding	Cfb-202, Cfb-201, Cfb-207, C2-206, C2-201, C2-205, C2-204	protein_coding	1 protein_coding	A_51_P497985	NM_013484	C2				170.214	222.067	146.019	155.61	316.145	235.48	276.596	297.763	336.238	592.973	431.699	558.532	708.855	776.774	464.774	585.784	198.174	246.513	175.735	321.209	276.736	182.411	236.524	217.053	359.157	267.292	738.562	532.614	441.918	357.342
Yes	A_30_P01029231	Mus musculus	Yes	BioMart	predicted gene 14843 [Source:MGI Symbol;Acc:MGI:3802062]	Gm14843	Yes	1	ENSMUSG00000083897	processed_pseudogene	Gm14843-201	processed_pseudogene	7,6 processed_pseudogene	A_30_P01029231	chrX:98658045-98677545_F	Gm14843				7609.98	8039.52	7381.39	7760.05	7555.64	7188.43	7106.39	8124.92	5806.25	7042.45	5920.66	6192.21	6017.68	6305.14	5867.89	6627.01	6949.77	6645.42	8176.73	7370.14	8695.22	7287.36	8418.81	6800.97	6215.32	6231.76	6264.96	5513.88	6481.22	6211.76
Ensembl probe missing														A_55_P2156288	XR_880563	Gm42151				948.363	901.169	950.217	828.296	871.344	820.899	1041.63	928.236	706.31	782.103	567.268	548.949	568.185	511.437	803.671	533.765	839.122	852.924	881.287	887.943	1032.42	1004.05	966.392	807.891	1013.79	971.479	636.873	777.574	962.053	769.248
Yes	A_51_P516625	Mus musculus	Yes	BioMart	GATA binding protein 2 [Source:MGI Symbol;Acc:MGI:95662]	Gata2	Yes	1	ENSMUSG00000015053	protein_coding	Gata2-202, Gata2-201, Gata2-204	protein_coding, retained_intron	1 protein_coding, 6,4 retained_intron	A_51_P516625	NM_008090	Gata2				140.484	217.818	147.91	177.786	196.701	179.85	194.069	252.674	233.691	331.218	259.964	302.285	310.384	307.087	200.496	336.457	189.805	228.367	218.735	275.772	266.515	250.14	203.336	187.348	249.685	214.736	302.976	260.081	290.457	264.283
Yes	A_55_P2023577	Mus musculus		BioMart	thioredoxin 2 [Source:MGI Symbol;Acc:MGI:1929468]	Txn2	Yes	1	ENSMUSG00000005354	protein_coding	Txn2-203	protein_coding	1 protein_coding	A_55_P2023577	ENSMUST00000109747.8	Txn2				29.7695	31.7294	27.4423	48.8274	39.629	25.1066	15.1107	28.2959	12.5284	16.8688	11.1686	20.9238	15.6454	15.5439	17.9631	16.2299	23.8589	28.2873	28.0819	31.0573	25.7045	27.2373	30.9758	28.461	17.7045	18.8654	20.0887	16.5989	11.9533	20.0883
Yes	A_55_P2109505	Mus musculus	Yes	BioMart	predicted pseudogene 6594 [Source:MGI Symbol;Acc:MGI:3643873]	Gm6594	Yes	1	ENSMUSG00000073371	processed_pseudogene	Gm6594-201	processed_pseudogene	7,6 processed_pseudogene	A_55_P2109505	NAP097543-001	Gm6594				14572.8	14629.2	14188.6	13939.8	13514.8	13876.9	14075	14693.6	12406.6	9494.62	10877.7	12190.2	11914.8	11847.4	11833.9	11804.4	15981.9	16409.3	15853.6	14638.7	16018.3	14630	13920.2	13655.9	12174.9	13236.2	11611.8	12558.1	13594.9	11608.2
Ensembl probe missing														A_66_P117837	NR_077229	8430426J06Rik				57.2135	93.2831	64.7423	55.9805	53.4938	69.412	78.3759	78.2161	114.13	193.543	123.969	125.508	78.6394	114.868	105.096	166.036	68.7438	63.9404	58.0862	53.1697	36.3372	62.4155	60.7803	59.5859	80.7618	72.9148	127.766	89.1066	62.7489	114.498
Ensembl probe missing														A_55_P2739022	NM_025590	Acot11				261.378	358.565	183.872	278.777	251.38	257.936	245.981	389.726	360.431	536.103	362.676	507.346	541.755	496.236	424.754	522.093	213.969	170.879	354.057	194.74	253.851	239.496	190.012	227.433	299.841	207.225	456.811	287.208	334.232	445.444
Yes	A_51_P484254	Mus musculus	Yes	BioMart	propionyl-Coenzyme A carboxylase, alpha polypeptide [Source:MGI Symbol;Acc:MGI:97499]	Pcca	Yes	1	ENSMUSG00000041650	protein_coding	Pcca-201	protein_coding	1 protein_coding	A_51_P484254	NM_144844	Pcca				528.666	533.703	504.1	535.946	601.715	542.458	561.991	603.962	635.237	641.303	660.037	650.519	724.717	675.554	632.873	737.924	549.904	578.639	592.053	541.083	644.32	575.618	546.351	602.186	628.665	558.747	711.217	698.522	757.267	692.634
Yes	A_55_P2020572	Mus musculus	Yes	BioMart	proteaseome (prosome, macropain) activator subunit 3 (PA28 gamma, Ki) [Source:MGI Symbol;Acc:MGI:1096366]	Psme3	Yes	1	ENSMUSG00000078652	protein_coding	Psme3-201, Psme3-203	protein_coding, processed_transcript	1 protein_coding, 6,8 processed_transcript	A_55_P2020572	NM_011192	Psme3				1254.66	1287.77	1478.61	1510.65	1363.4	1225.56	1227.78	1315.57	1610.76	1475.59	1911.48	2242.52	1996.54	1697.58	2265.87	2251.22	1359.18	1597.28	1204.67	1180.23	1200.55	1470.63	1390.84	1330.11	1817.92	2556.19	1886.45	2151.45	1887.51	2241.93
Ensembl probe missing														A_55_P2746505	NM_011443	Sox2	Core list of GC-responsive genes	Stress-responsive		3090.06	3468.77	2827.83	3024.25	3141.78	2824.53	3185.15	3607.16	2312.49	2270.23	2053.71	2241.38	1891.51	2125.5	2937.71	2300.6	2919.61	2871.32	3071.46	3135.27	3649.33	2992.81	3754	2952.39	3006.82	2854.24	2497.31	3159.73	2968.36	2988.79
Ensembl probe missing														A_66_P118076	NM_001349692	Snrpn				71202.9	76955.7	68192.6	68503.2	63289.9	72039.3	71494.1	72857.7	90801.5	73818.7	84750.7	86727.2	83266.7	84560.2	86503.7	90726.9	72115.1	71991.6	69789.8	73001.4	64228.3	71574.2	64127.3	67297.7	82821.9	82519	86902.2	93129	87831.9	81544.9
Yes	A_51_P519632	Mus musculus	Yes	BioMart	olfactory receptor 661 [Source:MGI Symbol;Acc:MGI:3030495]	Olfr661	Yes	1	ENSMUSG00000073920	protein_coding	Olfr661-202, Olfr661-201, Olfr661-203	protein_coding, processed_transcript	1 protein_coding, 6,8 processed_transcript	A_51_P519632	NM_146748	Olfr661				12.7335	15.0638	11.9529	8.18664	16.8805	22.8786	4.33871	17.0323	36.3338	29.8927	33.715	24.3425	27.7956	31.9825	27.1043	29.5563	18.2969	5.36732	12.4665	15.378	22.4928	13.3677	19.8049	14.1006	32.5463	18.6853	35.2541	36.8693	34.097	34.6099
Yes	A_52_P291971	Mus musculus	Yes	BioMart	staufen double-stranded RNA binding protein 2 [Source:MGI Symbol;Acc:MGI:1352508]	Stau2	Yes	1	ENSMUSG00000025920	protein_coding	Stau2-216, Stau2-202, Stau2-210, Stau2-207, Stau2-213, Stau2-217, Stau2-201, Stau2-214, Stau2-206, Stau2-215, Stau2-205, Stau2-204	protein_coding, nonsense_mediated_decay, processed_transcript	1 protein_coding, 6,2 nonsense_mediated_decay, 6,8 processed_transcript	A_52_P291971	NM_025303	Stau2				4342.7	4621.03	4144.94	4458.95	4922.59	4259.58	4371.77	4319.14	2963.57	3971.04	3819.74	3175.12	3321.91	3246	3678.06	3213.14	4464.63	3811.93	4246.23	4506.16	5028.27	3846.52	4943.1	4646.34	3630.26	3612.98	2936.45	2978.77	3772.31	3417.86
Yes	A_55_P2078670	Mus musculus	Yes	BioMart	cystathionine beta-synthase [Source:MGI Symbol;Acc:MGI:88285]	Cbs	Yes	1	ENSMUSG00000024039	protein_coding	Cbs-211, Cbs-201, Cbs-203, Cbs-202, Cbs-210, Cbs-207	protein_coding, retained_intron	1 protein_coding, 6,4 retained_intron	A_55_P2078670	NM_144855	Cbs	Extended list of GC-responsive genes			3163.51	3397.03	3346.29	3625.1	3042.42	3542.54	3124.15	3868.25	3773.86	3835.18	4189.02	4503.73	4055.33	4524.28	4177.13	5534.99	3848.21	3942.37	3606.69	3145.54	3347.55	3481.24	3469.76	3643.82	4249.34	4466.96	5254.2	4857.34	4559.29	4948.5
Yes	A_52_P539095	Mus musculus		BioMart	kirre like nephrin family adhesion molecule 2 [Source:MGI Symbol;Acc:MGI:2442334]	Kirrel2	Yes	1	ENSMUSG00000036915	protein_coding	Kirrel2-203	retained_intron	6,4 retained_intron	A_52_P539095	NM_172898	Kirrel2		Stress-responsive		40.8607	35.4183	31.0894	50.5762	54.5389	32.0864	38.4472	48.2535	64.7654	54.2504	66.4589	80.5881	67.4927	66.0787	63.7163	74.4912	29.2917	37.8064	48.3226	31.2417	37.3806	26.1928	27.7046	43.9747	55.5246	50.5556	63.373	47.7111	75.1343	81.1065
Yes	A_52_P86353	Mus musculus	Yes	BioMart	calcium channel, voltage-dependent, gamma subunit 5 [Source:MGI Symbol;Acc:MGI:2157946]	Cacng5	Yes	1	ENSMUSG00000040373	protein_coding	Cacng5-201, Cacng5-202	protein_coding	1 protein_coding	A_52_P86353	NM_080644	Cacng5				385.234	403.766	443.462	466.301	388.307	431.13	499.544	369.652	675.639	590.462	645.903	687.488	564.818	558.216	549.442	645.594	434.301	463.84	408.86	478.117	446.101	378.276	440.858	379.055	481.96	475.532	605.531	610.051	589.291	425.4
Yes	A_55_P2009762	Mus musculus	Yes	BioMart	mitogen-activated protein kinase-activated protein kinase 3 [Source:MGI Symbol;Acc:MGI:2143163]	Mapkapk3	Yes	1	ENSMUSG00000032577	protein_coding	Mapkapk3-201, Mapkapk3-206, Mapkapk3-202	protein_coding, retained_intron	1 protein_coding, 6,4 retained_intron	A_55_P2009762	NM_178907	Mapkapk3				165.818	153.741	175.139	124.059	154.7	141.406	181.06	154.776	116.137	131.485	99.8855	92.962	90.4419	117.053	121.558	110.074	161.133	144.377	187.417	191.023	174.258	171.964	172.927	157.955	135.22	130.7	126.738	103.764	126.557	125.852
Yes	A_51_P233815	Mus musculus		BioMart	transmembrane protein 126A [Source:MGI Symbol;Acc:MGI:1913521]	Tmem126a	Yes	1	ENSMUSG00000030615	protein_coding	Tmem126a-202	nonsense_mediated_decay	6,2 nonsense_mediated_decay	A_51_P233815	NM_025460	Tmem126a				1483.86	1503.46	1641.34	1526.55	1600.66	1645.06	1615.2	1596.67	1312.92	1401.88	1259.37	1205.65	1309.84	1304.93	1363.26	1270.24	1366.93	1303.71	1459.81	1656.96	1472.96	1570.56	1539.51	1392.09	1266.96	1110.5	1272.58	1254.5	1150.6	1148.73
Ensembl probe missing														A_30_P01024113	chr8:35143801-35144482_F					126.088	154.091	139.813	156.622	186.667	134.63	160.054	144.306	187.344	181.701	195.258	248.874	280.131	194.986	255.26	229.652	165.101	163.514	131.434	120.587	146.57	158.85	156.111	136.973	199.422	246.979	209.57	228.219	237.793	243.92
Yes	A_52_P891775	Mus musculus	Yes	BioMart	cerebellar degeneration-related protein 2-like [Source:MGI Symbol;Acc:MGI:2684867]	Cdr2l	Yes	1	ENSMUSG00000050910	protein_coding	Cdr2l-201	protein_coding	1 protein_coding	A_52_P891775	NM_001080929	Cdr2l				1746.59	1644.52	1877.02	1659.93	1671.71	1676.15	1655.86	1692.92	1936.6	2188.56	2192.62	1999.25	1823.2	1967.8	2037.36	2008.49	1900.72	1883.02	1778.67	1828.47	1933.26	1633.54	1843.65	1726.09	1948.54	1854.51	1955.48	1879.32	2141.74	1987.43
Yes	A_51_P254646	Mus musculus	Yes	BioMart	Jun dimerization protein 2 [Source:MGI Symbol;Acc:MGI:1932093]	Jdp2	Yes	1	ENSMUSG00000034271	protein_coding	Jdp2-203, Jdp2-201, Jdp2-202	protein_coding	1 protein_coding	A_51_P254646	NM_030887	Jdp2		Stress-responsive		1860.89	2067.84	2088.63	1663.62	1887.83	2025.96	1783.86	1637.72	2502.14	2113.27	2681.68	2685.42	2689.9	2451.55	2275.97	2615.41	2066.29	2046.69	1842.08	1782.24	1889.9	1720.93	1610.13	1729.91	2065.26	1880.98	2465.96	2084.38	2354.27	2047.17
Yes	A_51_P332075	Mus musculus	Yes	BioMart	fermitin family member 2 [Source:MGI Symbol;Acc:MGI:2385001]	Fermt2	Yes	1	ENSMUSG00000037712	protein_coding	Fermt2-201	protein_coding	1 protein_coding	A_51_P332075	NM_146054	Fermt2		Stress-responsive		4933.5	4910.82	5506.11	5117.74	4795.77	4948.86	4637.42	5119.7	4192.98	4072.73	4210.23	4163.89	3917.65	4097.82	4201.16	3886.9	5392.72	4929.94	5189.35	4771.59	4324.78	5148.95	5013.15	5105.17	4437.56	4738.22	3950.06	3929.68	3502.32	4218.94
Yes	A_55_P2163897	Mus musculus	Yes	BioMart	microRNA 219a-2 [Source:MGI Symbol;Acc:MGI:3618754], novel transcript	Mir219a-2, No gene name	No	2	ENSMUSG00000065485, ENSMUSG00000120522	miRNA, lncRNA	Mir219a-2-201	miRNA, lncRNA	4,6 miRNA, 4,7 lncRNA	A_55_P2163897	NAP058456-1	Mir219a-2				472.222	826.855	528.653	485.506	614.876	554.749	523.077	770.351	302.685	314.328	320.543	248.453	381.2	361.27	372.769	415.657	987.066	592.479	860.011	757.585	802.982	704.177	788.922	657.075	509.746	519.77	498.397	487.688	904.279	527.033
Yes	A_51_P337195	Mus musculus	Yes	BioMart	pipecolic acid oxidase [Source:MGI Symbol;Acc:MGI:1197006]	Pipox	Yes	1	ENSMUSG00000017453	protein_coding	Pipox-201, Pipox-202	protein_coding, retained_intron	1 protein_coding, 6,4 retained_intron	A_51_P337195	NM_008952	Pipox				72.2467	78.5188	67.4847	83.6607	80.5534	81.0237	88.6974	83.9235	64.3701	54.1957	46.8272	52.0512	69.4736	53.6083	51.941	43.602	84.4346	67.5921	78.8229	89.946	86.6393	77.7011	73.0892	74.1258	61.0446	57.1293	60.3751	66.3958	74.0003	62.1867
Ensembl probe missing														A_51_P427151	NM_138671	Nadk				4705.15	4365.71	4540.56	4875.83	4665.32	4707.82	4432.25	4488.69	5343.59	5206.57	5406.15	5826.94	5902.72	5177.09	4992.56	5658.17	4011.85	4509.82	4647.29	4408.73	5142.87	4511.19	4260.08	4520.39	4765.96	5167.93	5319.05	5056.77	6302.54	5239.59
Ensembl probe missing														A_55_P2494857	NM_001171010	Slc14a1				875.881	989.417	889.187	938.614	872.452	868.003	1032.86	916.195	704.692	915.748	513.76	573.242	653.541	558.022	621.31	510.691	783.365	713.949	916.35	810.23	1107.54	1006.61	968.557	861.332	648.301	586.103	604.495	625.076	831.447	659.259
Ensembl probe missing														A_55_P2733273	AK085995	D830039M14Rik				249.433	253.528	304.163	290.036	286.657	265.133	302.965	245.074	316.207	317.37	449.7	419.624	486.533	345.221	489.617	385.566	330.473	313.96	243.352	225.16	276.799	310.928	272.213	317.243	467.639	385.499	341.346	388.143	500.312	452.576
Ensembl probe missing														A_66_P131361	NM_001009935	Txnip		Stress-responsive		764.232	799.419	713.19	673.928	687.947	621.316	680.701	863.842	1247.86	1148.42	977.705	1082.19	1148.95	980.25	955.395	848.561	579.655	561.033	762.768	700.304	781.291	707.218	614.069	654.757	724.984	628.602	730.073	629.265	951.189	748.832
Yes	A_55_P1958210	Mus musculus	Yes	BioMart	Eph receptor B1 [Source:MGI Symbol;Acc:MGI:1096337]	Ephb1	Yes	1	ENSMUSG00000032537	protein_coding	Ephb1-201, Ephb1-202, Ephb1-205, Ephb1-206, Ephb1-204	protein_coding, processed_transcript	1 protein_coding, 6,8 processed_transcript	A_55_P1958210	NM_173447	Ephb1				2246.28	2650.19	2431.52	2389.68	2258.15	2260.52	2595.26	2548.38	1970.67	2338.69	1526.49	1854.65	1726.92	1597.11	1705.67	1673.24	2346.69	2088.4	2701.19	2342.83	3033.18	2458.88	2494.82	1997.23	1932.89	1809.55	1781.8	1796.54	2186.28	1795.94
Ensembl probe missing														A_55_P2718102	NM_001271424	Ager				114.024	126.347	118.036	122.743	111.888	143.775	140.547	125.192	164.473	175.104	161.528	166.903	161.322	180.983	174.812	175.958	121.066	152.086	151.712	127.606	149.496	122.446	121.696	125.72	175.039	148.629	221.71	154.109	167.427	171.428
Ensembl probe missing														A_55_P2495563	NM_001033155	Dnajb14		Stress-responsive		6052.38	6753.84	6260.52	6810.98	6962.12	6741.89	6429	7306.63	5219.02	6247.73	5429.35	5570.42	5226.4	5532.14	5220.01	5848.87	6204.04	5741.11	6709.57	6392.52	7231.22	6738.98	6873.93	7128.42	5148.9	5410.81	5349.2	5139.8	5616.17	5537.54
Yes	A_52_P315111	Mus musculus	Yes	BioMart	mitochondrial ribosomal protein L52 [Source:MGI Symbol;Acc:MGI:1916086]	Mrpl52	Yes	1	ENSMUSG00000010406	protein_coding	Mrpl52-201, Mrpl52-204, Mrpl52-202, Mrpl52-205	protein_coding, retained_intron	1 protein_coding, 6,4 retained_intron	A_52_P315111	NM_026851	Mrpl52				8631.72	8668.37	9142.6	8670.18	9122.88	9252.1	9112.78	9074.34	7695.15	7954.71	7470.17	7254.53	7850.65	7791.55	7627.32	8125.18	8743.74	8271.27	9238.58	9153.02	10316.4	9520.53	9204.84	9229.27	7529.67	7679.66	7733.92	7319.01	8251.42	7423.01
Yes	A_51_P364639	Mus musculus	Yes	BioMart	keratin 71 [Source:MGI Symbol;Acc:MGI:1861586]	Krt71	Yes	1	ENSMUSG00000051879	protein_coding	Krt71-201	protein_coding	1 protein_coding	A_51_P364639	NM_019956	Krt71				13.9999	8.91984	14.3853	10.6123	10.1088	16.1885	10.047	17.5153	27.7489	21.7225	23.3491	25.7625	25.8811	22.4586	28.4836	24.6129	8.25453	12.6031	14.2563	19.5385	19.3207	17.6571	11.5073	16.7742	16.8313	23.5718	20.361	25.8197	26.8019	15.2123
Yes	A_52_P577662	Mus musculus	Yes	BioMart	endothelin receptor type B [Source:MGI Symbol;Acc:MGI:102720]	Ednrb	Yes	1	ENSMUSG00000022122	protein_coding	Ednrb-201, Ednrb-203, Ednrb-202	protein_coding	1 protein_coding	A_52_P577662	NM_007904	Ednrb	Extended list of GC-responsive genes	Stress-responsive		540.785	550.831	523.709	574.692	568.307	552.668	588.821	494.043	370.476	300.693	333.873	356.427	492.893	429.574	417.75	368.192	500.533	508.275	614.865	660.453	592.256	606.256	561.37	540.846	405.313	354.009	381.901	434.039	412.884	367.201
Yes	A_55_P2154307	Mus musculus		BioMart	pseudopodium-enriched atypical kinase 1 [Source:MGI Symbol;Acc:MGI:2442366]	Peak1	Yes	1	ENSMUSG00000074305	protein_coding	Peak1-204	protein_coding	1 protein_coding	A_55_P2154307	NM_172924	Peak1				4710.32	4341.51	3929.88	4611.61	4481.05	4874.2	4662.34	5295.76	6435.92	5820.56	5024.62	5844.21	5453.72	5856.37	5928.5	6679.54	4811.31	4537.84	3894.6	5419.47	4380.89	4878.08	5340.32	4723.61	6363.71	5606.2	5471.61	6340.21	5927.06	5534.74
Yes	A_51_P296796	Mus musculus	Yes	BioMart	5'-nucleotidase domain containing 2 [Source:MGI Symbol;Acc:MGI:1917271]	Nt5dc2	Yes	1	ENSMUSG00000071547	protein_coding	Nt5dc2-204	protein_coding	1 protein_coding	A_51_P296796	NM_027289	Nt5dc2				41.4351	27.857	42.2219	39.9487	37.176	42.8559	41.4312	40.7729	58.4178	68.2157	63.7746	69.67	64.0288	61.1378	68.4552	74.109	35.0348	33.8866	34.0419	21.3983	31.349	36.6706	40.5972	28.0048	68.5255	55.1982	75.5959	72.9387	65.5559	58.4635
Yes	A_55_P1969197	Mus musculus	Yes	BioMart	predicted gene 6767 [Source:MGI Symbol;Acc:MGI:3645053]	Gm6767	Yes	1	ENSMUSG00000081453	processed_pseudogene	Gm6767-201	processed_pseudogene	7,6 processed_pseudogene	A_55_P1969197	NAP113831-1	Gm6767				52246.1	60789.3	53882.4	56267.3	54558.3	55366.4	55554.7	53459.7	66301.6	57218.1	67674.8	70097.7	69841.2	65874.1	71492.9	67878	58895.4	62015.6	56577.2	53851.6	48964	59221.7	51482	53691.1	67795.9	68143	69120.6	73187.1	59827.3	68041.6
Yes	A_55_P2041843	Mus musculus	Yes	BioMart	nudE neurodevelopment protein 1 [Source:MGI Symbol;Acc:MGI:1914453]	Nde1	Yes	1	ENSMUSG00000022678	protein_coding	Nde1-201, Nde1-203, Nde1-202, Nde1-207, Nde1-205, Nde1-204	protein_coding, nonsense_mediated_decay, processed_transcript	1 protein_coding, 6,2 nonsense_mediated_decay, 6,8 processed_transcript	A_55_P2041843	NM_001114085	Nde1		Stress-responsive		76.5347	85.8397	81.6694	72.7147	92.2986	86.5256	68.0088	76.0888	98.41	153.461	124.885	133.141	126.695	134.056	93.7605	110.062	78.6236	96.4676	96.8115	64.3948	99.1751	103.045	72.0848	79.2848	90.447	100.451	131.189	95.5788	129.729	138.865
Yes	A_51_P137293	Mus musculus		BioMart	sterile alpha motif domain containing 3 [Source:MGI Symbol;Acc:MGI:2685469]	Samd3	Yes	1	ENSMUSG00000051354	protein_coding	Samd3-203, Samd3-202, Samd3-204	protein_coding, retained_intron	1 protein_coding, 6,4 retained_intron	A_51_P137293	NM_001013766	Samd3				9.12555	13.7858	11.4155	13.2054	13.1371	11.6475	11.3132	13.0662	24.0299	32.7972	27.0601	26.5406	22.8238	26.4382	23.5262	22.5285	12.156	15.0581	22.7143	12.1478	11.393	6.77601	13.692	19.4273	30.2431	23.6429	20.7073	32.9407	26.7829	22.6467
Ensembl probe missing														A_66_P122151	NM_027907	Etnppl		Stress-responsive		25.713	35.5532	32.2355	28.4121	55.8542	28.9008	43.1314	34.3382	53.9807	72.3358	58.1698	74.8937	88.9211	64.386	48.5159	51.1663	37.7083	30.9527	40.6834	28.871	44.0191	27.7999	29.1026	38.4924	62.1723	38.9444	62.8069	38.6214	56.9687	59.5035
Ensembl probe missing														A_66_P103487	ENSMUST00000148475.7	Lrwd1				114.44	125.757	118.068	128.937	137.648	147.166	114.956	107.507	149.865	145.765	168.907	157.859	160.473	160.372	157.414	162.825	122.961	116.853	107.363	111.237	100.192	114.417	139.155	120.068	155.892	156.548	134.282	137.565	164.693	148.785
Yes	A_30_P01020800	Mus musculus	Yes	BioMart	predicted gene, 49975 [Source:MGI Symbol;Acc:MGI:6275248]	Gm49975	Yes	1	ENSMUSG00000117350	lncRNA	Gm49975-202, Gm49975-201	lncRNA, retained_intron	4,7 lncRNA, 6,4 retained_intron	A_30_P01020800	chr18:47313842-47315840_F	Gm49975				2090.29	2015.31	2393.63	2492.39	2488.61	2177.83	2218.29	2177.26	2828.29	2364.32	3253.36	3638.48	3611.65	2791.09	3557.78	3168.57	2225.91	2485.32	1953.31	1828.06	2313.73	2422.13	2084.62	2239.18	2958.44	3865.15	3034.86	3425.72	3741.72	3664.76
Ensembl probe missing														A_66_P138484	NM_001359891	Slc7a4				6249.08	6423.53	6376.86	6117.61	6819.08	6703.96	6294.87	6758.84	7088.14	7919.15	7795.37	6927.5	7470.03	7534.08	7178.98	8190.51	6484.03	6154.99	6280.47	5572.08	6730.81	6449.15	6259.24	6552.85	6868.45	6660.05	7118.83	6434.49	7830.23	7246.1
Yes	A_55_P1956482	Mus musculus	Yes	BioMart	dematin actin binding protein [Source:MGI Symbol;Acc:MGI:99670]	Dmtn	Yes	1	ENSMUSG00000022099	protein_coding	Dmtn-201, Dmtn-203, Dmtn-202	protein_coding	1 protein_coding	A_55_P1956482	ENSMUST00000022694.16	Dmtn				1248.25	1328.38	1553.54	1515.63	1555.17	1313.08	1319.62	1360.43	1764.68	1488.84	2034.48	2290.57	2205.3	1689.45	2239.7	2171.07	1458.23	1510.55	1246.65	1174.28	1446.97	1552.1	1395.53	1440.8	1949.33	2191.95	1775.61	2207.1	2535.27	2261.12
Yes	A_51_P246924	Mus musculus	Yes	BioMart	tubulin polymerization-promoting protein family member 3 [Source:MGI Symbol;Acc:MGI:1915221]	Tppp3	Yes	1	ENSMUSG00000014846	protein_coding	Tppp3-201, Tppp3-203, Tppp3-202	protein_coding	1 protein_coding	A_51_P246924	NM_026481	Tppp3				306.554	319.281	252.067	318.96	311.195	278.055	308.773	363.254	413.654	586.515	431.422	521.654	534.268	477.214	383.61	587.567	285.505	290.911	275.658	278.668	161.634	225.519	353.864	336.793	382.017	310.53	528.568	354.424	274.956	434.166
Ensembl probe missing														A_55_P2015178	NM_001358932	Nap1l1				4862.24	4886.72	5111.37	4764.64	5156.36	4967.47	4972	5468.41	4155.27	4562.15	4523.06	4179.09	4405.99	4344.51	4268.63	4460.63	4765.76	4726.45	4834.35	5070.39	5392.14	5434.52	5101.82	4824.05	4353.7	4164.05	4296.09	4313.9	4419.79	4311.64
Yes	A_55_P2089507	Mus musculus	Yes	BioMart	predicted gene 15779 [Source:MGI Symbol;Acc:MGI:3783221]	Gm15779	Yes	1	ENSMUSG00000082633	processed_pseudogene	Gm15779-201	processed_pseudogene	7,6 processed_pseudogene	A_55_P2089507	ENSMUST00000117470.1	Gm15779				12192.1	12839.1	13853.1	13024.9	12878	14007.1	13282.1	12561.4	10346.6	11308.7	11675.1	10553	11401.1	11637.2	10760.4	10580.1	12709.7	11936.3	12586.4	12233.5	15018.7	13039	12606.8	12165.9	11364.1	10789.4	10927.4	9789.49	12353.2	11030.8
Yes	A_55_P1967325	Mus musculus	Yes	BioMart	TAFA chemokine like family member 5 [Source:MGI Symbol;Acc:MGI:2146182]	Tafa5	Yes	1	ENSMUSG00000054863	protein_coding	Tafa5-202, Tafa5-201	protein_coding	1 protein_coding	A_55_P1967325	NM_001252310	Fam19a5				14520.2	14392.8	14098.7	14424	14909.1	14616	15262.9	14278.5	17910.6	16765.2	16923.1	17549.3	16630.6	16471.7	16466.2	17921.1	16257.8	16767.3	14040.3	15685.7	16992.1	14336.6	15411.8	14760.4	17776.2	17686.5	17532.4	17579.2	20881	17504.1
Yes	A_51_P212057	Mus musculus	Yes	BioMart	serine (or cysteine) peptidase inhibitor, clade B, member 1c [Source:MGI Symbol;Acc:MGI:2445363]	Serpinb1c	Yes	1	ENSMUSG00000079049	protein_coding	Serpinb1c-201	protein_coding	1 protein_coding	A_51_P212057	NM_173051	Serpinb1c				79.9098	108.247	96.27	71.2056	103.38	94.1732	88.6347	82.0458	62.637	66.6866	59.4171	56.7563	56.936	57.8637	64.9441	48.7567	73.3734	84.3145	87.5749	79.4114	109.586	87.209	71.5651	83.3748	60.8073	64.5589	39.7847	46.4642	72.4259	59.7346
Yes	A_51_P249537	Mus musculus	Yes	BioMart	WD repeat domain 24 [Source:MGI Symbol;Acc:MGI:2446285]	Wdr24	Yes	1	ENSMUSG00000025737	protein_coding	Wdr24-201, Wdr24-203	protein_coding, retained_intron	1 protein_coding, 6,4 retained_intron	A_51_P249537	NM_173741	Wdr24				1143.9	1050.01	1063.63	1171.26	1035.98	1082.84	1101.6	1077.78	1354.86	1145.9	1283.13	1373.49	1298.74	1383.98	1298.22	1388.59	1157.38	1193.37	1139.49	1084.07	1257.7	997.805	1055.67	1138.41	1352.03	1239.37	1458.54	1316.5	1633.15	1371.61
Yes	A_51_P389664	Mus musculus	Yes	BioMart	scratch family zinc finger 2 [Source:MGI Symbol;Acc:MGI:2139287]	Scrt2	Yes	1	ENSMUSG00000060257	protein_coding	Scrt2-201	protein_coding	1 protein_coding	A_51_P389664	NM_001160410	Scrt2				1027.83	851.715	1018.71	849.105	912.991	1018.32	933.581	936.574	1365.31	1009.38	1268.96	1379.4	1263.72	1198.56	1152.79	1302.5	966.927	1166.93	875.051	954.791	888.087	746.455	977.002	948.973	1216.86	1190.92	1176.19	1107.51	1280.24	1011.59
Yes	A_55_P1977468	Mus musculus	Yes	BioMart	disabled 2 interacting protein [Source:MGI Symbol;Acc:MGI:1916851]	Dab2ip	Yes	1	ENSMUSG00000026883	protein_coding	Dab2ip-207, Dab2ip-213, Dab2ip-204, Dab2ip-206, Dab2ip-205, Dab2ip-201, Dab2ip-202, Dab2ip-209, Dab2ip-203, Dab2ip-211	protein_coding, nonsense_mediated_decay	1 protein_coding, 6,2 nonsense_mediated_decay	A_55_P1977468	NM_001114125	Dab2ip				6265.02	6101.75	6430.08	7008.81	6968.62	6934.8	6741.44	6642.21	7740.02	8045.65	6840.5	8699.8	7675.59	7914.18	7736.98	8128.46	6439.84	6544.25	6925.58	6634.17	7192.97	6722.26	6135.39	6586.09	7208.16	7859.5	6783.79	7743.01	7920.05	7934.43
Yes	A_55_P2170094	Mus musculus		BioMart	leucine rich repeat containing 27 [Source:MGI Symbol;Acc:MGI:1923862]	Lrrc27	Yes	1	ENSMUSG00000015980	protein_coding	Lrrc27-202	protein_coding	1 protein_coding	A_55_P2170094	NM_001143755	Lrrc27				1388.96	1503.43	1317.07	1541.76	1814.03	1452.13	1413.49	1463.64	1707.71	1884.73	1745.88	1853.28	2165.18	1805.69	1735.88	1883.6	1247.86	1331.49	1384.2	1456.34	1562.44	1414.34	1569.55	1453.95	1580.62	1562.53	1673.24	1738.36	1930.76	1712.61
Yes	A_51_P207693	Mus musculus	Yes	BioMart	shisa family member 7 [Source:MGI Symbol;Acc:MGI:3605641]	Shisa7	Yes	1	ENSMUSG00000053550	protein_coding	Shisa7-202, Shisa7-203, Shisa7-201	protein_coding	1 protein_coding	A_51_P207693	NM_172737	Shisa7				2244.5	2447.23	1940.29	2046.41	2102.06	1978.04	2135.17	2313.31	2779.73	2408.94	2544.47	2873.23	2908.13	2849.94	2780.89	2787.37	2515.52	2632.92	2759.67	2112.36	2562.46	2307.19	2136.77	2132.25	2541.21	2577.41	2735.53	2502.39	3142.66	3047.63
Yes	A_55_P2091245	Mus musculus	Yes	BioMart	predicted gene 2308 [Source:MGI Symbol;Acc:MGI:3780479]	Gm2308	Yes	1	ENSMUSG00000092257	processed_pseudogene	Gm2308-201	processed_pseudogene	7,6 processed_pseudogene	A_55_P2091245	LF196241	Gm2308				71266.7	88287.6	78252.7	71114.8	72632.6	74507	76079.3	69553.1	89929.3	76889.6	99659.1	92809.4	101906	97337.4	95325.7	92145	78644.6	84790.7	72398.9	70791.8	76724.4	75171.1	70815.3	76750.5	94657.8	93684.3	95974.2	96340.3	107916	93949.5
Yes	A_55_P2102828	Mus musculus		BioMart	pleckstrin homology like domain, family B, member 2 [Source:MGI Symbol;Acc:MGI:2444981]	Phldb2	Yes	1	ENSMUSG00000033149	protein_coding	Phldb2-204, Phldb2-208	processed_transcript	6,8 processed_transcript	A_55_P2102828	ENSMUST00000128365.2	Phldb2				27.3727	30.8592	30.8372	23.4832	20.0558	23.4328	20.9063	28.4712	19.8853	12.4272	16.9822	14.1094	11.9276	12.6204	14.2739	8.03299	21.778	19.0884	20.7068	18.2611	22.9024	20.0345	24.2892	26.5385	17.7756	10.6326	9.3028	17.0092	12.9459	14.6808
NO	A_55_P2106424	Mus musculus	Yes	BioMart	predicted pseudogene 10313 [Source:MGI Symbol;Acc:MGI:3642852]	Gm10313	Yes	1	ENSMUSG00000071102	processed_pseudogene	Gm10313-201	processed_pseudogene	7,6 processed_pseudogene	A_55_P2106424	ENSMUST00000181173.1	Gapdh				70667.5	82201.3	80140.1	71651.7	71017.6	71164.6	81947.4	77067.1	91173.7	74223	101468	93828.4	102924	95390.1	96934.9	95479.2	78192.7	84810.6	67235.6	70672.9	77892.2	73183.1	71806.1	79370.1	95935.6	94947.2	93594.2	93742.9	106981	90527.4
Yes	A_55_P2000148	Mus musculus	Yes	BioMart	dynein axonemal intermediate chain 1 [Source:MGI Symbol;Acc:MGI:1916172]	Dnai1	Yes	1	ENSMUSG00000061322	protein_coding	Dnai1-201, Dnai1-202, Dnai1-203	protein_coding, retained_intron	1 protein_coding, 6,4 retained_intron	A_55_P2000148	NM_175138	Dnaic1				547.386	590.22	418.422	477.821	472.875	467.03	499.846	554.16	667.418	851.384	580.989	688.859	726.23	868.467	638.033	684.512	480.4	486.731	612.846	468.887	560.293	473.86	472.258	481.988	557.449	573.79	855.41	675.825	867.125	784.327
Ensembl probe missing														A_30_P01021039	chr7:134620707-134626739_R					2145.75	2193.25	2065.96	2338.52	2788.04	2201.39	2051.56	2122.83	2766.32	2562.45	2762.63	2840.83	3239.56	2774.46	2480.93	2611.12	2174.76	1851.6	2180.83	2091.7	2491.4	2117.67	2136.09	2261.31	3005.57	2450.59	2735.49	2499.92	3173.06	2660.44
Yes	A_55_P2094602	Mus musculus	Yes	BioMart	leucine-rich repeats and calponin homology (CH) domain containing 1 [Source:MGI Symbol;Acc:MGI:2443390]	Lrch1	Yes	1	ENSMUSG00000068015	protein_coding	Lrch1-201	protein_coding	1 protein_coding	A_55_P2094602	NM_001033439	Lrch1				590.411	639.911	589.756	574.891	572.243	658.154	597.059	557.704	726.935	751.714	740.613	702.609	688.067	663.137	644.921	718.596	664.002	678.709	605.089	561.815	662.236	632.643	566.759	636.523	667.468	672.823	704.041	667.382	749.398	664.95
Yes	A_52_P187940	Mus musculus	Yes	BioMart	LFNG O-fucosylpeptide 3-beta-N-acetylglucosaminyltransferase [Source:MGI Symbol;Acc:MGI:1095413]	Lfng	Yes	1	ENSMUSG00000029570	protein_coding	Lfng-201, Lfng-202	protein_coding, retained_intron	1 protein_coding, 6,4 retained_intron	A_52_P187940	NM_008494	Lfng		Stress-responsive		213.807	237.836	174.575	174.656	216.188	228.249	210.627	196.899	287.433	214.901	304.554	292.18	338.4	363.799	254.647	317.229	209.633	256.339	189.778	206.263	241.483	207.773	232.846	202.339	267.853	279.251	286.167	271.418	292.528	288.659
Ensembl probe missing														A_55_P2725951	A_55_P2725951					324.77	388.973	449.143	419.909	425.828	381.288	406.986	384.822	463.037	459.218	612.437	610.303	596.077	484.251	632.617	651.271	388.615	425.174	350.347	317.229	358.575	419.509	428.48	440.562	605.726	659.201	556.553	586.22	570.974	645.654
Yes	A_51_P290826	Mus musculus	Yes	BioMart	calcitonin/calcitonin-related polypeptide, alpha [Source:MGI Symbol;Acc:MGI:2151253]	Calca	Yes	1	ENSMUSG00000030669	protein_coding	Calca-202, Calca-207	protein_coding	1 protein_coding	A_51_P290826	NM_007587	Calca		Stress-responsive		4.88259	11.3521	8.47784	11.3251	10.2209	12.8331	6.86371	4.43952	18.0134	19.2799	27.1512	22.5603	18.979	27.0398	23.1148	26.6036	6.79617	7.66563	14.1717	13.4785	14.9875	7.3575	17.2596	7.78037	22.1921	27.6983	29.3442	26.3176	13.403	22.9347
Yes	A_51_P337230	Mus musculus	Yes	BioMart	polypeptide N-acetylgalactosaminyltransferase 14 [Source:MGI Symbol;Acc:MGI:1918935]	Galnt14	Yes	1	ENSMUSG00000024064	protein_coding	Galnt14-201, Galnt14-204	protein_coding, processed_transcript	1 protein_coding, 6,8 processed_transcript	A_51_P337230	NM_027864	Galnt14				3530.71	2856.27	3095.61	2988.6	3169.25	3293.31	2957.84	3140.2	2378.74	2923.06	2383.68	2392.02	2481.29	2621.43	2425.48	2592.17	3091.4	3008.58	3334.75	3065.65	3534.72	3074.03	3145.13	3369.44	2912.57	2983.15	2788.49	2608.92	2858.5	2543.59
Yes	A_51_P430552	Mus musculus	Yes	BioMart	glucose 6 phosphatase, catalytic, 3 [Source:MGI Symbol;Acc:MGI:1915651]	G6pc3	Yes	1	ENSMUSG00000034793	protein_coding	G6pc3-201, G6pc3-202, G6pc3-205, G6pc3-203, G6pc3-206, G6pc3-207	protein_coding, processed_transcript	1 protein_coding, 6,8 processed_transcript	A_51_P430552	NM_175935	G6pc3				6006.58	6037.01	5821.59	5845.6	6201.9	5827.57	6004.92	6534.32	4961.14	4746.98	5248.26	4975.99	5393	5302.66	5134.94	5426.8	5846.85	5779.07	5972.1	6330.3	6860.74	6166.65	6434.78	6168.29	5351.27	4921.56	5409.82	5059.01	5759.8	5535.33
Yes	A_52_P58814	Mus musculus	Yes	BioMart	phospholipid phosphatase 4 [Source:MGI Symbol;Acc:MGI:2685936]	Plpp4	Yes	1	ENSMUSG00000070366	protein_coding	Plpp4-201, Plpp4-203, Plpp4-202	protein_coding, nonsense_mediated_decay	1 protein_coding, 6,2 nonsense_mediated_decay	A_52_P58814	NM_001080963	Ppapdc1a				197.971	187.451	142.709	189.988	191.06	160.73	183.109	212.36	249.448	251.079	268.525	282.223	216.67	294.142	214.464	232.626	180.132	192.862	177.686	180.572	197.065	155.204	207.124	201.75	219.918	206.823	269.903	236.677	244.099	262.908
Ensembl probe missing														A_55_P2209308	AK079287	9530083O12Rik				1364	1380.69	1499.72	1553.82	1735.14	1445.16	1332.95	1414.16	1845.4	1658.41	2255.39	2379.72	2702.59	1808.44	2358.53	2145.85	1545.11	1772.54	1252.35	1194.72	1569.06	1496.38	1347.06	1484.68	2077.14	2703.61	1982.61	2415	2696.64	2504.03
Ensembl probe missing														A_55_P2808675	NM_178685	Pcdh20				6526.19	7739.5	7046.21	7926	7866.65	8111.42	7711.82	7486.52	9625.69	10664.4	9332.21	9553.64	9642.98	9763.36	8245.87	10641.1	6902.52	5762.11	6541.6	7215.22	7555.04	7466.24	6874.35	6560.14	8690.43	7737.4	8839.57	8691.72	10474.7	8829.64
Yes	A_51_P154997	Mus musculus	Yes	BioMart	breast cancer metastasis-suppressor 1 [Source:MGI Symbol;Acc:MGI:2388804], predicted gene, 50388 [Source:MGI Symbol;Acc:MGI:6303291]	Brms1, Gm50388	No	2	ENSMUSG00000080268, ENSMUSG00000117789	protein_coding	Brms1-201, Gm50388-201, Brms1-205	protein_coding, nonsense_mediated_decay, retained_intron	1 protein_coding, 6,2 nonsense_mediated_decay, 6,4 retained_intron	A_51_P154997	NM_134155	Brms1				334.094	317.79	287.6	338.704	311.727	324.074	315.281	331.136	372.151	396.276	402.607	406.517	387.194	385.768	381.156	419.332	312.762	363.84	332.883	300.364	365.214	317.411	369.6	363.262	391.459	385.16	463.927	348.505	452.899	387.635
Ensembl probe missing														A_66_P101361	ENSMUST00000137642.2	Gm15534				17.9803	14.8059	16.4689	14.2672	19.8098	15.0939	20.2127	19.2686	7.81013	6.42807	7.15632	4.34776	16.3287	4.8799	10.7636	3.25357	22.058	14.7645	14.3661	14.9582	14.1435	11.0178	18.1394	13.3946	9.56729	5.82913	8.35495	6.7988	10.1434	8.59628
Yes	A_55_P2010811	Mus musculus	Yes	BioMart	olfactory receptor 59 [Source:MGI Symbol;Acc:MGI:1333755]	Olfr59	Yes	1	ENSMUSG00000070374	protein_coding	Olfr59-204, Olfr59-201, Olfr59-202, Olfr59-203	protein_coding	1 protein_coding	A_55_P2010811	NM_011002	Olfr59				9.75361	8.8534	19.086	13.2255	27.2637	12.8169	12.6002	4.44678	24.5051	23.993	30.985	28.1817	31.225	26.3427	24.2698	27.0804	8.06618	23.917	13.8107	18.1834	14.0951	10.4982	16.8012	10.1981	29.6846	24.424	23.1581	29.4951	20.6685	25.9991
Yes	A_55_P1965333	Mus musculus	Yes	BioMart	N(alpha)-acetyltransferase 60, NatF catalytic subunit [Source:MGI Symbol;Acc:MGI:1922013]	Naa60	Yes	1	ENSMUSG00000005982	protein_coding	Naa60-211, Naa60-201	protein_coding	1 protein_coding	A_55_P1965333	NM_029090	Naa60				7029.73	7331.07	6755.82	6982.98	6720.16	6467.88	6897.59	6995.24	7882.6	7976.79	8136.73	7853.72	7743.18	7779.67	9373.77	7880.74	6452.84	6267.24	6423.34	6425.79	7293.33	7023.68	6742.77	7035.37	8300.58	8177.9	8163.82	7813.64	9267.84	8485.02
Yes	A_55_P1997894	Mus musculus	Yes	BioMart	predicted gene 12778 [Source:MGI Symbol;Acc:MGI:3649899]	Gm12778	Yes	1	ENSMUSG00000081491	processed_pseudogene	Gm12778-201	processed_pseudogene	7,6 processed_pseudogene	A_55_P1997894	ENSMUST00000122341.1	Gm12778				20213.7	19106.3	21240.8	20215.1	19363.2	20690.6	20076.1	19849.5	17305.8	18012.9	18435.4	17362.1	17414	17689.5	16810	17300.4	20184.7	19223.3	20666.6	20994	21083.8	20349.6	21252.1	21401.2	18156.1	18119.3	16628.5	16619.4	18191.1	18082.7
Yes	A_51_P116651	Mus musculus	Yes	BioMart	dermatopontin [Source:MGI Symbol;Acc:MGI:1928392]	Dpt	Yes	1	ENSMUSG00000026574	protein_coding	Dpt-201	protein_coding	1 protein_coding	A_51_P116651	NM_019759	Dpt				14.1852	14.3656	10.8423	8.25215	12.4838	13.1561	15.8895	14.3431	18.9927	21.4374	22.5973	21.4734	24.3113	21.1148	27.7153	24.649	14.9994	13.8668	12.5986	20.7232	16.5251	13.2821	18.265	12.1701	16.7016	20.7415	24.024	20.2224	21.2043	20.6225
Yes	A_51_P295215	Mus musculus	Yes	BioMart	alkB homolog 5, RNA demethylase [Source:MGI Symbol;Acc:MGI:2144489]	Alkbh5	Yes	1	ENSMUSG00000042650	protein_coding	Alkbh5-201	protein_coding	1 protein_coding	A_51_P295215	NM_172943	Alkbh5				1666.29	1859.76	1622.85	1744.82	1815.08	1546.48	1704.23	1966.35	2123.4	2281.65	2056.17	2005.92	1985.78	2230.05	2155.18	2126.53	1574.01	1583.98	1866.98	1605.25	2094.86	1766.69	1735.13	1650.18	1993.76	1921.91	2107.43	1864.71	2265.7	2185.61
Yes	A_52_P633410	Mus musculus	Yes	BioMart	gamma-aminobutyric acid (GABA) A receptor-associated protein-like 1 [Source:MGI Symbol;Acc:MGI:1914980]	Gabarapl1	Yes	1	ENSMUSG00000030161	protein_coding	Gabarapl1-201, Gabarapl1-203	protein_coding	1 protein_coding	A_52_P633410	NM_020590	Gabarapl1				87939.9	81761.4	81595.4	88175	82900.6	86133.1	88104.9	99309.6	109392	124122	98688.5	97927.6	91945.1	109089	105703	102769	87869.3	80259.6	91286.5	92185.6	94748.4	97676.2	91587.9	81443.4	105987	103825	113016	108821	108886	107532
Ensembl probe missing														A_55_P2852784	NM_001311142	Dzip1l				461.499	497.825	485.172	529.626	546.656	505.317	459.124	492.26	627.309	646.715	600.023	554.876	667.568	585.112	637.124	629.796	491.864	463.887	469.959	458.727	443.26	488.528	460.108	542.859	535.185	544.715	608.003	593.69	612.43	577.187
Ensembl probe missing														A_55_P2718453	ENSMUST00000190101.1	Phip		Stress-responsive		886.355	857.302	976.408	974.707	1061.31	972.921	892.062	841.88	1114.28	1071.24	1391.17	1487.39	1569.7	1132.03	1563.17	1308.24	1068.67	1027.61	834.324	776.701	972.047	993.174	873.938	1056.07	1391.57	1574.58	1200.46	1381.32	1777.85	1452.46
Yes	A_55_P2030496	Mus musculus	Yes	BioMart	predicted gene 5089 [Source:MGI Symbol;Acc:MGI:3644731]	Gm5089	Yes	1	ENSMUSG00000064052	lncRNA	Gm5089-201, Gm5089-202	lncRNA, retained_intron	4,7 lncRNA, 6,4 retained_intron	A_55_P2030496	NR_033325	Gm5089				123.582	112.38	116.674	115.613	136.77	83.2992	123.148	122.451	62.9418	113.138	64.4468	55.6443	58.1232	88.6975	73.7068	66.7804	110.234	108.904	126.017	121.122	130.987	120.902	134.665	121.341	76.9537	94.0363	65.2874	62.3757	77.9475	82.0082
Yes	A_55_P2026572	Mus musculus	Yes	BioMart	family with sequence similarity 189, member A1 [Source:MGI Symbol;Acc:MGI:1917888]	Fam189a1	Yes	1	ENSMUSG00000030518	protein_coding	Fam189a1-201, Fam189a1-202	protein_coding, processed_transcript	1 protein_coding, 6,8 processed_transcript	A_55_P2026572	NM_183087	Fam189a1				5157.83	4673.37	4508.83	5116.66	5010.6	5170.6	5039.73	4673.57	6189.7	5240.88	5974.26	5847.55	6047.06	5959.68	5806.32	5669.29	4786.24	4760.44	4834.83	5258.14	5300.19	4928.21	5068.37	5618.57	5553.6	5460.69	6222.47	5405.86	6673.97	5984.38
Ensembl probe missing														A_55_P2718866	ENSMUST00000128386.1	Pprc1				14.625	6.36774	14.3891	9.60334	16.1594	9.28282	3.77705	10.7218	25.0445	24.7576	20.7481	17.2725	19.1561	24.2898	24.2258	19.1099	19.8799	12.6515	14.0784	11.9158	17.5665	13.5571	10.9205	13.0162	15.3765	19.6422	18.3249	19.9021	19.1159	25.5666
Yes	A_55_P2077188	Mus musculus	Yes	BioMart	syntaxin binding protein 1 [Source:MGI Symbol;Acc:MGI:107363]	Stxbp1	Yes	1	ENSMUSG00000026797	protein_coding	Stxbp1-201, Stxbp1-202, Stxbp1-203	protein_coding, processed_transcript	1 protein_coding, 6,8 processed_transcript	A_55_P2077188	NM_001113569	Stxbp1				49114.7	48911.6	41315.9	43923.7	41306.8	43906.1	42984.5	42299.4	57486.7	51525.9	51195.2	54154	51708.3	58861.4	48947.4	54868.1	41735.5	43815.2	43601.4	47153.8	43760.4	41014.4	42641.7	41517.7	53168.1	49984.2	55240.8	57087.6	57038.7	52003.6
Yes	A_52_P473953	Mus musculus	Yes	BioMart	CTD (carboxy-terminal domain, RNA polymerase II, polypeptide A) small phosphatase-like [Source:MGI Symbol;Acc:MGI:1916524]	Ctdspl	Yes	1	ENSMUSG00000047409	protein_coding	Ctdspl-201	protein_coding	1 protein_coding	A_52_P473953	NM_133710	Ctdspl				691.941	616.447	633.729	638.364	589.43	609.146	613.602	574.458	778.727	686.202	747.982	739.902	781.615	688.339	846.384	715.525	730.259	726.685	644.586	619.449	724.435	594.391	606.422	604.052	757.107	727.362	751.911	719.475	794.199	696.972
Yes	A_51_P392577	Mus musculus	Yes	BioMart	kynurenine aminotransferase 3 [Source:MGI Symbol;Acc:MGI:2677849]	Kyat3	Yes	1	ENSMUSG00000040213	protein_coding	Kyat3-202, Kyat3-201, Kyat3-204, Kyat3-203	protein_coding, nonsense_mediated_decay, processed_transcript	1 protein_coding, 6,2 nonsense_mediated_decay, 6,8 processed_transcript	A_51_P392577	NM_173763	Ccbl2				400.115	480.893	476.312	486.07	475.22	430.719	469.526	575.047	643.48	688.574	612.363	687.706	594.173	699.099	625.591	693.54	499.366	379.119	495.687	564.124	404.11	511.535	497.328	439.068	555.407	486.733	691.463	628.8	434.389	676.731
Yes	A_51_P520927	Mus musculus	Yes	BioMart	coiled-coil domain containing 97 [Source:MGI Symbol;Acc:MGI:1196455]	Ccdc97	Yes	1	ENSMUSG00000002608	protein_coding	Ccdc97-201	protein_coding	1 protein_coding	A_51_P520927	NM_028771	Ccdc97				2677.46	2246.89	2364.21	2399.84	2258.24	2461.1	2300.24	2155.93	2864.79	2521.28	2768.45	3180.38	2917.8	2763.73	2776.24	3080.04	2507.53	2499.99	2537	2092.22	2747.63	2271.97	2202.75	2538.58	2888.9	2802.43	3117.35	2954.1	3316.74	2975.96
Yes	A_55_P1978795	Mus musculus	Yes	BioMart	praja ring finger ubiquitin ligase 2 [Source:MGI Symbol;Acc:MGI:2159342]	Pja2	Yes	1	ENSMUSG00000024083	protein_coding	Pja2-204, Pja2-203, Pja2-201, Pja2-202	protein_coding	1 protein_coding	A_55_P1978795	NM_001025309	Pja2				26313.2	27127.1	25500.2	26851.3	29518.3	29186.6	27820.7	25647.2	32491.6	26168	34377.8	32995.2	37745.4	33632.4	34510.3	35438.2	29299.8	28695.2	25701.4	27502.3	28038.7	29204.4	26195.7	27183.2	33309.8	32079.1	32876.7	35861.3	39695.3	34608
Yes	A_55_P2015541	Mus musculus	Yes	BioMart	hypoxia inducible factor 3, alpha subunit [Source:MGI Symbol;Acc:MGI:1859778]	Hif3a	Yes	1	ENSMUSG00000004328	protein_coding	Hif3a-202	protein_coding	1 protein_coding	A_55_P2015541	NM_016868	Hif3a	Extended list of GC-responsive genes	Stress-responsive		93.2145	140.096	105.363	158.439	147.454	169.863	136.481	136.879	226.115	660.778	448.71	389.264	454.986	479.267	118.747	762.825	96.9676	111.68	104.679	110.45	105.96	113.172	111.609	104.53	126.571	93.0236	543.89	211.798	272.041	237.314
Ensembl probe missing														A_55_P2158072	NAP057945-1					63.0372	61.1164	64.2176	61.4575	81.7892	71.4043	78.2247	67.1954	96.3467	85.797	97.8515	95.1699	106.48	123.864	86.8398	102.409	62.1005	66.6602	50.1714	76.7212	67.5506	75.3972	66.449	79.5351	100.042	71.2098	82.5172	89.6456	89.0117	82.1338
Ensembl gene name only	A_30_P01025619	Strains		BioMart	asunder, spermatogenesis regulator [Source:MGI Symbol;Acc:MGI:1918427]	Asun	Yes	1	MGP_NZOHlLtJ_G0031963	protein_coding		retained_intron	6,4 retained_intron	A_30_P01025619	chr6:146493273-146493932_R					46.4899	61.5908	67.387	62.3336	100.7	56.5148	68.1748	59.8867	86.0097	95.4385	92.7176	102.196	128.811	77.7718	108.933	112.667	60.0892	58.2423	62.215	45.4568	58.7256	58.8121	66.1259	58.5496	109.582	105.184	95.7704	89.7961	89.4561	116.192
Ensembl probe missing														A_55_P2732933	NM_026570	Yeats4				2224.62	2479.23	2262.25	2471.21	2410.17	2262.29	2387.73	2360.8	2629.81	2860.61	2594.49	2882.85	2906.88	2692.69	2620.54	2654.04	2184.17	2469.83	2515.67	2390.88	2782.91	2328.98	2489.05	2252.57	2645.25	2799.04	2954.98	2743.37	3012.37	2561.48
Yes	A_55_P2029517	Mus musculus	Yes	BioMart	WNK lysine deficient protein kinase 2 [Source:MGI Symbol;Acc:MGI:1922857]	Wnk2	Yes	1	ENSMUSG00000037989	protein_coding	Wnk2-211, Wnk2-210, Wnk2-207, Wnk2-206, Wnk2-209, Wnk2-205, Wnk2-203, Wnk2-202, Wnk2-204, Wnk2-201	protein_coding	1 protein_coding	A_55_P2029517	NM_001290313	Wnk2				780.532	717.596	696.673	836.449	776.482	679.592	692.82	765.057	910.963	807.967	975.385	1259.61	1068.63	1044.45	930.059	1124.9	766.838	1017.17	766.38	786.252	812.305	696.328	905.298	801.984	945.141	955.269	1138.16	1043.52	1199.36	1031.49
Ensembl probe missing														A_55_P1972234	NAP059608-1	Gm12712				17619.9	18225.4	18593.7	18026.4	17923.3	19183	18487.9	17806.2	15543.1	18265.9	15905.9	14687.5	14441	15858.6	15254.6	14628.3	17405.4	15956.2	18988.9	18134.5	17170.7	18555.9	18683.5	18944.8	15824.3	15577	15178.5	14653.2	13665.6	15248.5
Yes	A_51_P338461	Mus musculus	Yes	BioMart	nuclear mitotic apparatus protein 1 [Source:MGI Symbol;Acc:MGI:2443665]	Numa1	Yes	1	ENSMUSG00000066306	protein_coding	Numa1-201, Numa1-202	protein_coding	1 protein_coding	A_51_P338461	NM_133947	Numa1		Stress-responsive		7566.87	7099	7093.65	8086.59	7386.19	6752.35	6367.39	7144.98	5924.46	6526.43	5867.19	6018.09	5780.54	5774.4	5700.44	5482.27	7412.51	6809.64	7404.92	7233.38	8500.03	7980.05	6616.42	8039.04	6562.05	6835.75	6515.93	6608.28	7154.13	6242.6
Yes	A_55_P1956223	Mus musculus	Yes	BioMart	choline kinase alpha [Source:MGI Symbol;Acc:MGI:107760]	Chka	Yes	1	ENSMUSG00000024843	protein_coding	Chka-202, Chka-201, Chka-209, Chka-207, Chka-204	protein_coding, nonsense_mediated_decay, retained_intron	1 protein_coding, 6,2 nonsense_mediated_decay, 6,4 retained_intron	A_55_P1956223	NM_001271496	Chka		Stress-responsive		353.759	320.8	357.122	381.97	366.539	350.479	292.205	333.824	389.806	472.551	478.864	469.641	452.167	431.479	433.101	451.378	300.507	466.91	326.729	320.966	339.916	332.043	337.752	355.709	362.176	423.458	460.391	505.809	448.204	425.083
Yes	A_55_P2010487	Mus musculus	Yes	BioMart	unkempt family zinc finger [Source:MGI Symbol;Acc:MGI:2442456]	Unk	Yes	1	ENSMUSG00000020770	protein_coding	Unk-201, Unk-202, Unk-204	protein_coding, processed_transcript	1 protein_coding, 6,8 processed_transcript	A_55_P2010487	NM_172569	Unk				2366.13	2578.34	2555.48	2706.29	2640.06	2550.64	2563.66	2696.71	2011.93	2053.91	2035.25	2266.84	2218.05	2070.44	2022.14	2175.35	2531.68	2573.9	2610.01	2472.34	3169.41	2878.5	2732.27	2479.71	2090.65	2366.7	2257.73	2314.57	2634.26	2307.92
Yes	A_51_P492676	Mus musculus	Yes	BioMart	sarcosine dehydrogenase [Source:MGI Symbol;Acc:MGI:2183102]	Sardh	Yes	1	ENSMUSG00000009614	protein_coding	Sardh-202, Sardh-206, Sardh-201, Sardh-210	protein_coding, retained_intron, processed_transcript	1 protein_coding, 6,4 retained_intron, 6,8 processed_transcript	A_51_P492676	NM_138665	Sardh				163.835	163.804	133.267	174.449	160.676	156.27	171.329	154.892	191.297	208.061	187.299	187.315	210.823	208.827	193.43	190.417	145.346	165.463	166.859	194.946	165.149	138.757	151.398	162.704	187.177	170.936	196.24	178.402	203.481	193.518
Yes	A_51_P169061	Mus musculus	Yes	BioMart	lysophosphatidylcholine acyltransferase 2 [Source:MGI Symbol;Acc:MGI:3606214]	Lpcat2	Yes	1	ENSMUSG00000033192	protein_coding	Lpcat2-201, Lpcat2-205, Lpcat2-204, Lpcat2-203	protein_coding, nonsense_mediated_decay, processed_transcript	1 protein_coding, 6,2 nonsense_mediated_decay, 6,8 processed_transcript	A_51_P169061	NM_173014	Lpcat2				494.129	489.16	404.25	394.156	363.147	383.868	419.849	482.204	330.056	345.415	289.109	338.561	303.483	253.971	318.864	278.462	459.597	458.091	439.755	398.788	565.672	477.257	419.512	406.693	390.764	402.927	318.037	358.671	465.356	359.066
Yes	A_55_P1954835	Mus musculus	Yes	BioMart	receptor (calcitonin) activity modifying protein 3 [Source:MGI Symbol;Acc:MGI:1860292]	Ramp3	Yes	1	ENSMUSG00000041046	protein_coding	Ramp3-201, Ramp3-202	protein_coding, processed_transcript	1 protein_coding, 6,8 processed_transcript	A_55_P1954835	XM_006514761	Ramp3				668.863	828.864	712.689	797.114	719.481	689.512	765.428	834.914	1050.66	1343.62	1080.19	1218.44	932.154	1083.55	922.537	1040.21	776.134	563.13	881.436	807.537	861.048	709.437	726.215	639.009	779.185	675.073	1227.78	944.963	936.409	1069.58
Ensembl probe missing														A_52_P570240	NM_029116	Kbtbd11				17926	19183.3	17544	17658.4	17092.8	17097.3	15898.6	16668.6	21032.9	20204.7	20676.9	23366.7	21315.9	21778.7	18222.6	20616.9	16954.5	18168.2	18830.9	16726.7	18309.8	16086	15544.9	16789.9	20086.3	19671.8	20033.1	20004.1	23130	19765.9
Ensembl probe missing														A_55_P2744484	NM_172152	Slc24a4	Extended list of GC-responsive genes			277.919	234.816	258.473	301.578	265.314	249.251	268.292	284.577	297.224	334.705	355.57	389.589	358.165	324.648	371.905	400.063	259.962	277.504	297.611	296.756	271.899	223.827	244.716	211.345	379.927	300.691	406.298	306.06	344.68	363.286
Yes	A_51_P297105	Mus musculus	Yes	BioMart	uncoupling protein 2 (mitochondrial, proton carrier) [Source:MGI Symbol;Acc:MGI:109354]	Ucp2	Yes	1	ENSMUSG00000033685	protein_coding	Ucp2-202, Ucp2-210, Ucp2-204, Ucp2-211, Ucp2-208, Ucp2-205, Ucp2-206, Ucp2-207	protein_coding, processed_transcript	1 protein_coding, 6,8 processed_transcript	A_51_P297105	NM_011671	Ucp2				130.572	178.513	174.265	174.759	170.18	184.945	125.949	182.881	192.881	223.447	253.449	317.125	247.929	260.668	215.509	268.481	176.062	206.225	197.64	154.196	175.494	135.156	208.687	165.849	189.093	193.734	256.731	182.759	221.717	194.493
Yes	A_55_P2061620	Mus musculus	Yes	BioMart	carbohydrate sulfotransferase 1 [Source:MGI Symbol;Acc:MGI:1924219]	Chst1	Yes	1	ENSMUSG00000027221	protein_coding	Chst1-201	protein_coding	1 protein_coding	A_55_P2061620	NM_001356552	Chst1	Core list of GC-responsive genes			51897.2	47866.6	53516.6	53047.1	52651.9	51373.3	47205.3	51458.1	64687.3	62055.3	56634.1	62868.9	55981.5	59855	55407.2	64639.8	53254.6	54063.1	51685.9	53350.7	51037.3	56101.8	49576.8	51271.8	53110	57033	63333.6	60090	57412.4	56723.6
Yes	A_55_P2105542	Mus musculus	Yes	BioMart	phosphodiesterase 2A, cGMP-stimulated [Source:MGI Symbol;Acc:MGI:2446107], predicted gene 45837 [Source:MGI Symbol;Acc:MGI:5804952]	Pde2a, Gm45837	No	2	ENSMUSG00000110195, ENSMUSG00000030653	protein_coding	Pde2a-201, Pde2a-212, Pde2a-204, Pde2a-202, Gm45837-201, Pde2a-209	protein_coding, nonsense_mediated_decay	1 protein_coding, 6,2 nonsense_mediated_decay	A_55_P2105542	NM_001143848	Pde2a				33626.3	30334	28804.4	31224	28885.1	27995.9	31774.1	32743.3	38885.2	39080.7	34152	38638.9	36369.7	40118.2	36361.9	43531.9	32584.6	31817.2	31411.2	32106.1	24105.5	32929.7	32500	34000.1	37757.6	37075.9	42199.6	44008.2	30115.1	38371.9
Ensembl probe missing														A_65_P17773	ENSMUST00000027303.13	Imp4				581.723	479.295	536.814	442.956	469.425	451.333	513.464	537.437	633.447	657.463	557.442	584.769	606.535	566.994	631.745	619.095	490.923	587.59	497.034	569.942	535.001	494.059	499.607	540.687	687.532	650.112	581.738	584.062	618.032	586.602
Yes	A_55_P2040046	Mus musculus	Yes	BioMart	SWI5 recombination repair homolog (yeast) [Source:MGI Symbol;Acc:MGI:1920181]	Swi5	Yes	1	ENSMUSG00000044627	protein_coding	Swi5-202, Swi5-201, Swi5-204, Swi5-207, Swi5-206, Swi5-203	protein_coding, nonsense_mediated_decay	1 protein_coding, 6,2 nonsense_mediated_decay	A_55_P2040046	NM_175190	Swi5				28010.6	27326.2	26092.5	26360.1	24770.3	25836.2	29329.6	28659.6	35277.7	42163.1	31981.6	32757.4	30087.5	32367.1	34612.9	36407.2	29029.8	25173.6	28943.7	31714.4	29462.6	28430.1	28630.6	19460	38930.4	34582.8	32768.8	34426.7	34738.6	34460.7
Ensembl probe missing														A_30_P01025521	chr6:92040526-92041319_F					1377.43	1516.45	1531.73	1694.22	1761.95	1525.38	1435.09	1429.59	1880.88	1698.94	2223.48	2464.31	2469.13	1840.58	2532.27	2163.65	1665.35	1854.45	1345.8	1285.09	1570.32	1723.19	1434	1613.08	2053.53	2757.75	1993.56	2274.56	2483.34	2517.85
Yes	A_55_P2094242	Mus musculus		BioMart	zinc finger protein 644 [Source:MGI Symbol;Acc:MGI:1277212]	Zfp644	Yes	1	ENSMUSG00000049606	protein_coding	Zfp644-210, Zfp644-211, Zfp644-217	processed_transcript	6,8 processed_transcript	A_55_P2094242	ENSMUST00000156851.1	Zfp644				115.892	121.45	134.982	102.733	160.795	111.635	124.861	119.293	149.891	151.875	166.594	166.718	174.918	145.21	158.084	152.636	120.245	114.094	123.669	110.678	125.253	117.404	124.964	124.907	126.602	127.253	126.256	120.37	144.473	120.896
Ensembl probe missing														A_52_P1142105	ENSMUST00000103464.2					22.5067	23.827	23.8393	19.863	35.1489	22.7902	29.4874	25.723	11.0578	13.9082	15.3132	10.4517	16.4832	9.54451	16.8764	15.9897	25.4656	28.8037	14.3211	23.8067	16.3345	22.6005	22.3033	18.7248	9.56292	15.6196	14.9983	12.0014	18.3542	15.0174
Yes	A_52_P421149	Mus musculus	Yes	BioMart	arginine glutamic acid dipeptide (RE) repeats [Source:MGI Symbol;Acc:MGI:2683486]	Rere	Yes	1	ENSMUSG00000039852	protein_coding	Rere-202, Rere-201	protein_coding	1 protein_coding	A_52_P421149	NM_001085492	Rere				1683.87	1555.49	1596.43	1667.6	1768.76	1576.75	1481.61	1612.31	1807.3	1993.58	2024.26	2112.64	2352.23	1971.24	1837.84	2070.64	1588.9	2048.82	1561.31	1473.95	1749.13	1581.51	1782.03	1731.02	1889.92	1944.97	2137.22	2183.09	2298.1	1876.99
Yes	A_55_P2074694	Mus musculus	Yes	BioMart	epoxide hydrolase 4 [Source:MGI Symbol;Acc:MGI:2686228]	Ephx4	Yes	1	ENSMUSG00000033805	protein_coding	Ephx4-201	protein_coding	1 protein_coding	A_55_P2074694	NM_001001804	Ephx4				8975.42	8146.47	8969.78	8350.68	9475.83	8778.31	8849.39	7908.23	7198.86	8257.78	6714.79	6640.77	6899.83	7144.04	6416.97	6849.17	8128.07	7272.79	8435.88	8860.46	9573.23	8480.54	8659.62	7702.51	6907.46	7025.26	7169.1	6750.06	7973.17	6366.46
Yes	A_51_P159453	Strains		BioMart	serine (or cysteine) peptidase inhibitor, clade A, member 3N [Source:MGI Symbol;Acc:MGI:105045]	Serpina3n	Yes	1	MGP_WSBEiJ_G0019419, MGP_LPJ_G0019978	protein_coding		protein_coding, unknown_likely_coding	1 protein_coding, 5,2 unknown_likely_coding	A_51_P159453	NM_009252	Serpina3n				1722.18	1600.74	1472.64	1553.81	1733.22	1612.65	1612.82	1876.18	2117.33	1865.65	2235.9	2355.36	2468.22	2126.7	2249.01	2478.88	1688.02	2041.31	1633.14	1619.27	1698.88	1538.06	2011.02	1972.48	2130.51	1913.21	2482.5	2235.01	2510.88	2168.5
Yes	A_51_P230634	Mus musculus		BioMart	phosphatase and actin regulator 3 [Source:MGI Symbol;Acc:MGI:1921439]	Phactr3	Yes	1	ENSMUSG00000027525	protein_coding	Phactr3-206, Phactr3-207	protein_coding, retained_intron	1 protein_coding, 6,4 retained_intron	A_51_P230634	ENSMUST00000133267.1	Phactr3				40.8737	37.6118	41.136	51.3326	51.2528	51.5792	21.9448	34.3813	62.9509	214.612	100.92	87.4017	81.2705	89.105	45.5264	81.7904	45.1559	37.0903	43.0277	43.5334	46.6493	33.0119	24.2433	34.1968	45.8692	45.6288	73.8711	46.7524	53.0377	37.203
Yes	A_55_P2060707	Mus musculus	Yes	BioMart	interleukin 15 receptor, alpha chain [Source:MGI Symbol;Acc:MGI:104644]	Il15ra	Yes	1	ENSMUSG00000023206	protein_coding	Il15ra-214, Il15ra-213, Il15ra-210, Il15ra-217, Il15ra-201, Il15ra-205, Il15ra-204, Il15ra-216, Il15ra-202, Il15ra-218, Il15ra-209	protein_coding, retained_intron, processed_transcript	1 protein_coding, 6,4 retained_intron, 6,8 processed_transcript	A_55_P2060707	NM_133836	Il15ra				2252.11	2248.42	2569.01	2593.3	2748.36	2325.9	2297.88	2073.7	2871.93	2613.08	3543.96	3726.05	3687.04	2852.54	3934.99	3459.61	2645.76	2891.88	2196.03	2060.66	2474.03	2642.22	2326.98	2561.83	3449.76	4168.9	3102.08	3703.86	4072.19	3741.36
Yes	A_52_P49378	Mus musculus		BioMart	kinesin family member 1A [Source:MGI Symbol;Acc:MGI:108391]	Kif1a	Yes	1	ENSMUSG00000014602	protein_coding	Kif1a-204	protein_coding	1 protein_coding	A_52_P49378	NM_001294149	Kif1a				51663.9	47088.4	44424.3	45295.1	43039.4	46894.2	46198.8	45320.2	60695.2	54665	51470.5	54988.4	53038.9	57156.7	52813.1	56949.5	44976	44575.4	47119	49810.4	39902.8	44300.6	44078.8	45221.3	53937.8	51578.9	54473	60875.6	50332.7	51726.9
Ensembl probe missing														A_55_P2060604	NM_001025085	Gm5797				3646.06	3796.73	3742.93	3452.68	3818.5	3636.06	3560.3	3902.32	2988.65	2622.37	3247.83	2802.48	3280.16	2949.68	2928.25	3042.32	3643.57	3634.38	3447.32	3734.48	4095.22	4024.11	3544.42	3564.34	2981.01	3171.63	3094.86	3413.63	3628.87	3240.89
Ensembl probe missing														A_55_P2809260	NM_146047	Clptm1l				9704.45	10328.1	9676.88	10149.4	10491.1	10433.7	10342.4	10805.7	9069.71	8116.03	8724.23	8537.45	8952.52	9221.4	9062.61	8800.64	10344	10203.8	10603.4	10415.6	11753.8	11444.2	10034.4	10363.8	8893.3	8741.8	9007.77	9105.35	10494.5	8752.58
Yes	A_51_P181312	Mus musculus		BioMart	dicarbonyl L-xylulose reductase [Source:MGI Symbol;Acc:MGI:1915130]	Dcxr	Yes	1	ENSMUSG00000039450	protein_coding	Dcxr-202	protein_coding	1 protein_coding	A_51_P181312	NM_026428	Dcxr				214.089	303.352	261.665	282.47	241.068	236.428	266.191	292.898	359.078	294.712	341.664	367.585	359.076	387.644	368.777	330.376	284.058	302.202	313.591	272.763	304.469	289.873	295.418	267.814	331.43	308.395	418.901	327.617	321.307	403.056
Yes	A_51_P470328	Mus musculus	Yes	BioMart	selenoprotein P [Source:MGI Symbol;Acc:MGI:894288]	Selenop	Yes	1	ENSMUSG00000064373	protein_coding	Selenop-201, Selenop-203	protein_coding	1 protein_coding	A_51_P470328	NM_001042614	Sepp1				16251.3	14003.8	15477.5	15865.2	16866.3	15655.2	15437.9	17860.7	17203.3	28962.3	20190.4	19882.8	21757.1	20436.9	20047.6	21278.6	15519.7	13780.8	16195.9	15104.7	19193.9	16697.7	18562.5	14551.9	21188.3	19293.7	21940.6	18150.9	20514.3	20611.2
Yes	A_55_P1955568	Mus musculus	Yes	BioMart	exostosin-like glycosyltransferase 2 [Source:MGI Symbol;Acc:MGI:1889574]	Extl2	Yes	1	ENSMUSG00000027963	protein_coding	Extl2-201, Extl2-202, Extl2-203	protein_coding	1 protein_coding	A_55_P1955568	NM_021388	Extl2				3271	3750.49	3592.86	3552.72	3465.75	3827.69	3850.19	3791.46	4181.32	4448.87	4655.95	4128.23	4242.35	4314.92	4587.23	4206.03	3735.69	3281.36	3576.08	4184.69	4442.3	3870.12	3808.96	3339.65	4290.35	4017.31	4419.29	4593.15	5327.38	4290.31
Yes	A_51_P112308	Mus musculus	Yes	BioMart	transcriptional and immune response regulator [Source:MGI Symbol;Acc:MGI:1916318]	Tcim	Yes	1	ENSMUSG00000056313	protein_coding	Tcim-201	protein_coding	1 protein_coding	A_51_P112308	NM_026931	Tcim				72.2483	94.4236	81.9077	64.9445	72.7637	83.8003	104.285	91.7016	109.118	229.459	151.197	121.414	156.991	130.264	104.168	163.697	75.1811	63.6284	82.5919	99.2583	111.026	83.5465	73.6026	85.9756	68.3574	60.9004	133.656	77.486	86.0272	97.3301
Yes	A_51_P377789	Mus musculus	Yes	BioMart	mitogen-activated protein kinase kinase kinase 12 [Source:MGI Symbol;Acc:MGI:1346881]	Map3k12	Yes	1	ENSMUSG00000023050	protein_coding	Map3k12-201, Map3k12-208, Map3k12-207	protein_coding	1 protein_coding	A_51_P377789	NM_009582	Map3k12				4015.1	3855.39	4379.47	3858.18	3896.02	4118.05	3715.53	3898.77	4959.25	4435.4	5121.48	4586.46	4510.17	4696.28	4382.21	4436.37	4290.18	4579.45	3986.46	4192.25	4624.46	3951.16	3733.6	4643.39	4726.97	4963.55	4990.16	4859.67	5606.81	4602.72
Ensembl probe missing														A_66_P110461	NR_003364	BC018473				84.9132	74.3419	65.5553	75.9113	71.4292	59.9973	63.0052	61.504	103.666	155.72	126.259	131.87	140.971	115.409	60.5151	145.525	79.4391	81.6248	46.8233	81.5349	82.334	71.1896	63.3962	77.6691	61.417	69.8353	96.5313	90.7164	75.4191	81.8073
Yes	A_55_P1993640	Mus musculus	Yes	BioMart	predicted gene 6994 [Source:MGI Symbol;Acc:MGI:3647788]	Gm6994	Yes	1	ENSMUSG00000067973	lncRNA	Gm6994-201, Gm6994-202	lncRNA	4,7 lncRNA	A_55_P1993640	NR_033141	Gm6994				7091.19	7303.08	7433	7940.13	7555.7	6798.13	7696.05	7120.14	8207.34	8354.41	9035.48	10499	10194.9	7741.39	10906.7	10348.9	7579.74	7620.11	7139.03	6869.73	7492.35	7878.19	7326.11	7445.55	9215.64	10475.7	9476.35	11226.6	10699	10369.9
Yes	A_55_P2122618	Mus musculus	Yes	BioMart	ankyrin repeat and SOCS box-containing 11 [Source:MGI Symbol;Acc:MGI:1916104]	Asb11	Yes	1	ENSMUSG00000031382	protein_coding	Asb11-202, Asb11-201	protein_coding	1 protein_coding	A_55_P2122618	NM_026853	Asb11				59.8738	105.199	90.4955	71.1146	69.363	74.1813	122.022	92.0794	162.116	111.047	143.867	125.379	116.429	150.254	142.138	135.204	94.2709	76.4199	108.312	101.28	116.056	77.9198	76.3415	84.2952	100.407	115.161	148.923	134.695	123.643	123.668
NO	A_55_P2005081	Mus musculus	Yes	BioMart	ribosomal protein L10, pseudogene 2 [Source:MGI Symbol;Acc:MGI:3648679]	Rpl10-ps2	Yes	1	ENSMUSG00000074108	processed_pseudogene	Rpl10-ps2-201	processed_pseudogene	7,6 processed_pseudogene	A_55_P2005081	NM_052835	Rpl10				74805.6	74912.8	72230.6	78693.4	71812.4	72386.2	74953.6	70790.4	89458.4	88104	79954.5	86263.9	77673.2	82914.8	83231.1	84496.1	70410.2	69475.3	69740.5	75213.5	78673.4	78230.3	70322.2	70514.9	84105.3	81387.4	86060.4	92382.7	88661.6	84013.1
Yes	A_55_P2111302	Mus musculus	Yes	BioMart	ceruloplasmin [Source:MGI Symbol;Acc:MGI:88476]	Cp	Yes	1	ENSMUSG00000003617	protein_coding	Cp-202, Cp-201, Cp-204, Cp-203, Cp-213, Cp-214, Cp-205, Cp-211, Cp-208	protein_coding, retained_intron	1 protein_coding, 6,4 retained_intron	A_55_P2111302	NM_007752	Cp		Stress-responsive		193.796	239.191	206.497	173.97	176.747	217.521	207.11	231.494	236.209	379.827	439.481	282.552	229.29	279.342	292.186	321.433	205.974	198.436	237.697	265.865	219.487	191.21	197.869	198.954	294.815	205.376	326.981	245.656	245.912	250.387
Ensembl probe missing														A_55_P2723780	NM_028977	Lrrc17		Stress-responsive		137434	117876	118199	123718	130001	115588	108948	127228	147055	155061	163569	156272	167799	174849	167768	164905	129376	119264	127568	126814	111315	92454.9	133716	115108	168611	175917	151556	159370	188480	190054
Yes	A_51_P354706	Mus musculus	Yes	BioMart	left right determination factor 1 [Source:MGI Symbol;Acc:MGI:107405]	Lefty1	Yes	1	ENSMUSG00000038793	protein_coding	Lefty1-201, Lefty1-202	protein_coding, retained_intron	1 protein_coding, 6,4 retained_intron	A_51_P354706	NM_010094	Lefty1				805.998	998.894	849.295	961.291	825.542	904.483	966.432	703.013	1291.14	1018.13	1015	1358.39	1298.54	1231.29	1099.7	1166.09	817.716	1062.38	990.499	893.687	950.538	860.134	822.502	953.319	1002.95	970.324	1072.63	1100.11	1275.56	1096.32
Yes	A_55_P2081488	Mus musculus	Yes	BioMart	peptidoglycan recognition protein 1 [Source:MGI Symbol;Acc:MGI:1345092]	Pglyrp1	Yes	1	ENSMUSG00000030413	protein_coding	Pglyrp1-201, Pglyrp1-202, Pglyrp1-204	protein_coding, processed_transcript	1 protein_coding, 6,8 processed_transcript	A_55_P2081488	NM_009402	Pglyrp1		Stress-responsive		313.199	247.161	242.099	221.705	219.417	251.756	222.26	260.528	450.307	358.537	423.997	446.575	466.001	482.291	311.511	602.985	267.844	287.637	309.502	243.94	131.796	201.324	274.713	302.034	316.975	293.054	461.181	466.248	180.912	371.866
Ensembl probe missing														A_66_P101484	NM_001310668	Zfp142				1631.14	1480.65	1645.94	1521.89	1532.18	1528.12	1597.11	1542.28	2040.7	2142.18	1903.02	1667.58	1717.49	1881.48	2008.84	1610.5	1639.76	1472.09	1545.24	1580.63	1699.47	1543.9	1476.32	1594.15	1961.68	1836.3	1907.35	1830.28	2126.1	1720.74
Yes	A_51_P471458	Mus musculus	Yes	BioMart	sulfotransferase family 5A, member 1 [Source:MGI Symbol;Acc:MGI:1931463]	Sult5a1	Yes	1	ENSMUSG00000000739	protein_coding	Sult5a1-201, Sult5a1-202	protein_coding, nonsense_mediated_decay	1 protein_coding, 6,2 nonsense_mediated_decay	A_51_P471458	NM_020564	Sult5a1				119.314	104.509	132.196	119.88	134.803	139.045	145.241	134.335	175.087	176.796	201.04	170.221	202.898	209.997	191.917	185.46	131.967	124.618	97.224	156.856	134.632	119.911	131.223	143.641	188.3	140.556	223.915	186.442	197.718	208.601
Ensembl probe missing														A_55_P2911135	NM_009728	Atp10a				408.608	460.914	328.921	452.907	381.35	480.011	365.574	434.141	455.908	1395.06	829.116	836.301	751.705	810.61	423.118	917.057	310.115	292.089	340.853	427.904	467.691	371.735	420.916	342.941	460.27	338.261	857.024	522.014	582.077	544.413
Yes	A_55_P2047962	Mus musculus	Yes	BioMart	gap junction protein, gamma 2 [Source:MGI Symbol;Acc:MGI:2153060]	Gjc2	Yes	1	ENSMUSG00000043448	protein_coding	Gjc2-202, Gjc2-201	protein_coding	1 protein_coding	A_55_P2047962	NM_175452	Gjc2		Stress-responsive		816.71	1028.7	825.889	761.564	812.092	751.73	866.163	897.864	604.654	651.76	514.599	504.432	586.811	530.994	711.727	590.981	1059.41	643.554	931.149	819.841	1016.19	854.76	1023.85	788.962	709.139	616.407	564.24	531.513	894.606	619.828
Yes	A_55_P2052924	Mus musculus	Yes	BioMart	selenoprotein W [Source:MGI Symbol;Acc:MGI:1100878]	Selenow	Yes	1	ENSMUSG00000041571	protein_coding	Selenow-201	protein_coding	1 protein_coding	A_55_P2052924	NM_009156	Sepw1				43905.7	52584.3	50335.3	43176.5	43123.8	45444.9	45154.4	49051.1	65112.2	44980.8	66694.5	65965	66045.7	63202.5	65862.6	58556	55197	60640	46057.1	46698	47770	45169.9	46859.1	48838.1	66164.8	69376.4	63360.5	64384.7	70276.1	62262.3
Ensembl probe missing														A_51_P456590	NM_025375	Wbscr22				738.576	625.615	630.229	641.166	706.086	681.259	677.655	622.19	782.882	767.099	713.832	845.269	793.516	786.5	836.103	758.162	615.479	773.989	663.253	710.508	754.899	657.969	713.589	704.385	733.197	740.936	830.158	807.938	812.084	771.621
Yes	A_51_P474422	Mus musculus	Yes	BioMart	intraflagellar transport 27 [Source:MGI Symbol;Acc:MGI:1914292]	Ift27	Yes	1	ENSMUSG00000016637	protein_coding	Ift27-204, Ift27-201	protein_coding	1 protein_coding	A_51_P474422	NM_025931	Ift27				4335.88	4522.15	3965.24	4441.35	4205.78	4360.56	4524.25	4501.7	4846.97	6012.78	4972.49	5132.79	4803.85	5607.29	5104.72	5420.76	3744.87	3666.32	4364.42	4306.97	4716.59	4215.23	4360.17	4132.56	4584.3	4385.78	5699.54	5155.84	5393.73	5291.95
Yes	A_55_P2068892	Mus musculus	Yes	BioMart	interleukin 6 receptor, alpha [Source:MGI Symbol;Acc:MGI:105304]	Il6ra	Yes	1	ENSMUSG00000027947	protein_coding	Il6ra-202, Il6ra-201	protein_coding	1 protein_coding	A_55_P2068892	NM_010559	Il6ra	Core list of GC-responsive genes	Stress-responsive		942.765	985.46	884.731	845.334	927.86	1059.19	838.214	948.702	1111.21	1383.92	1163.85	1006.7	1299.84	1291.69	974.718	1264.94	855.267	799.326	953.315	824.829	1013.86	861.675	881.446	736.173	1110	1094.14	997.271	930.453	1418.79	1078.66
Yes	A_52_P232830	Mus musculus	Yes	BioMart	E26 avian leukemia oncogene 1, 5' domain [Source:MGI Symbol;Acc:MGI:95455]	Ets1	Yes	1	ENSMUSG00000032035	protein_coding	Ets1-207, Ets1-201, Ets1-202, Ets1-206, Ets1-205	protein_coding	1 protein_coding	A_52_P232830	NM_011808	Ets1	Extended list of GC-responsive genes	Stress-responsive		204.519	188.407	133.611	190.754	178.308	161.204	181.962	185.141	122.738	123.148	126.515	144.399	117.195	137.068	143.25	129.591	173.246	168.216	212.873	191.072	159.571	180.204	190.853	167.649	160.706	130.587	166.137	157.148	135.337	192.216
Ensembl probe missing														A_66_P100043	ENSMUST00000173568.2	Olfr755-ps1				21.6159	16.3899	27.8722	15.9439	22.2091	22.3659	23.702	12.485	23.7875	31.7328	36.9854	35.8691	40.8106	35.5102	35.5915	35.9903	19.0006	24.8933	29.8764	21.9001	28.9882	20.0465	21.9553	21.01	34.8194	32.7239	37.8361	40.9789	31.4205	35.6413
Yes	A_51_P116906	Mus musculus	Yes	BioMart	Rap guanine nucleotide exchange factor (GEF) 3 [Source:MGI Symbol;Acc:MGI:2441741]	Rapgef3	Yes	1	ENSMUSG00000022469	protein_coding	Rapgef3-203, Rapgef3-205, Rapgef3-204, Rapgef3-217, Rapgef3-207, Rapgef3-216, Rapgef3-202	protein_coding, nonsense_mediated_decay, retained_intron	1 protein_coding, 6,2 nonsense_mediated_decay, 6,4 retained_intron	A_51_P116906	NM_144850	Rapgef3				1851.9	1755.93	1655.55	2070.42	2038.81	1863.94	1776.07	1699.22	2053.9	3371.21	2703.83	2309.61	2602.62	2735.69	1891.37	2704.85	1575.62	1467.75	1792.77	1798.79	2187.63	1885.03	1713.3	1705.78	1700.43	1819.21	2375.76	2189.75	2510.3	2022.02
Yes	A_52_P112110	Mus musculus	Yes	BioMart	transmembrane protein 82 [Source:MGI Symbol;Acc:MGI:2384869]	Tmem82	Yes	1	ENSMUSG00000043085	protein_coding	Tmem82-201, Tmem82-202, Tmem82-203	protein_coding, nonsense_mediated_decay, retained_intron	1 protein_coding, 6,2 nonsense_mediated_decay, 6,4 retained_intron	A_52_P112110	NM_145987	Tmem82				51.6505	51.214	41.4012	46.7923	43.8281	42.4826	52.7401	55.7613	61.2627	72.8172	80.1493	81.6365	73.0433	70.4191	58.2844	89.3613	38.0536	49.0378	42.9167	40.5757	44.0989	48.9281	48.263	46.2167	43.8906	50.1779	69.1686	56.0979	62.4677	56.2858
Yes	A_51_P317941	Strains		BioMart	PERP, TP53 apoptosis effector [Source:MGI Symbol;Acc:MGI:1929938]	Perp	Yes	1	MGP_NODShiLtJ_G0016908	protein_coding		protein_coding	1 protein_coding	A_51_P317941	NM_022032	Perp				288.184	320.246	343.783	445.498	421.108	397.177	451.57	403.179	569.426	611.633	419.892	611.32	590.39	614.998	538.521	602.303	424.726	401.454	339.054	589.978	561.495	485.376	545.985	404.072	485.998	430.551	580.966	624.938	530.15	621.689
Yes	A_55_P2156663	Mus musculus	Yes	BioMart	cadherin 9 [Source:MGI Symbol;Acc:MGI:107433]	Cdh9	Yes	1	ENSMUSG00000025370	protein_coding	Cdh9-202, Cdh9-201	protein_coding	1 protein_coding	A_55_P2156663	NM_009869	Cdh9				1394.87	1152.62	1456.07	1417.55	1356.56	1471.34	1433	1264.71	1199.74	896.019	1089.99	1003.24	1030.76	1049.22	1242.4	989.233	1204.8	1144	1248.03	1191.93	1585.66	1367	1067.79	1326.03	1156.63	1149.8	1164.03	1104.34	1272.47	1015.12
Yes	A_52_P560146	Mus musculus	Yes	BioMart	zinc finger protein 469 [Source:MGI Symbol;Acc:MGI:2684868]	Zfp469	Yes	1	ENSMUSG00000043903	protein_coding	Zfp469-202, Zfp469-201	protein_coding	1 protein_coding	A_52_P560146	NM_001362883	Zfp469				104.774	84.418	80.9344	98.3853	96.4915	83.8553	94.2248	96.4551	125.713	130.095	113.813	112.857	150.991	139.378	114.666	124.131	98.5627	99.3044	98.8931	132.012	115.293	102.639	132.537	106.368	111.375	86.8242	131.354	117.769	126.101	113.116
Yes	A_55_P2117043	Mus musculus	Yes	BioMart	myotubularin related protein 1 [Source:MGI Symbol;Acc:MGI:1858271]	Mtmr1	Yes	1	ENSMUSG00000015214	protein_coding	Mtmr1-202, Mtmr1-201, Mtmr1-203	protein_coding, retained_intron	1 protein_coding, 6,4 retained_intron	A_55_P2117043	NM_001313702	Mtmr1				2204.83	2334.2	2156.89	2480.1	2327.55	2342.66	2287.6	2190.86	2716.16	3527.51	2756.31	2784.55	2731.21	2747.86	2651.25	2403.95	2152.88	1964.16	2289.52	2121.73	2684.94	2371.9	2375.56	2227.51	2646.91	2585.37	2626.99	2414.55	2952.64	2603.74
Ensembl probe missing														A_66_P120927	NM_019444	Ramp2				458.379	496.498	333.01	419.151	446.012	422.994	433.636	457.324	537.019	548.694	600.781	655.367	644.248	608.463	513.184	663.287	425.486	520.307	442.799	450.961	500.731	458.21	529.709	497.61	537.023	443.047	687.288	507.473	651.628	580.962
Yes	A_55_P2330545	Mus musculus	Yes	BioMart	zinc finger protein 81 [Source:MGI Symbol;Acc:MGI:1890752]	Zfp81	Yes	1	ENSMUSG00000003929	protein_coding	Zfp81-201	protein_coding	1 protein_coding	A_55_P2330545	ENSMUST00000054072.8	Zfp81				872.36	861.571	958.694	903.485	848.259	810.796	908.006	814.529	1154.16	1122.98	1040.79	973.108	974.022	1019.29	1025.04	1010.23	894.178	893.144	900.561	978.89	1087.12	959.606	924.829	785.938	1116.35	1137.78	1034.89	1016.65	1231.03	1111.32
Yes	A_55_P2121456	Mus musculus	Yes	BioMart	family with sequence similarity 43, member A [Source:MGI Symbol;Acc:MGI:2676309]	Fam43a	Yes	1	ENSMUSG00000046546	protein_coding	Fam43a-201	protein_coding	1 protein_coding	A_55_P2121456	NM_177632	Fam43a				394.441	417.171	335.12	342.834	364.904	345.033	417.255	422.948	502.963	829.493	511.01	462.604	551.576	574.123	489.923	516.866	313.763	274.896	369.497	422.638	373.109	382.01	334.591	303.185	398.445	335.939	429.222	422.083	364.74	379.767
Yes	A_55_P2047559	Mus musculus	Yes	BioMart	centriolar coiled coil protein 110 [Source:MGI Symbol;Acc:MGI:2141942]	Ccp110	Yes	1	ENSMUSG00000033904	protein_coding	Ccp110-202, Ccp110-203, Ccp110-201, Ccp110-205	protein_coding, retained_intron	1 protein_coding, 6,4 retained_intron	A_55_P2047559	NM_182995	Ccp110				3051.01	3316.24	3032.01	3405.92	3285.33	3071.11	3156.83	3318.71	2653.86	2716.98	2692.97	2527.54	2783.91	2599.6	2786.18	2723.22	3483.02	3107.32	3196.16	3396.58	3482.85	3539.57	3427.36	3193.96	2765.33	3008.63	2598.24	2756.65	3197.31	2677.55
Yes	A_55_P2119430	Mus musculus	Yes	BioMart	ubiquitin specific peptidase 10 [Source:MGI Symbol;Acc:MGI:894652]	Usp10	Yes	1	ENSMUSG00000031826	protein_coding	Usp10-210, Usp10-202, Usp10-207	protein_coding, processed_transcript	1 protein_coding, 6,8 processed_transcript	A_55_P2119430	NM_009462	Usp10				3747.49	3758.9	3596.84	3662.17	3741.76	3832.27	3415.41	3629.21	4241.21	4279.9	4255.52	4023.46	4123.66	4278.51	4059.03	3901.05	3838.32	3715.64	3876.55	3909.72	4108	3718.51	3934.44	3957.91	4608.18	4591.08	4300.16	4170.01	5100.67	4340.42
Yes	A_52_P389324	Mus musculus		BioMart	SOX2 overlapping transcript (non-protein coding) [Source:MGI Symbol;Acc:MGI:2444112]	Sox2ot	Yes	1	ENSMUSG00000105265	lncRNA	Sox2ot-216, Sox2ot-210, Sox2ot-205, Sox2ot-207, Sox2ot-209, Sox2ot-218, Sox2ot-221, Sox2ot-222	lncRNA	4,7 lncRNA	A_52_P389324	NR_015580	Sox2ot				2593.08	2564.45	2143.2	2793.78	2610.44	2277.21	2558.11	2715.94	1949.9	1869.33	1713.15	1829.18	1773.67	1915.53	2329.36	1885.82	2907.47	2343.98	2436.01	2790.02	2722.96	2460.86	2955.59	2175	2261.54	2437.44	2049.2	2449.86	3023.88	2041.95
Yes	A_55_P2061991	Mus musculus	Yes	BioMart	poly(A)-specific ribonuclease (PARN)-like domain containing 1 [Source:MGI Symbol;Acc:MGI:2685159]	Pnldc1	Yes	1	ENSMUSG00000073460	protein_coding	Pnldc1-201, Pnldc1-205, Pnldc1-203, Pnldc1-206	protein_coding, nonsense_mediated_decay	1 protein_coding, 6,2 nonsense_mediated_decay	A_55_P2061991	NM_001034866	Pnldc1				146.837	142.722	179.067	137.272	207.17	194.224	164.839	157.496	181.853	212.479	254.364	197.668	251.408	224.339	201.249	214.503	159.829	179.053	162.698	136.683	182.519	137.472	160.533	152.086	235.921	212.767	201.331	199.67	231.341	212.095
Ensembl probe missing														A_55_P2730198	XR_382679	Gm32639				28.631	27.7666	33.3977	26.0357	28.1268	33.4032	18.9447	38.0591	18.07	15.5816	18.9706	13.2482	18.1536	14.2389	17.3147	19.2265	38.3216	32.8938	32.7227	27.5222	29.7219	34.1023	25.9228	29.7984	14.7444	20.3381	23.3595	18.9283	26.233	17.8042
Yes	A_55_P2074656	Mus musculus	Yes	BioMart	peptidyl arginine deiminase, type II [Source:MGI Symbol;Acc:MGI:1338892]	Padi2	Yes	1	ENSMUSG00000028927	protein_coding	Padi2-201	protein_coding	1 protein_coding	A_55_P2074656	NM_008812	Padi2				2611.04	2900.01	3501.59	1988.73	3057.95	2427.25	2485	2307.22	1825.57	1861.75	1225.71	1509.95	1643.97	1587.79	1439.11	1164.16	3458.09	3278.5	2368.92	2403.17	3898.65	2510.84	2551.33	2030.73	2194.45	1815.38	849.03	1492.35	2080.97	1675.39
Yes	A_55_P1993807	Mus musculus	Yes	BioMart	nudix (nucleoside diphosphate linked moiety X)-type motif 10 [Source:MGI Symbol;Acc:MGI:2147931]	Nudt10	Yes	1	ENSMUSG00000073293	protein_coding	Nudt10-201	protein_coding	1 protein_coding	A_55_P1993807	NM_001031664	Nudt10				5003.76	5553.8	5088.67	5797.07	5576.88	5153.38	5634.89	5772.75	4504.79	4960.98	4079.42	4260.45	4114.43	4261.07	4482.39	4429.4	4713.12	4434.34	5260.92	5310.66	6177.83	5688.93	5820.58	4560.97	4187.54	4164.47	4200.85	4213.33	4714.08	4242.93
Ensembl probe missing														A_66_P138289	NM_001358527	Rdh5				301.734	373.834	369.244	303.743	313.669	377.163	377.997	412.176	256.297	284.989	253.729	214.97	279.092	234.585	267.25	224.546	384.102	354.698	345.859	336.111	270.448	382.024	312.431	332.334	280.04	257.401	240.023	206.151	177.122	257.319
Yes	A_51_P483013	Mus musculus	Yes	BioMart	apoptosis resistant E3 ubiquitin protein ligase 1 [Source:MGI Symbol;Acc:MGI:1915747]	Arel1	Yes	1	ENSMUSG00000042350	protein_coding	Arel1-201, Arel1-202	protein_coding, nonsense_mediated_decay	1 protein_coding, 6,2 nonsense_mediated_decay	A_51_P483013	NM_178065	Arel1		Stress-responsive		7481.89	8119.07	8242.29	7755.11	8349.31	8313.23	8065.14	8143	9020.08	9467.59	9176.35	9092.75	9022.14	9602.32	9161.94	9520.57	8051.76	7787.92	8596.86	7722.94	9487.08	8171.55	7606.52	7599.29	8308.01	8755.16	9158.56	8428.15	9931.52	9022.84
Yes	A_55_P2058933	Mus musculus	Yes	BioMart	kinesin family member 1B [Source:MGI Symbol;Acc:MGI:108426]	Kif1b	Yes	1	ENSMUSG00000063077	protein_coding	Kif1b-212, Kif1b-203	protein_coding	1 protein_coding	A_55_P2058933	NM_001290995	Kif1b	Extended list of GC-responsive genes	Stress-responsive		21070.1	22015.2	24774.5	24028.7	29018.6	25501.5	22451.3	24020.1	27976.8	30203.5	30586.5	26740.8	30951.7	31100.1	27788	27774.6	24384.7	21403.6	24516.9	22848.7	27655.6	25989.1	23440.3	22288.2	30009.2	29170.6	28719.8	26725.1	31945.9	27909.4
Yes	A_51_P409694	Mus musculus	Yes	BioMart	proline/serine-rich coiled-coil 1 [Source:MGI Symbol;Acc:MGI:1913099]	Psrc1	Yes	1	ENSMUSG00000068744	protein_coding	Psrc1-201, Psrc1-202	protein_coding	1 protein_coding	A_51_P409694	NM_019976	Psrc1				1179.53	1001.11	1009.28	1018.86	1101.05	1074.81	1050.73	964.208	767.204	864.457	704.499	870.025	842.01	772.624	884.183	751.673	893.513	890.334	945.768	913.062	1137.86	942.153	833.906	996.098	877.354	843.202	746.627	924.543	1071.53	907.982
Yes	A_55_P2047188	Mus musculus	Yes	BioMart	fibroblast growth factor 1 [Source:MGI Symbol;Acc:MGI:95515]	Fgf1	Yes	1	ENSMUSG00000036585	protein_coding	Fgf1-201, Fgf1-202, Fgf1-204	protein_coding, nonsense_mediated_decay	1 protein_coding, 6,2 nonsense_mediated_decay	A_55_P2047188	NM_010197	Fgf1		Stress-responsive		3731.69	3570.29	3359.11	3723.74	3374.07	3681.01	3712.46	4002.54	4514.39	5555.87	4248.49	4430.66	3963.89	4493.71	4391.58	4388.44	3694.88	3127.59	3761.11	3740.63	4339.02	3609.91	3679.55	3810.52	4604.18	3997.31	4895.15	4408.48	5278.65	4296.07
Yes	A_55_P2164629	Mus musculus	Yes	BioMart	pleiotrophin [Source:MGI Symbol;Acc:MGI:97804]	Ptn	Yes	1	ENSMUSG00000029838	protein_coding	Ptn-201, Ptn-202	protein_coding	1 protein_coding	A_55_P2164629	NM_008973	Ptn		Stress-responsive		6428.46	7771.24	6549.35	8038.04	7010.98	6413.16	6766.44	6415.87	4708.58	5906.61	5453.23	5304.37	5796.35	5309.51	5292.6	5394.4	6489.66	5882.94	7371.95	7021.62	7905.98	7025.59	7052.28	8830.27	5005.8	5039.14	4213.82	4302.26	4543.98	4579.95
Yes	A_52_P418734	Mus musculus	Yes	BioMart	ring finger protein 220 [Source:MGI Symbol;Acc:MGI:1913993]	Rnf220	Yes	1	ENSMUSG00000028677	protein_coding	Rnf220-201, Rnf220-203, Rnf220-212, Rnf220-214, Rnf220-211, Rnf220-205	protein_coding, retained_intron, processed_transcript	1 protein_coding, 6,4 retained_intron, 6,8 processed_transcript	A_52_P418734	NM_025739	Rnf220		Stress-responsive		14293.1	13804	13777.9	14222	15620.4	14744.1	14144.1	14885.1	16331.1	16818.7	16921.5	16001	17194.3	16841	15751.9	16929.6	13516.2	12268.2	14630.1	13871.2	16557.8	13966	14821.3	14593.4	15977.2	16095.4	15373.8	15463.2	17871.7	16767.7
Yes	A_55_P2320283	Mus musculus	Yes	BioMart	high mobility group AT-hook 2, pseudogene 1 [Source:NCBI gene (formerly Entrezgene);Acc:15365]	Hmga2-ps1	Yes	1	ENSMUSG00000121135	lncRNA	Hmga2-ps1-201	lncRNA	4,7 lncRNA	A_55_P2320283	NR_037996	Hmga2-ps1				160.289	182.652	156.43	160.363	153.761	185.209	179.53	166.391	126.174	131.079	99.1851	91.4508	103.488	116.744	139.923	112.836	142.759	97.1278	165.237	151.086	125.847	160.363	205.113	129.01	176.801	127.584	128.778	114.019	119.944	146.315
Ensembl probe missing														A_55_P2738728	NM_001168693	Endou				60.0974	74.5301	57.6502	46.0521	64.4095	70.9007	63.3522	64.225	74.8385	145.069	92.5431	78.2476	112.003	135.318	79.7398	106.003	40.1441	58.344	64.2175	51.6733	74.7128	50.3721	52.9959	54.8176	74.2976	63.1529	87.4799	65.659	71.2442	65.7155
Yes	A_51_P180032	Mus musculus	Yes	BioMart	SEM1, 26S proteasome complex subunit [Source:MGI Symbol;Acc:MGI:109238]	Sem1	Yes	1	ENSMUSG00000042541	protein_coding	Sem1-201	protein_coding	1 protein_coding	A_51_P180032	NM_009169	Shfm1				15424.9	16395.9	15633.6	15609.5	16444.6	15809.2	16120.3	16160.5	12669.2	16027.7	13440.5	13309.4	13930.4	13516.9	13725.5	14235.4	15262.6	14539.6	16317	16240.3	17891.4	15316.6	15995.2	15588.3	13829	13684.2	13700.7	13227	14888.2	14024.6
Yes	A_51_P255682	Mus musculus	Yes	BioMart	milk fat globule EGF and factor V/VIII domain containing [Source:MGI Symbol;Acc:MGI:102768]	Mfge8	Yes	1	ENSMUSG00000030605	protein_coding	Mfge8-202, Mfge8-201, Mfge8-205, Mfge8-209, Mfge8-206	protein_coding, nonsense_mediated_decay, retained_intron	1 protein_coding, 6,2 nonsense_mediated_decay, 6,4 retained_intron	A_51_P255682	NM_008594	Mfge8				36135.8	31064.7	28237.2	35303.4	31833.4	29081.7	29432.2	31997.2	29196.3	26032.6	22472.5	27936.9	25050.7	25626.9	22724.4	27661.5	29575.7	27848.5	29543.9	28909.3	26711.3	33221.3	33157.8	31944.1	25863.2	24106.4	25504.4	22825.6	20328.5	24598.5
Yes	A_55_P2183172	Mus musculus	Yes	BioMart	radixin [Source:MGI Symbol;Acc:MGI:97887]	Rdx	Yes	1	ENSMUSG00000032050	protein_coding	Rdx-203, Rdx-201, Rdx-204, Rdx-202	protein_coding	1 protein_coding	A_55_P2183172	NM_001104617	Rdx	Core list of GC-responsive genes			3238.11	3217.57	3201.51	3394.43	3471.1	3493.03	3402.34	3872.39	2567.32	3018.03	2818.33	2443.19	2559.22	2565.67	2733.09	2708.87	3516.66	3154.78	3072.93	3263.8	4009.37	3639.53	3546.9	3833.91	3072.95	2903.21	2665.4	2567.23	2941.03	2408.97
NO	A_55_P1964375	Mus musculus	Yes	BioMart	predicted gene 9731 [Source:MGI Symbol;Acc:MGI:3780135]	Gm9731	Yes	1	ENSMUSG00000110154	processed_pseudogene	Gm9731-201	processed_pseudogene	7,6 processed_pseudogene	A_55_P1964375	NR_003107	Ccnq				2396.3	2747.33	2478.99	2534.98	2536.13	2422.89	2618.43	2586.26	2185.63	2144.88	1993.78	2148.58	2113.29	2206.32	2144.47	2119.43	2285.04	2208.65	2731.8	2664.98	2880.56	2559.43	2544.64	2204.49	2174.45	2080.96	2099.37	2259.72	2337.1	2158.08
Yes	A_55_P2013058	Mus musculus	Yes	BioMart	src homology 2 domain-containing transforming protein B [Source:MGI Symbol;Acc:MGI:98294]	Shb	Yes	1	ENSMUSG00000044813	protein_coding	Shb-201, Shb-206	protein_coding, processed_transcript	1 protein_coding, 6,8 processed_transcript	A_55_P2013058	NM_001033306	Shb				1041.7	1244.93	1092.7	1052.44	1248.19	1102.6	1157.81	1201.42	1186.91	1810.33	1578.69	1502.71	1360.72	1443.84	1287.98	1719.87	1189.99	1149.94	1211.66	1113.93	924.759	1154.57	1107.88	1137.41	1286.71	1128.01	1277.31	1164.46	950.722	1226.55
Yes	A_55_P1961720	Mus musculus	Yes	BioMart	potassium channel, subfamily T, member 1 [Source:MGI Symbol;Acc:MGI:1924627]	Kcnt1	Yes	1	ENSMUSG00000058740	protein_coding	Kcnt1-203, Kcnt1-201	protein_coding	1 protein_coding	A_55_P1961720	NM_001145403	Kcnt1				588.94	518.688	520.604	435.787	496.002	479.491	534.023	459.087	580.98	910.214	730.596	653.534	608.926	630.797	595.622	668.763	517.06	517.287	482.017	520.413	521.271	461.097	498.953	498.943	599.209	593.52	694.373	593.795	642.318	565.386
Yes	A_66_P107038	Mus musculus	Yes	BioMart	prolylcarboxypeptidase (angiotensinase C) [Source:MGI Symbol;Acc:MGI:1919711]	Prcp	Yes	1	ENSMUSG00000061119	protein_coding	Prcp-201, Prcp-202	protein_coding	1 protein_coding	A_66_P107038	NM_028243	Prcp				690.736	793.814	657.507	700.977	639.001	680.297	715.784	823.667	568.697	608.919	521.913	493.655	566.198	533.57	593.525	506.154	670.175	582.008	713.73	708.601	844.801	767.494	679.959	693.684	534.009	529.369	559.553	536.486	553.116	571.841
Ensembl probe missing														A_55_P2011802	NM_001361915	Pdk2				2953.96	2634.71	2851.16	2582.74	3221.36	2936.83	2820.6	3076.01	3732.64	2759.34	3677.87	3656.56	3733.65	3840.43	3573.82	3891.49	3077.42	3220.6	2892.08	3082.1	3200.38	2640.12	3232.52	2988.42	3669.94	3379.68	3714.95	3443.26	4084.35	3607.49
Ensembl probe missing														A_51_P428316	NR_040598	4930539N22Rik		Stress-responsive		50.6951	37.7023	53.4377	43.2639	50.6347	44.5621	48.5786	40.7097	27.374	28.8098	39.7381	30.6969	30.6443	36.1485	29.1903	28.3524	49.9957	48.1408	47.3387	34.0985	47.2973	49.583	38.1722	36.5754	34.8029	37.2873	32.804	31.3741	33.2544	24.6946
Yes	A_55_P2100884	Mus musculus	Yes	BioMart	four jointed box 1 [Source:MGI Symbol;Acc:MGI:1341907]	Fjx1	Yes	1	ENSMUSG00000075012	protein_coding	Fjx1-201	protein_coding	1 protein_coding	A_55_P2100884	NM_010218	Fjx1		Stress-responsive		2662.78	2659.63	2501.71	2368.64	2548.28	2576.91	2621.61	2873.59	2283.88	1372.62	1951.93	1694.5	2245.6	2323.97	2179.31	1823.39	2974.41	2940.86	3116.67	2609.39	3320.58	3046.61	3059.66	2853.27	2455.14	2151.09	2453.74	2347.16	2694.92	2386.28
Yes	A_51_P227332	Mus musculus	Yes	BioMart	ribosomal protein L38 [Source:MGI Symbol;Acc:MGI:1914921], ribosomal protein L38, pseudogene 1 [Source:MGI Symbol;Acc:MGI:3649580], predicted pseudogene 8129 [Source:MGI Symbol;Acc:MGI:3646863]	Rpl38, Rpl38-ps1, Gm8129	No	3	ENSMUSG00000057322, ENSMUSG00000083326, ENSMUSG00000059159	protein_coding, processed_pseudogene	Rpl38-204, Rpl38-201, Rpl38-203, Rpl38-202, Rpl38-ps1-201, Gm8129-201	protein_coding, processed_pseudogene	1 protein_coding, 7,6 processed_pseudogene	A_51_P227332	NM_001048057	Rpl38				57106.7	50051.3	54564.9	58182.8	59152	52458.8	51640.1	55860	66757.9	70907.4	58877.4	62004.7	61740.9	64683.9	60829.7	65855.5	51924.7	47726.1	53568	50941.8	56747.9	57556.3	56868.6	58298	59846.4	61759.3	66963.6	63562.8	62890.8	61851.2
Yes	A_55_P2069641	Mus musculus	Yes	BioMart	predicted gene 6611 [Source:MGI Symbol;Acc:MGI:3645568]	Gm6611	Yes	1	ENSMUSG00000091997	processed_pseudogene	Gm6611-201	processed_pseudogene	7,6 processed_pseudogene	A_55_P2069641	NAP097132-001	Gm6611				32.5025	12.5127	27.8524	10.63	18.8547	21.9187	20.2306	11.8529	32.2585	36.3517	35.6495	31.5652	44.62	39.1658	36.6838	34.0039	12.1332	16.4295	19.8308	16.5331	18.1723	19.6252	20.2183	25.382	39.7126	36.0214	33.0652	27.6129	28.1949	41.4004
Yes	A_55_P1974019	Mus musculus	Yes	BioMart	death associated protein kinase 1 [Source:MGI Symbol;Acc:MGI:1916885]	Dapk1	Yes	1	ENSMUSG00000021559	protein_coding	Dapk1-207, Dapk1-202, Dapk1-201	protein_coding	1 protein_coding	A_55_P1974019	NM_029653	Dapk1		Stress-responsive		7591.27	7160.17	7580.48	7645.54	7686.05	7550.82	7844.79	8025.76	8165.42	10520.5	8366.4	9591.01	9884	8918.98	8941.71	11363.5	7498.29	7216.89	7982.69	8160.77	8928.05	8619.49	7877.49	7418.31	9770.54	8395.05	10227.9	10436.4	10716.7	9575.67
Yes	A_30_P01020772	Mus musculus	Yes	BioMart	predicted gene 43091 [Source:MGI Symbol;Acc:MGI:5663228]	Gm43091	Yes	1	ENSMUSG00000105239	lncRNA	Gm43091-201	lncRNA	4,7 lncRNA	A_30_P01020772	chr5:136129679-136148860_R	Gm43091				30.9535	26.7684	23.0325	33.4291	31.5241	31.0689	38.0067	41.0961	42.3661	54.9683	44.5076	45.5631	48.4559	48.0491	46.6312	57.9658	28.2875	29.7108	43.8056	26.4267	38.5785	28.4486	35.5501	34.4816	42.04	43.1146	48.1728	36.9234	53.2483	40.9351
No Ensembl gene name	A_66_P113325	Mus musculus	Yes	BioMart	novel transcript	No gene name	No gene name	1	ENSMUSG00000119988	lncRNA		lncRNA	4,7 lncRNA	A_66_P113325	AK017348	5430427G11Rik				31.1941	25.1557	20.3661	33.3792	23.7019	17.4848	30.1101	25.7555	9.46124	11.0525	11.7358	15.1479	11.0579	11.1321	15.6372	17.4436	25.8699	27.5972	28.1356	24.4375	33.1181	24.4754	28.7955	29.1268	19.1951	14.9916	9.30457	9.53973	18.6627	11.9962
Yes	A_52_P454183	Mus musculus	Yes	BioMart	olfactomedin-like 2B [Source:MGI Symbol;Acc:MGI:2443310]	Olfml2b	Yes	1	ENSMUSG00000038463	protein_coding	Olfml2b-201	protein_coding	1 protein_coding	A_52_P454183	NM_177068	Olfml2b		Stress-responsive		651.044	660.89	688.116	679.637	633.186	735.421	597.016	623.832	1122.8	977.995	988.957	995.479	854.402	906.57	828.175	914.598	667.161	702.664	632.521	632.879	652.789	702.933	594.207	812.372	891.769	629.046	1135.07	1027.59	1052.6	752.479
Ensembl probe missing														A_66_P140589	NM_023133	Rps19				49003.8	49650.9	51989.1	52007.4	51907.3	50606.7	52858.4	48743	56428.7	55680.1	56299	54830.1	54396.1	54565.6	56346.8	53787.9	52339.9	52780.4	51191.4	50491.5	49825.2	51625.2	52549.4	52307.5	55748.8	57047.1	55614.9	55904.4	54686.2	56233.7
Yes	A_55_P2048498	Mus musculus	Yes	BioMart	predicted gene 10061 [Source:MGI Symbol;Acc:MGI:3642175]	Gm10061	Yes	1	ENSMUSG00000059113	protein_coding	Gm10061-201	protein_coding	1 protein_coding	A_55_P2048498	ENSMUST00000073111.2	Krtap20-2				38.2083	62.5775	48.5469	53.7075	80.6098	48.6385	68.6723	54.3668	79.823	86.358	82.053	92.5314	73.4079	74.3478	81.068	82.4523	62.1232	69.3596	61.9409	71.7051	59.1116	58.9702	65.2784	80.6092	75.061	68.8375	79.3741	66.6979	81.413	88.93
Yes	A_30_P01027115	Mus musculus		BioMart	CREB3 regulatory factor [Source:MGI Symbol;Acc:MGI:1924378]	Crebrf	Yes	1	ENSMUSG00000048249	protein_coding	Crebrf-201	protein_coding	1 protein_coding	A_30_P01027115	chr17:26911397-26917047_F	Crebrf		Stress-responsive		3301.33	3396.74	3307.74	3312.78	3193.74	3339.76	3104.01	3294.08	3628.96	4634.64	3866.46	3913.02	3486.75	4184.26	3658.36	4101.17	3228.42	2726.81	3417.03	3583.32	3601.53	3078.76	3009.28	2899.75	3982.88	3673.5	3621.26	3759.29	4051.58	3606.56
Yes	A_52_P141322	Mus musculus	Yes	BioMart	rhomboid 5 homolog 1 [Source:MGI Symbol;Acc:MGI:104328]	Rhbdf1	Yes	1	ENSMUSG00000020282	protein_coding	Rhbdf1-201, Rhbdf1-206, Rhbdf1-208, Rhbdf1-205, Rhbdf1-204, Rhbdf1-203	protein_coding, nonsense_mediated_decay, retained_intron	1 protein_coding, 6,2 nonsense_mediated_decay, 6,4 retained_intron	A_52_P141322	NM_010117	Rhbdf1				72.6721	74.0826	63.4679	84.326	70.2852	70.7706	66.7446	62.8214	84.4577	92.8039	92.0838	104.839	97.0168	118.966	101.947	125.664	76.6323	91.7181	80.8569	73.6269	92.435	66.0799	74.9259	97.2221	80.0248	90.8269	110.997	94.2073	107.847	95.1156
Yes	A_55_P2131820	Mus musculus	Yes	BioMart	RIKEN cDNA A530006G24 gene [Source:MGI Symbol;Acc:MGI:2685849]	A530006G24Rik	Yes	1	ENSMUSG00000051986	lncRNA	A530006G24Rik-201	lncRNA	4,7 lncRNA	A_55_P2131820	NR_046014	A530006G24Rik				2182.95	2068.14	2458.9	2564.55	2558.15	2197.05	2083.66	2297.22	2920.96	2379.89	3256.09	3729.42	3646.55	2630.45	3498.66	3726.45	2460.57	2706.61	2167.51	1964.92	2541.87	2652.45	2276.82	2418.24	3141	4119.37	3193.58	3648.28	3754.32	3978.01
Ensembl probe missing														A_55_P2733302	NM_178912	Fancm				208.737	189.638	164.043	212.17	211.974	184.206	207.961	180.547	130.104	152.379	163.304	122.732	131.626	144.394	142.963	124.886	194.514	177.964	184.848	216.966	203.625	187.597	187.054	208.43	167.103	160.169	136.031	107.789	143.74	141.784
Yes	A_51_P466162	Mus musculus	Yes	BioMart	complement component 1, q subcomponent binding protein [Source:MGI Symbol;Acc:MGI:1194505]	C1qbp	Yes	1	ENSMUSG00000018446	protein_coding	C1qbp-201, C1qbp-202	protein_coding, retained_intron	1 protein_coding, 6,4 retained_intron	A_51_P466162	NM_007573	C1qbp				7845.51	8808.96	7614.73	8153.5	8284.92	8131.62	9068.72	8391.93	7289.54	7413.78	6863.17	6552.25	6912.97	7191.49	7368.76	6535.14	7804.77	7525.95	8534.23	8571.38	9606.85	8915.96	7899.11	7882.32	6572.17	6427.39	7469.71	7098.48	7789.14	6944.81
Yes	A_55_P2133225	Mus musculus	Yes	BioMart	membrane magnesium transporter 2 [Source:MGI Symbol;Acc:MGI:2448491]	Mmgt2	Yes	1	ENSMUSG00000048497	protein_coding	Mmgt2-203	protein_coding	1 protein_coding	A_55_P2133225	NM_175002	Mmgt2				761.671	884.312	755.648	693.496	730.481	789.38	859.775	901.008	653.109	686.239	574.318	627.882	621.766	683.118	704.335	649.184	770.721	772.873	820.504	818.967	876.98	772.338	846.658	737.999	669.735	708.07	633.898	664.221	680.275	694.273
Yes	A_55_P2043122	Mus musculus	Yes	BioMart	arylsulfatase G [Source:MGI Symbol;Acc:MGI:1921258]	Arsg	Yes	1	ENSMUSG00000020604	protein_coding	Arsg-203, Arsg-202, Arsg-201	protein_coding	1 protein_coding	A_55_P2043122	NM_001361975	Arsg				483.392	683.779	594.193	472.888	566.528	490.879	553.508	467.214	388.434	519.791	345.188	288.535	331.336	287.724	365.401	227.948	548.908	419.678	535.554	597.418	796.803	681.717	695.236	473.863	309.255	300.07	335.893	311.541	544.655	285.145
Yes	A_51_P233603	Mus musculus	Yes	BioMart	proteasome subunit alpha 7 [Source:MGI Symbol;Acc:MGI:1347070]	Psma7	Yes	1	ENSMUSG00000027566	protein_coding	Psma7-203, Psma7-201, Psma7-202, Psma7-205	protein_coding, retained_intron	1 protein_coding, 6,4 retained_intron	A_51_P233603	NM_011969	Psma7				13585.3	14885.9	14323.9	13550	13304.3	15185.9	15170.8	14715.2	12414.7	13768.9	11570.6	10886.2	11453.5	12554.1	12088.8	11933.8	13931.9	13316.8	15110.9	15051	16320.4	15573	15366.5	12649.5	11800.7	11567.8	12299.6	11530.3	13232	11921.8
Yes	A_51_P292447	Mus musculus	Yes	BioMart	kelch-like 36 [Source:MGI Symbol;Acc:MGI:2385305]	Klhl36	Yes	1	ENSMUSG00000031828	protein_coding	Klhl36-201	protein_coding	1 protein_coding	A_51_P292447	NM_146219	Klhl36				226.684	250.681	228.329	232.979	236.911	221.634	239.861	229.416	283.138	261.013	278.633	328.729	317.154	293.514	275.913	310.837	258.462	283.612	241.995	266.632	275.753	221.055	284.348	244.986	288.068	282.578	303.293	313.085	366.081	271.414
Yes	A_55_P2165334	Mus musculus	Yes	BioMart	nudE neurodevelopment protein 1 [Source:MGI Symbol;Acc:MGI:1914453]	Nde1	Yes	1	ENSMUSG00000022678	protein_coding	Nde1-201, Nde1-203, Nde1-202, Nde1-205	protein_coding, nonsense_mediated_decay	1 protein_coding, 6,2 nonsense_mediated_decay	A_55_P2165334	NM_001285503	Nde1		Stress-responsive		1940.99	1876.04	1713.04	1909.04	1867.92	1879.49	2010.54	1889.36	2088.76	3645.05	2353.66	2663.75	2690.13	2428.82	2022.04	2853.62	1749.85	1620.46	2032.01	1999.95	2302.74	1976.66	1813.14	1675.79	1942.37	1880.86	2565.22	2055.83	2679.51	2382.67
Yes	A_55_P1987944	Mus musculus	Yes	BioMart	retinoic acid induced 1 [Source:MGI Symbol;Acc:MGI:103291]	Rai1	Yes	1	ENSMUSG00000062115	protein_coding	Rai1-203, Rai1-201, Rai1-207, Rai1-205	protein_coding, processed_transcript	1 protein_coding, 6,8 processed_transcript	A_55_P1987944	NM_009021	Rai1				7052.67	5760.95	6077.1	6158.28	5490.77	6129.88	5909.45	5612.41	8699.25	6087.34	7885.08	8499.07	7452.42	7508.24	7855.11	6718	6467.62	6907.4	5779.98	6190.47	6503.33	5368.76	6174.83	6684.24	8064.54	8319.62	7021.81	7981.18	9614.64	7767.06
Yes	A_51_P241995	Mus musculus	Yes	BioMart	collagen, type V, alpha 3 [Source:MGI Symbol;Acc:MGI:1858212]	Col5a3	Yes	1	ENSMUSG00000004098	protein_coding	Col5a3-201	protein_coding	1 protein_coding	A_51_P241995	NM_016919	Col5a3				114.987	84.8897	99.8469	84.7807	96.657	73.5895	78.4674	61.4677	102.031	199.884	166.007	141.812	153.771	171.403	109.145	179.692	100.978	87.7021	74.5378	86.5582	39.2294	74.5296	84.9689	68.244	122.223	147.512	156.801	209.716	91.7158	142.384
Ensembl probe missing														A_55_P2737749	ENSMUST00000212732.1	Terf2ip				4570.73	4444.61	5087.79	5790.06	5292.01	4573.03	4515.71	4607.48	6069.1	5176.33	6663.88	8031.7	7769.43	5666.91	7517.95	7368.22	4763.85	5254.07	4129.64	3905.02	4753.21	5322.21	4547.46	4720.61	5904.2	7668.04	6096.91	7552.4	7903.53	7495.73
Ensembl probe missing														A_55_P2493454	NM_016753	Lxn	Extended list of GC-responsive genes			8123.63	7944.08	8489.99	8047.59	7809.03	8616.4	8879.2	7156.23	6420.58	5968.53	5601.6	6667.17	6841.28	6904.25	6173.1	7031.36	7875.99	7523.9	8226.07	7926.94	6201.94	7026.59	8162.71	7241.99	6198.3	5950.86	5583.35	6007.42	4718.25	5845.37
Yes	A_55_P2068607	Mus musculus		BioMart	ring finger protein 19B [Source:MGI Symbol;Acc:MGI:1922484]	Rnf19b	Yes	1	ENSMUSG00000028793	protein_coding	Rnf19b-202, Rnf19b-206	protein_coding	1 protein_coding	A_55_P2068607	NM_029219	Rnf19b				2578.57	2781.07	2203.9	2261.74	2395.39	2569.13	2677.43	2817.99	3400.15	2827.63	2742.3	2888.37	3022.57	3223.68	3442.07	3258.79	2911.56	2570.66	2728.05	3051.02	3075.14	2812.46	2440	2599.5	3442.22	2916.19	3248.01	3442.96	3910.06	3400.68
Yes	A_30_P01023224	Mus musculus	Yes	BioMart	predicted gene, 31013 [Source:MGI Symbol;Acc:MGI:5590172]	Gm31013	Yes	1	ENSMUSG00000111867	lncRNA	Gm31013-201, Gm31013-202, Gm31013-203, Gm31013-204, Gm31013-205, Gm31013-206	lncRNA	4,7 lncRNA	A_30_P01023224	chr9:30529709-30589042_R	Gm31013				292.252	286.848	387.407	346.489	410.345	325.374	367.477	312.999	400.291	444.397	474.97	531.061	513.824	446.861	460.26	452.877	336.76	370.542	309.704	291.13	343.688	277.862	406.2	306.717	521.646	514.62	367.386	369.044	499.653	431.441
Ensembl probe missing														A_55_P2485529	NM_001163431	Tmem258				2713.82	2839.35	3015.23	2930.58	3124.61	2896.39	2972.26	3058.23	3244.11	3439.67	3454.21	3428.03	3516.32	3460.24	3410.69	3537.01	3286.55	3027.58	2858.58	2881.37	3470.36	2723.98	3264.54	3115.29	3449.21	3533.95	3364.78	2925.1	3731.61	3302.81
Yes	A_66_P104624	Mus musculus	Yes	BioMart	RIKEN cDNA 4930509E16 gene [Source:MGI Symbol;Acc:MGI:1922365]	4930509E16Rik	Yes	1	ENSMUSG00000096986	lncRNA	4930509E16Rik-201	lncRNA	4,7 lncRNA	A_66_P104624	NR_045735	4930509E16Rik				17.2014	19.0922	14.3243	12.5906	25.6895	25.0897	20.0121	17.5669	27.1283	31.9951	30.4095	31.4323	29.7485	27.779	30.9591	26.4687	18.9936	15.0799	13.6485	13.3748	18.3229	21.1269	18.3901	15.5148	30.5036	28.4681	32.0559	23.2562	30.9133	24.035
Ensembl probe missing														A_55_P2743361	BC099954	Klhl4				57.3491	48.6718	42.4106	39.8836	40.2838	44.0162	48.7119	41.4014	26.7353	35.5984	25.4446	33.1287	30.4042	29.542	30.8204	28.3222	43.277	41.7169	46.3844	51.9543	59.1606	48.8432	47.1554	52.6116	42.0251	46.2986	43.5485	40.1968	49.8354	39.603
Yes	A_66_P101600	Mus musculus	Yes	BioMart	laminin B1 [Source:MGI Symbol;Acc:MGI:96743]	Lamb1	Yes	1	ENSMUSG00000002900	protein_coding	Lamb1-205, Lamb1-201, Lamb1-208	protein_coding	1 protein_coding	A_66_P101600	NM_008482	Lamb1				3380.03	3455.43	3824.04	3550.02	3280.27	3318.84	3208.4	3538.99	4830.27	4246.05	4484.77	4555.56	3542.2	3632.58	4236.65	3798	3398.22	3226.53	3405.25	3494.13	3860.41	3595.75	3223.36	3400.96	3892.19	3820.42	3787.59	4058.71	4358.59	3899.96
Ensembl probe missing														A_55_P2798454	NM_011448	Sox9	Core list of GC-responsive genes	Stress-responsive		1755.4	2000.62	1975.91	2079.11	2451.8	1846.25	2121.33	2335.56	1212.32	1489.41	1320.7	1640.07	1259.49	1500.18	1573.01	1733.65	2152.02	1609.62	2143.21	1891.63	2599.55	2181.23	2633.12	1743.31	1646.1	1556.63	1649.9	1588.04	2074.01	2197.75
Yes	A_55_P2028961	Mus musculus	Yes	BioMart	isopentenyl-diphosphate delta isomerase [Source:MGI Symbol;Acc:MGI:2442264]	Idi1	Yes	1	ENSMUSG00000058258	protein_coding	Idi1-201, Idi1-206	protein_coding	1 protein_coding	A_55_P2028961	NM_145360	Idi1				3174.75	3177.63	3887.43	3286.24	3400.56	3390.8	3712.23	3494.42	2701.09	3112.7	2561.18	2462.96	2701.86	2588.99	2674.66	2728.12	3001.33	2837.88	2990.37	3771.95	3600.94	3514.44	3632.41	2979.32	2667.62	2693.22	2251.28	2279.68	2477.4	2480.23
Yes	A_51_P185175	Mus musculus	Yes	BioMart	FK506 binding protein 4 [Source:MGI Symbol;Acc:MGI:95543]	Fkbp4	Yes	1	ENSMUSG00000030357	protein_coding	Fkbp4-201, Fkbp4-202	protein_coding, retained_intron	1 protein_coding, 6,4 retained_intron	A_51_P185175	NM_010219	Fkbp4				880.648	767.915	899.952	871.643	888.373	738.977	842.116	851.747	992.685	860.426	1086.51	1083.3	1104.19	1005.65	1213.85	1133.19	859.794	1087.19	748.085	827.715	931.755	769.835	837.324	892.1	1233.47	1167.86	1070.38	1154.21	1288.77	1044.32
Yes	A_51_P391616	Mus musculus	Yes	BioMart	ethanolamine phosphate phospholyase [Source:MGI Symbol;Acc:MGI:1919010]	Etnppl	Yes	1	ENSMUSG00000019232	protein_coding	Etnppl-201, Etnppl-202	protein_coding	1 protein_coding	A_51_P391616	NM_027907	Etnppl		Stress-responsive		973.632	1009.33	1174.54	892.814	1678.55	806.565	1121.27	1308.24	1538.44	3476.12	2888.59	3006.25	3561.93	3505.73	2171.04	2799.88	1154.08	429.602	790.426	1056.41	1016.11	561.272	1576.27	1148.01	3626.48	1103.04	3545.02	2561.16	3169.18	3182.94
Ensembl probe missing														A_55_P2916548	NM_009094	Rps4x				14226.9	14121.1	14634.4	14753.3	15133.4	14955.8	15567.9	13954.3	12293.4	13009.3	12619.9	12638.6	12924.8	13135.9	12703.9	12950.5	14806.2	13284.7	13920.9	14769.9	16895.7	14909.8	14340.7	14298.8	13391.3	12743.6	12848.9	13274.6	14210.5	12211.2
Yes	A_51_P377452	Mus musculus	Yes	BioMart	neutrophil cytosolic factor 4 [Source:MGI Symbol;Acc:MGI:109186]	Ncf4	Yes	1	ENSMUSG00000071715	protein_coding	Ncf4-201, Ncf4-205, Ncf4-206	protein_coding, retained_intron	1 protein_coding, 6,4 retained_intron	A_51_P377452	NM_008677	Ncf4				172.869	197.317	163.204	152.081	134.713	182.635	152.465	153.813	105.137	140.981	87.8641	95.0012	90.2027	118	106.807	90.8124	166.525	130.853	180.532	142.662	268.155	172.52	149.461	153.61	98.2995	122.765	117.904	111.284	159.375	119.63
Yes	A_55_P1976978	Mus musculus	Yes	BioMart	zinc finger protein 707 [Source:MGI Symbol;Acc:MGI:1916270]	Zfp707	Yes	1	ENSMUSG00000034429	protein_coding	Zfp707-201, Zfp707-202, Zfp707-205, Zfp707-204, Zfp707-207, Zfp707-203	protein_coding, retained_intron	1 protein_coding, 6,4 retained_intron	A_55_P1976978	NM_001361465	Zfp707				298.022	310.215	302.259	261.319	329.366	318.583	318.555	324.33	424.646	435.501	382.867	342.266	447.264	480.383	336.336	369.11	286.923	259.043	383.835	327.698	374.184	309.762	327.971	327.609	380.686	323.088	473.379	396.66	478.159	435.874
Yes	A_51_P462428	Mus musculus	Yes	BioMart	polypeptide N-acetylgalactosaminyltransferase 15 [Source:MGI Symbol;Acc:MGI:1926004]	Galnt15	Yes	1	ENSMUSG00000021903	protein_coding	Galnt15-201	protein_coding	1 protein_coding	A_51_P462428	ENSMUST00000022460.10	Galnt15		Stress-responsive		102.54	124.504	96.5163	106.35	111.256	114.716	109.266	109.219	161.97	402.09	273.676	263.723	243.611	226.954	102.805	213.628	93.0442	80.2211	131.969	100.67	145.309	90.9992	115.706	88.5621	107.181	73.0695	246.232	116.559	113.015	83.5983
Yes	A_55_P2000543	Mus musculus	Yes	BioMart	CD209f antigen [Source:MGI Symbol;Acc:MGI:1916392]	Cd209f	Yes	1	ENSMUSG00000051906	protein_coding	Cd209f-203, Cd209f-202, Cd209f-205, Cd209f-204	protein_coding, retained_intron	1 protein_coding, 6,4 retained_intron	A_55_P2000543	NM_026956	Cd209f				65.7109	26.851	49.9332	31.0845	45.1021	66.3345	63.0146	71.2398	27.1812	35.1867	17.7764	20.7199	18.1563	31.7668	29.3635	27.4281	47.1671	50.6659	77.1913	55.8979	61.6328	59.6976	68.2216	47.0761	47.2692	34.4789	28.9042	42.6771	33.2435	28.7255
Ensembl probe missing														A_66_P126789	AK039110	Capn2				70.9326	97.2201	85.5437	86.9355	90.9509	94.3828	85.454	94.571	113.448	108.03	125.085	145.4	133.526	134.179	112.469	155.722	86.2291	89.7746	77.0189	92.3929	106.55	72.2325	74.7057	71.9633	97.1438	76.7489	123.193	89.1752	124.786	124.397
Yes	A_51_P122075	Mus musculus		BioMart	dedicator of cytokinesis 1 [Source:MGI Symbol;Acc:MGI:2429765]	Dock1	Yes	1	ENSMUSG00000058325	protein_coding	Dock1-205	retained_intron	6,4 retained_intron	A_51_P122075	ENSMUST00000211570.1	Dock1				67.9083	59.1356	66.0606	68.7062	79.2813	64.9726	47.5012	59.7198	91.0516	84.1413	92.369	85.2606	81.434	89.9265	82.8021	103.506	76.6719	54.4869	66.9027	69.1658	73.606	64.3332	64.2544	70.3	76.2047	77.8683	85.9639	95.4585	78.127	83.4905
Yes	A_52_P353417	Mus musculus	Yes	BioMart	GM2 ganglioside activator protein [Source:MGI Symbol;Acc:MGI:95762]	Gm2a	Yes	1	ENSMUSG00000000594	protein_coding	Gm2a-201	protein_coding	1 protein_coding	A_52_P353417	NM_010299	Gm2a				295.633	321.088	253.316	285.375	330.848	314.413	336.727	316.982	389.072	397.177	315.763	375.335	382.099	394.45	370.805	424.926	286.999	335.077	369.201	329.582	364.986	320.05	389.283	317.713	364.408	336.694	407.997	380.337	424.351	389.965
Ensembl probe missing														A_66_P110671	NM_007754	Cpd		Stress-responsive		16067.1	16160.9	15485.8	16256.9	15720	14803.8	14915.7	16580.7	14408.9	14355.2	12073.2	12041.7	11489.5	13143.7	12731.5	13205.6	14873.5	13869.6	17874.8	15240.9	17638	17536.4	15209.3	14518.7	13712.1	13947.4	14114.7	12656.2	14005.2	13568.3
Ensembl probe missing														A_55_P2797255	NM_011756	Zfp36				134.597	141.185	105.706	103.517	119.169	114.029	124.908	146.21	157.29	174.552	156.521	164.071	185.294	200.68	135.409	169.708	105.521	125.744	115.181	126.476	132.762	104.846	136.718	112.096	136.801	150.666	152.527	140.617	145.31	127.625
Yes	A_55_P2065239	Mus musculus	Yes	BioMart	ribosomal protein S18, pseudogene 1 [Source:MGI Symbol;Acc:MGI:3650249]	Rps18-ps1	Yes	1	ENSMUSG00000083914	processed_pseudogene	Rps18-ps1-201	processed_pseudogene	7,6 processed_pseudogene	A_55_P2065239	ENSMUST00000120838.1	Rps18-ps1				21645.4	22232.1	21148.5	21554.2	21364.6	21786.5	21373.8	20489.8	19361.3	19734.9	17994.2	18698	19282.3	18659.8	17335.6	17174.1	18490.8	19505.8	20586.1	21168	21968.5	21486.1	21008.2	21168.7	16292.8	17698	18096.8	16829.8	18931.3	17330.1
Yes	A_51_P238722	Mus musculus	Yes	BioMart	CD93 antigen [Source:MGI Symbol;Acc:MGI:106664]	Cd93	Yes	1	ENSMUSG00000027435	protein_coding	Cd93-201	protein_coding	1 protein_coding	A_51_P238722	NM_010740	Cd93		Stress-responsive		681.69	900.701	706.961	593.472	676.275	619.433	603.7	686.167	535.331	410.798	495.966	348.524	314.088	448.65	589.393	371.4	762.622	664.386	835.55	906.377	932.233	792.876	702.796	664.471	717.588	781.026	501.163	725.85	664.252	564.175
Ensembl probe missing														A_52_P836141	AK089505					24.5319	21.5847	22.6815	19.6867	21.2272	20.3852	20.7983	18.3629	6.29369	11.5782	12.0323	13.3416	11.8717	8.77036	10.2807	11.056	25.4269	19.0884	14.3297	24.4375	24.6552	20.6999	16.5472	25.961	9.09409	10.6326	10.8697	9.53973	12.65	10.8822
Yes	A_51_P336952	Mus musculus	Yes	BioMart	crystallin, lambda 1 [Source:MGI Symbol;Acc:MGI:1915881]	Cryl1	Yes	1	ENSMUSG00000021947	protein_coding	Cryl1-201	protein_coding	1 protein_coding	A_51_P336952	NM_030004	Cryl1				1665.28	1760.17	1688.53	1734.31	1611.66	1699.01	1827.08	1875.76	2324.64	1777.68	2124.72	2213.48	2204.84	2204.43	1968.36	2350.74	1770.4	1916.18	2032.44	1876.24	2149	1948.91	1861.21	1696.74	1930	1851.78	2391.8	2316.43	2639.12	2400.65
Yes	A_52_P194805	Mus musculus	Yes	BioMart	zinc finger protein 706 [Source:MGI Symbol;Acc:MGI:1915286]	Zfp706	Yes	1	ENSMUSG00000062397	protein_coding	Zfp706-201, Zfp706-203, Zfp706-204, Zfp706-202	protein_coding, retained_intron	1 protein_coding, 6,4 retained_intron	A_52_P194805	NM_026521	Zfp706				7186.49	6832.58	7163.02	6701.05	6002.39	6604.48	7293.99	7044.22	6384.39	5809.43	5566.08	5681.06	5365.42	5565.32	6083.63	5757.86	6478.04	6787.63	7114.88	7052.69	7517.57	6837.8	6760.88	6103.26	6204.73	5856.48	6097.84	6128.61	6427.72	5728.56
Yes	A_51_P301998	Mus musculus	Yes	BioMart	flavin containing monooxygenase 2 [Source:MGI Symbol;Acc:MGI:1916776]	Fmo2	Yes	1	ENSMUSG00000040170	protein_coding	Fmo2-201, Fmo2-202, Fmo2-206	protein_coding, retained_intron	1 protein_coding, 6,4 retained_intron	A_51_P301998	NM_018881	Fmo2		Stress-responsive		52.9807	50.5312	50.8231	36.2083	49.1855	55.5445	32.6313	37.0185	61.1285	222.124	121.102	115.157	56.6567	128.981	64.3105	110.725	43.168	26.1846	50.2293	32.2959	40.2583	50.6532	52.695	36.1791	51.4688	30.9073	92.1516	80.5895	46.4649	81.9823
Ensembl probe missing														A_55_P2736705	NM_001357729	Slc37a4				2478.58	2387.23	2609.86	2525.68	2539.75	2443.26	2310.03	2235.9	2751.69	3631.9	3056.27	2802.06	2673.39	3273.52	2759.13	2915.4	2433.37	2172.45	2428.66	2370.66	2774.89	2624.33	2549.25	2643.13	2825.38	2808.55	3259.98	2900.11	3207.25	3088.27
Ensembl probe missing														A_55_P2809820	NM_173014	Lpcat2				560.787	686.786	551.067	525.073	546.637	553.236	569.983	657.015	442.025	494.321	377.376	428.239	479.31	415.641	453.465	416.388	632.552	572.279	610.2	533.15	839.548	701.43	539.581	536.642	486.529	500.338	425.787	410.03	580.966	529.274
Yes	A_55_P2120025	Mus musculus	Yes	BioMart	predicted gene 7596 [Source:MGI Symbol;Acc:MGI:3644314]	Gm7596	Yes	1	ENSMUSG00000107036	lncRNA	Gm7596-201, Gm7596-202	lncRNA	4,7 lncRNA	A_55_P2120025	DV058394	Gm7596				27.7121	42.9546	29.7568	68.1317	32.0285	31.8706	27.893	28.2003	26.1621	19.1777	19.8131	17.9541	17.6697	20.0648	12.3077	11.8165	31.4003	28.8186	36.3795	35.4031	30.8634	27.3766	30.2186	27.8268	20.1093	16.6842	20.3488	18.7594	20.3982	21.2469
Yes	A_52_P145482	Mus musculus	Yes	BioMart	proline rich 5 (renal) [Source:MGI Symbol;Acc:MGI:1924714]	Prr5	Yes	1	ENSMUSG00000036106	protein_coding	Prr5-202, Prr5-201	protein_coding	1 protein_coding	A_52_P145482	NM_146061	Prr5	Core list of GC-responsive genes	Stress-responsive		29.6887	40.2458	34.5161	42.0293	34.9991	25.5963	24.5245	39.0395	47.0096	49.0361	49.0216	44.5069	54.1599	56.5632	58.9521	61.3784	30.9802	33.0457	28.891	38.8593	34.9792	27.6511	44.3927	36.515	37.2836	44.8487	49.6209	31.7937	52.0729	38.3415
Yes	A_51_P277444	Mus musculus	Yes	BioMart	ring finger protein 19A [Source:MGI Symbol;Acc:MGI:1353623], microRNA 8097 [Source:MGI Symbol;Acc:MGI:5530879]	Rnf19a, Mir8097	No	2	ENSMUSG00000022280, ENSMUSG00000098457	protein_coding, miRNA	Rnf19a-201, Rnf19a-203, Mir8097-201	protein_coding, miRNA	1 protein_coding, 4,6 miRNA	A_51_P277444	NM_013923	Rnf19a	Extended list of GC-responsive genes	Stress-responsive		1808.41	1742.69	1859.33	1835.81	1785.81	1950.4	1773.84	1664.34	2399.21	2274.19	2281.03	2117.91	2393.01	2187.08	2150.89	2071.25	1459.92	1413	1522.76	1585.11	1855.97	1850.59	1406.67	1644.34	1681.46	1618.76	1901.36	1952.78	2104.27	1850.58
Ensembl probe missing														A_66_P102172	AY077459	Dio3os				78.8356	73.3646	62.0997	52.4258	65.4393	69.7045	72.3973	70.0776	91.4269	93.0977	89.0207	97.8446	95.5661	74.9172	99.5574	100.461	57.9623	62.6875	62.8678	79.9093	71.1938	59.6426	76.3927	79.7636	89.117	76.3317	93.5758	98.3982	90.0809	90.6753
Yes	A_55_P1981274	Mus musculus	Yes	BioMart	predicted gene 2581 [Source:MGI Symbol;Acc:MGI:3780749]	Gm2581	Yes	1	ENSMUSG00000115356	processed_pseudogene	Gm2581-201	processed_pseudogene	7,6 processed_pseudogene	A_55_P1981274	ENSMUST00000227208.1	Gm2581				69766.9	78156.8	74710.4	78394.4	76102.6	72166.7	78028.5	69445.2	83139.7	85292.9	85784.2	82576	80171.1	86709.5	90961.9	80320.9	75658.1	71019.8	71814.3	73278.5	80720.2	77361.4	73407.2	73053.9	83007.6	83977.8	86869.5	83764.7	87928.7	84121.9
Yes	A_51_P281089	Mus musculus	Yes	BioMart	S100 calcium binding protein A6 (calcyclin) [Source:MGI Symbol;Acc:MGI:1339467]	S100a6	Yes	1	ENSMUSG00000001025	protein_coding	S100a6-201, S100a6-203, S100a6-204, S100a6-202	protein_coding, nonsense_mediated_decay, retained_intron	1 protein_coding, 6,2 nonsense_mediated_decay, 6,4 retained_intron	A_51_P281089	NM_011313	S100a6		Stress-responsive		1446.1	2088.25	1573.33	1603.41	1537.3	1729.55	1699.61	1881.3	1199.79	1767.75	935.423	1246.69	1174.88	1043.79	956.133	1173.94	1747.56	1857.83	2198.99	1772.06	2255.69	1815.63	2100.34	1657.87	975.778	1213.54	1144.67	965.768	1332.96	1202.38
Yes	A_51_P211436	Mus musculus	Yes	BioMart	G protein-coupled receptor 83 [Source:MGI Symbol;Acc:MGI:95712]	Gpr83	Yes	1	ENSMUSG00000031932	protein_coding	Gpr83-201, Gpr83-202, Gpr83-203	protein_coding, retained_intron	1 protein_coding, 6,4 retained_intron	A_51_P211436	NM_010287	Gpr83				3505.95	2998.03	3780.47	3081.15	3505.75	3801.69	3466.72	3140.77	2772.02	3410.87	2436.4	2548.58	2376.07	2565.46	2591.31	2487.36	3561.33	3338.69	3317.49	3455.08	3535.55	3082.57	3374.22	3228.73	2900.73	2965.54	2566.4	2600.04	2826.61	2186.04
Yes	A_51_P258690	Mus musculus	Yes	BioMart	scrapie responsive gene 1 [Source:MGI Symbol;Acc:MGI:1328308]	Scrg1	Yes	1	ENSMUSG00000031610	protein_coding	Scrg1-201	protein_coding	1 protein_coding	A_51_P258690	NM_009136	Scrg1				5135.39	5836.43	5260.4	5996.5	5398.93	5073.99	5038.58	7121.52	6625.46	7502.12	6960.62	7407.74	7016.76	6347.15	7349.52	9082.45	5022.75	4793.42	4849.24	4945.51	4183.03	5226.29	6345.46	5292.95	7306.18	6459.91	7357.09	7244.92	5212.23	7399.65
Yes	A_55_P2046443	Mus musculus	Yes	BioMart	dual oxidase maturation factor 1 [Source:MGI Symbol;Acc:MGI:2384861]	Duoxa1	Yes	1	ENSMUSG00000027224	protein_coding	Duoxa1-202, Duoxa1-203, Duoxa1-201, Duoxa1-207	protein_coding, processed_transcript	1 protein_coding, 6,8 processed_transcript	A_55_P2046443	NM_001305262	Duoxa1				74.6722	71.4106	66.5079	65.1464	60.3404	65.3718	64.8801	68.2516	53.221	52.377	25.7716	35.8137	59.3228	34.6172	34.6429	43.6027	61.1027	58.0091	68.7225	90.909	96.5056	91.1976	78.2448	64.4049	42.0406	54.3469	52.757	45.7196	50.8114	60.6456
Yes	A_51_P451075	Mus musculus		BioMart	ATPase, Ca++ transporting, cardiac muscle, slow twitch 2 [Source:MGI Symbol;Acc:MGI:88110]	Atp2a2	Yes	1	ENSMUSG00000029467	protein_coding	Atp2a2-202, Atp2a2-203	protein_coding, nonsense_mediated_decay	1 protein_coding, 6,2 nonsense_mediated_decay	A_51_P451075	NM_009722	Atp2a2		Stress-responsive		14090	16048.6	14950.9	14438.5	15870.3	15108.5	15071.3	15803.1	17916.9	15932.9	18991.7	17313	20460.3	18616.7	19035.1	16963	17379.1	16259.3	15294	14226.2	17201.7	15690.2	13827.9	15571.2	18014	18076.8	18943	18843.1	20589.9	17669.6
Yes	A_52_P628915	Mus musculus	Yes	BioMart	synaptotagmin IV [Source:MGI Symbol;Acc:MGI:101759]	Syt4	Yes	1	ENSMUSG00000024261	protein_coding	Syt4-201	protein_coding	1 protein_coding	A_52_P628915	NM_009308	Syt4				3004.85	3109.46	2961.47	3224.45	2923.75	2914.7	3103.01	3384.53	2388.55	2308.19	2347.97	2361.42	2201.73	2386.75	2603.39	2656.81	2669.2	2576.5	2764.44	3198.82	3175.83	3334.73	2843.17	2992.16	2465.86	2369.05	2489.46	2716.37	2116.75	2214.9
Ensembl probe missing														A_65_P06061	NM_001271590	Rpl37rt				79277.8	71051.3	83371.8	90142.2	94702.2	82082.9	82025.4	88122.6	100199	108988	99949.6	93389.7	97310.8	100871	100121	101906	76136.1	74792.9	81239.2	84759.9	94428.4	90716.1	88339.4	79718	95254.6	98382.4	101090	103148	105365	100321
Ensembl probe missing														A_66_P140704	NM_001252218	Rpl31		Stress-responsive		54017.6	59240	55735.3	55998.2	56714	56244.9	55236.8	52836.1	64186	72130.8	64531.1	60116.3	61636.8	64932	61925	59452.8	55445.9	54821.5	54410.9	55905.7	64466.4	57102.1	52167.1	52488.6	64367.7	64936.7	65426.7	64020.6	70056.2	64243.2
Ensembl probe missing														A_55_P2507080	NM_133676	Osgep				4841.03	4951.03	4861.55	5097.93	4941.28	4615.2	5445.59	5943.27	3945.83	4522.06	3684.6	4037.61	3622.97	3777.88	3963.06	4958.59	4152.3	4383.13	5223.2	5151.11	5349.69	4960.49	4858.74	4273.58	4177.21	3990.63	3720.02	3794.25	4175.09	3991.09
Yes	A_51_P125602	Mus musculus		BioMart	zinc finger protein 697 [Source:MGI Symbol;Acc:MGI:2139736]	Zfp697	Yes	1	ENSMUSG00000050064	protein_coding	Zfp697-204	processed_transcript	6,8 processed_transcript	A_51_P125602	ENSMUST00000196741.1	Gm31825				216.227	197.875	216.19	205.207	202.348	215.189	278.542	212.892	294.163	301.914	255.153	265.196	273.969	292.634	280.992	318.132	200.762	217.251	230.594	261.973	216.006	191.937	256.154	236.232	253.124	223.968	295.568	269.884	335.16	247.149
Ensembl probe missing														A_55_P2640042	NM_018759	Zfp326				795.708	828.328	827.131	831.197	825.332	763.674	864.693	830.964	615.231	725.013	717.254	646.298	614.063	629.221	705.453	654.631	875.538	733.945	816.769	857.22	842.192	681.144	874.519	825.997	703.232	681.746	601.006	545.642	690.421	548.911
Yes	A_51_P164425	Mus musculus	Yes	BioMart	mitochondrial ribosomal protein S16 [Source:MGI Symbol;Acc:MGI:1913492]	Mrps16	Yes	1	ENSMUSG00000049960	protein_coding	Mrps16-201, Mrps16-202	protein_coding, processed_transcript	1 protein_coding, 6,8 processed_transcript	A_51_P164425	NM_025440	Mrps16				11044.8	11724.7	10781.4	10993.1	10313.8	10710	11524.2	11719.4	9463.18	10045	9097.53	8962.02	8464.83	9954.71	9683.59	10303.5	10506.9	9911.88	11301.4	11597	11975.2	11520.6	11520.9	10388.1	9836.96	9606.79	10012.4	9277.38	10413.3	9165.17
Ensembl probe missing														A_51_P319070	NM_026159	Retsat				273.921	334.916	236.929	294.596	241.155	272.058	265.235	395.132	365.735	367.108	360.145	391.247	341.97	401.988	412.328	445.466	291.878	308.375	361.793	273.531	242.821	317.754	327.938	293.176	425.434	327.354	459.718	425.473	293.848	457.215
Ensembl probe missing														A_66_P125334	NR_015589	9330158H04Rik				14.7111	24.436	16.6711	10.633	19.1317	24.5732	16.6622	9.92761	37.4699	28.5635	31.9929	27.4834	35.1477	44.9684	33.3523	27.1955	21.05	16.5769	16.557	12.378	19.4027	10.9026	10.8085	27.1441	27.501	45.4029	36.3667	42.8199	50.9801	37.1616
Yes	A_30_P01030969	Mus musculus	Yes	BioMart	interferon activated gene 207 [Source:MGI Symbol;Acc:MGI:2138302]	Ifi207	Yes	1	ENSMUSG00000073490	protein_coding	Ifi207-201, Ifi207-202	protein_coding	1 protein_coding	A_30_P01030969	chr1:175660642-175671878_R	Ifi207		Stress-responsive		55.627	67.8435	68.8883	66.809	61.2635	70.6484	55.6794	62.213	50.8511	46.5169	50.2097	40.0583	52.4934	37.8022	36.4647	41.0788	61.7303	66.3164	60.4474	54.2743	68.4833	63.4918	50.7381	67.2971	39.0829	51.3607	51.3877	35.6152	63.8954	43.7439
Ensembl probe missing														A_55_P2186615	NM_001110239	Acp1				1696.1	1960.04	1621.21	1593.85	1804.71	1684.4	1817.66	1836.44	1362.47	1456.49	1476.03	1373.24	1548.38	1449.1	1472.4	1305.42	1538.83	1598.31	1906.86	1817.6	1954.95	1536.79	1847.93	1938.91	1387.96	1294.2	1483.96	1261.81	1647.8	1435.73
Yes	A_52_P1004197	Mus musculus	Yes	BioMart	predicted gene, 36879 [Source:MGI Symbol;Acc:MGI:5596038]	Gm36879	Yes	1	ENSMUSG00000110616	lncRNA	Gm36879-201	lncRNA	4,7 lncRNA	A_52_P1004197	AK042760	Gm36879				17.0906	21.4856	13.465	16.7141	24.1802	15.2077	18.9876	22.3299	5.40543	11.8573	3.84918	11.7561	16.8634	4.0827	7.17808	7.34122	13.723	14.325	16.3428	16.8231	12.4557	15.4574	17.0823	9.23191	14.0571	9.97372	11.7487	10.347	10.3626	8.39861
Yes	A_55_P1960049	Mus musculus	Yes	BioMart	RIKEN cDNA 2810408A11 gene [Source:MGI Symbol;Acc:MGI:1917669]	2810408A11Rik	Yes	1	ENSMUSG00000018570	protein_coding	2810408A11Rik-202, 2810408A11Rik-204, 2810408A11Rik-201, 2810408A11Rik-203, 2810408A11Rik-209, 2810408A11Rik-206, 2810408A11Rik-207, 2810408A11Rik-208	protein_coding, nonsense_mediated_decay, retained_intron	1 protein_coding, 6,2 nonsense_mediated_decay, 6,4 retained_intron	A_55_P1960049	NM_027419	2810408A11Rik				206.391	233.021	251.203	184.496	272.47	262.961	241.087	230.853	254.737	291.946	310.163	280.966	334.506	355.793	282.378	317.255	222.844	246.866	255.918	204.434	283.365	225.317	225.267	267.819	262.134	221.7	288.197	210.91	297.082	256.524
Ensembl probe missing														A_55_P2720278	ENSMUST00000155043.1	Reps2				34.3392	36.9598	33.924	48.6414	40.8159	43.3358	40.9386	45.9117	26.2744	27.9662	30.5371	31.9618	25.1512	23.2364	26.7566	24.5451	41.5943	42.6201	36.3697	51.1466	34.1917	31.5734	27.5712	37.0261	19.9923	31.4488	30.8834	39.8413	29.7043	28.3686
Ensembl probe missing														A_55_P2909829	NM_011356	Frzb		Stress-responsive		803.592	749.606	752.581	762.431	880.65	855.62	899.72	845.205	1300.93	1078.84	1039.41	1053.87	1060.17	1030.97	1001.5	1075.19	896.793	665.635	583.982	804.25	950.165	884.126	901.805	812.042	1147.67	910.816	1004.08	962.036	1329.12	942.671
Yes	A_52_P91757	Mus musculus	Yes	BioMart	BCL6 co-repressor-like 1 [Source:MGI Symbol;Acc:MGI:2443910]	Bcorl1	Yes	1	ENSMUSG00000036959	protein_coding	Bcorl1-203, Bcorl1-201	protein_coding	1 protein_coding	A_52_P91757	ENSMUST00000136348.7	Bcorl1				209.652	227.587	261.303	233.5	255.946	219.118	244.388	258.383	294.821	276.093	295.287	288.896	340.242	258.162	320.927	335.556	242.072	236.056	207.316	236.034	225.528	231.283	242.049	253.843	307.185	284.767	286.465	331.422	299.39	324.148
Yes	A_51_P139030	Mus musculus	Yes	BioMart	solute carrier family 38, member 3 [Source:MGI Symbol;Acc:MGI:1923507]	Slc38a3	Yes	1	ENSMUSG00000010064	protein_coding	Slc38a3-202, Slc38a3-201, Slc38a3-209, Slc38a3-203, Slc38a3-211	protein_coding, retained_intron	1 protein_coding, 6,4 retained_intron	A_51_P139030	NM_023805	Slc38a3				874.664	929.557	790.466	769.923	780.514	865.884	921.649	887.913	695.803	576.216	589.933	655.559	750.206	668.308	726.244	629.679	947.02	1169.74	937.024	909.35	1044.07	947.584	1063.24	1096.47	767.15	817.57	794.355	884.774	1028.56	781.649
Yes	A_55_P2003005	Mus musculus	Yes	BioMart	capping protein (actin filament) muscle Z-line, alpha 1 [Source:MGI Symbol;Acc:MGI:106227]	Capza1	Yes	1	ENSMUSG00000070372	protein_coding	Capza1-201	protein_coding	1 protein_coding	A_55_P2003005	NM_009797	Capza1				4351.91	4215.81	4721.94	4973.74	4834.03	4570.48	4404.7	4194.83	5665.64	4666.13	6557.69	7083.41	6891.17	5392.89	7020.1	5959.86	4690.72	5525.31	3964.86	3833.9	4570.46	4934.87	4394.25	4656.75	6063.47	7913.14	5712.1	6894.26	7292.87	6900.04
Yes	A_55_P2183587	Mus musculus	Yes	BioMart	GLI-Kruppel family member GLI1 [Source:MGI Symbol;Acc:MGI:95727]	Gli1	Yes	1	ENSMUSG00000025407	protein_coding	Gli1-201	protein_coding	1 protein_coding	A_55_P2183587	NM_010296	Gli1				290.109	287.745	203.065	252.546	294.321	248.28	248.874	348.43	341.482	545.27	378.454	332.11	379.074	451.188	470.489	434.911	204.728	179.479	265.168	275.845	252.129	243.367	262.766	232.484	458.848	354.995	443.083	547.979	514.45	499.959
Yes	A_52_P561650	Mus musculus	Yes	BioMart	von Willebrand factor A domain containing 1 [Source:MGI Symbol;Acc:MGI:2179729]	Vwa1	Yes	1	ENSMUSG00000042116	protein_coding	Vwa1-201	protein_coding	1 protein_coding	A_52_P561650	NM_147776	Vwa1				425.891	428.768	377.372	349.923	396.926	365.314	401.388	366.773	281.199	292.994	284.093	278.315	303.137	283.76	366.294	260.418	399.305	466.621	471.945	450.649	567.134	415.759	413.923	450.307	423.488	402.395	346.007	335.99	429.704	389.804
Ensembl probe missing														A_66_P116178	NM_001105182	Vmn2r69				27.8893	19.3708	23.8701	28.0398	21.0501	25.2229	21.4898	28.4712	17.6889	9.02097	11.6248	14.0401	15.9122	16.2657	17.1541	8.03299	21.9243	22.8903	26.1612	26.7411	21.9586	27.7246	33.7783	28.5123	14.8832	8.12479	13.7136	18.9227	8.75011	10.2334
Yes	A_55_P2005315	Mus musculus		BioMart	zinc finger protein 672 [Source:MGI Symbol;Acc:MGI:2442105]	Zfp672	Yes	1	ENSMUSG00000049755	protein_coding	Zfp672-203, Zfp672-208	protein_coding, retained_intron	1 protein_coding, 6,4 retained_intron	A_55_P2005315	ENSMUST00000065533.2	Zfp672				693.282	722.163	793.102	779.244	943.903	745.229	750.374	758.473	943.32	806.24	1223.05	1210.13	1329.39	920.186	1254.37	1208.06	798.277	874.108	656.138	626.513	870.664	875.231	795.999	826.629	1060.24	1273.67	1036.29	1143.87	1445.7	1345.85
Ensembl probe missing														A_55_P2802813	NM_001038627	Smurf1				1952.22	1771.36	1940.97	1761.88	1604.78	1915.72	1858.19	1625.05	2157.61	2240.91	2279.73	2108.46	2078.35	1926.25	1991.81	2105.97	1723.22	1835.15	1659.46	1853.23	1816.08	1605.3	1779.64	1713.4	1726.74	1877.79	1833.89	1810.82	2185.08	1798.07
Yes	A_51_P436491	Mus musculus	Yes	BioMart	leucine rich repeat and Ig domain containing 3 [Source:MGI Symbol;Acc:MGI:3609246]	Lingo3	Yes	1	ENSMUSG00000051067	protein_coding	Lingo3-201	protein_coding	1 protein_coding	A_51_P436491	NM_001013758	Lingo3				1267.43	1434.59	1571.83	1378.12	1310.75	1405.08	1354.98	1356.11	2036.23	1316.76	2030.43	2238.36	1892.49	1912.54	1627.81	1769.89	1574.12	1842.37	1546.72	1418.62	1518.78	1239.88	1286.55	1465.48	1484.21	1649.61	1648.11	1581.04	1855.91	1586.35
Yes	A_51_P495077	Strains		BioMart	intraflagellar transport 22 [Source:MGI Symbol;Acc:MGI:1914536]	Ift22	Yes	1	MGP_PWKPhJ_G0029026, MGP_CASTEiJ_G0029313	protein_coding		protein_coding, retained_intron	1 protein_coding, 6,4 retained_intron	A_51_P495077	NM_026073	Ift22				837.882	868.655	711.905	816.136	716.046	759.335	948.783	860.831	983.995	931.991	898.175	1017.51	972.961	1014.41	1105.06	1052.83	748.922	811.44	911.659	806.043	914.455	756.419	834.082	838.591	992.853	871.262	1099.01	939.73	1009.19	1039.57
Yes	A_55_P2001903	Mus musculus	Yes	BioMart	small integral membrane protein 4 [Source:MGI Symbol;Acc:MGI:1913737]	Smim4	Yes	1	ENSMUSG00000058351	protein_coding	Smim4-204, Smim4-202, Smim4-201, Smim4-203	protein_coding	1 protein_coding	A_55_P2001903	NM_001308091	Smim4				2124.05	2387.42	2301	2219.39	2217.58	2512.82	2852.22	2453.99	2558.7	3099.14	2850.52	2776.29	2898.32	2975.5	2755.86	3067.79	2462.65	2324.1	2322.95	2606.03	2854.14	2345.21	2552.23	2214.68	2456.87	2492.11	3033.3	2671.52	3164.52	2757.92
Yes	A_51_P364231	Mus musculus	Yes	BioMart	MAD1 mitotic arrest deficient 1-like 1 [Source:MGI Symbol;Acc:MGI:1341857]	Mad1l1	Yes	1	ENSMUSG00000029554	protein_coding	Mad1l1-201, Mad1l1-202, Mad1l1-206	protein_coding, nonsense_mediated_decay, processed_transcript	1 protein_coding, 6,2 nonsense_mediated_decay, 6,8 processed_transcript	A_51_P364231	NM_010752	Mad1l1				352.737	359.377	338.201	309.845	369.699	356.616	357.818	337.295	453.728	382.742	437.666	437.463	492.916	489.278	376.085	470.842	337.859	399.28	373.139	360.848	412.216	309.428	363.68	347.113	341.024	340.738	429.948	375.539	469.382	423.68
Yes	A_55_P1978347	Mus musculus	Yes	BioMart	pannexin 2 [Source:MGI Symbol;Acc:MGI:1890615]	Panx2	Yes	1	ENSMUSG00000058441	protein_coding	Panx2-202, Panx2-203	protein_coding	1 protein_coding	A_55_P1978347	NM_001002005	Panx2				257.373	209.054	208.244	234.202	278.73	234.793	251.619	219.325	293.254	268.885	315.396	355.077	307.481	324.983	359.257	272.128	261.134	283.255	247.665	219.283	282.342	241.526	298.95	266.569	339.688	306.751	349.433	288.159	352.547	354.402
Yes	A_55_P2112275	Mus musculus	Yes	BioMart	predicted gene 6471 [Source:MGI Symbol;Acc:MGI:3648397]	Gm6471	Yes	1	ENSMUSG00000073781	lncRNA	Gm6471-201	lncRNA	4,7 lncRNA	A_55_P2112275	AK139090	Gm6471				24.5137	12.3275	22.7161	18.6939	18.7658	19.4558	20.9002	17.4738	9.47844	5.77064	10.8992	10.0671	4.53235	9.56278	14.6986	5.74872	16.0533	14.5042	16.7516	24.776	14.5384	16.7604	24.5297	15.495	7.77759	16.3015	8.40108	14.5854	8.44194	12.7099
Ensembl probe missing														A_30_P01027525	chr3:96134039-96134544_R					85.3738	89.7964	88.6184	85.8195	79.6014	78.5166	109.037	71.5231	99.2217	131.609	113.823	105.564	136.457	109.179	150.711	102.511	90.2118	71.2903	75.346	99.0872	85.583	94.3509	87.2455	96.3103	98.3843	107.702	107.908	112.182	123.566	116.998
Yes	A_66_P102260	Mus musculus	Yes	BioMart	insulin receptor substrate 2 [Source:MGI Symbol;Acc:MGI:109334]	Irs2	Yes	1	ENSMUSG00000038894	protein_coding	Irs2-201	protein_coding	1 protein_coding	A_66_P102260	NM_001081212	Irs2		Stress-responsive		6666.62	5547.07	6004.23	6133.84	5934.54	5937.45	5654.57	5887.17	6802.32	7376.78	7117.57	7118.78	7522.2	7284.15	5999.44	8050.3	5144.45	5597.49	5629.13	6040.09	5073.16	5454.53	5731.05	5512.44	6268.98	6053.58	6417.55	6158.04	6190.2	6376.49
Yes	A_51_P217498	Mus musculus	Yes	BioMart	solute carrier family 2 (facilitated glucose transporter), member 4 [Source:MGI Symbol;Acc:MGI:95758]	Slc2a4	Yes	1	ENSMUSG00000018566	protein_coding	Slc2a4-201, Slc2a4-207	protein_coding, retained_intron	1 protein_coding, 6,4 retained_intron	A_51_P217498	NM_009204	Slc2a4				100.739	111.146	96.0194	85.861	110.022	115.74	111.832	122.33	143.294	436.209	202.936	131.877	187.746	209.423	174.792	166.543	96.2744	103.057	112.713	136.426	144.929	104.332	109.564	99.1604	151.248	130.873	244.82	124.03	170.901	142.289
Yes	A_51_P379478	Mus musculus	Yes	BioMart	NCK-associated protein 5 [Source:MGI Symbol;Acc:MGI:2686394]	Nckap5	Yes	1	ENSMUSG00000049690	protein_coding	Nckap5-208, Nckap5-212, Nckap5-201, Nckap5-204, Nckap5-202, Nckap5-207	protein_coding, processed_transcript	1 protein_coding, 6,8 processed_transcript	A_51_P379478	NM_172484	Nckap5				191.331	221.844	193.744	205.737	240.005	190.64	238.899	246.056	170.006	171.045	119.649	139.234	191.345	165.273	154.139	150.085	180.417	162.497	212.871	209.623	246.739	253.465	204.227	217.77	163.381	165.541	163.808	191.59	218.256	170.484
Yes	A_51_P172532	Mus musculus	Yes	BioMart	nitrilase 1 [Source:MGI Symbol;Acc:MGI:1350916]	Nit1	Yes	1	ENSMUSG00000013997	protein_coding	Nit1-201, Nit1-202, Nit1-205	protein_coding, retained_intron	1 protein_coding, 6,4 retained_intron	A_51_P172532	NM_012049	Nit1				3801.84	3781.21	3170.67	3233.66	3083.52	3316.21	3284.54	3421.62	2620.31	3057.19	2831.86	2589.64	2678.71	2942.9	2885.45	2760.08	3496.64	3054.21	3504.48	3134.87	3580.89	3182.38	3054.92	3485.16	2666.9	2844.98	2870.01	2658.51	3167.03	2887.09
Yes	A_51_P404077	Mus musculus	Yes	BioMart	frizzled class receptor 2 [Source:MGI Symbol;Acc:MGI:1888513]	Fzd2	Yes	1	ENSMUSG00000050288	protein_coding	Fzd2-201	protein_coding	1 protein_coding	A_51_P404077	NM_020510	Fzd2				578.785	540.217	515.001	516.627	556.301	599.238	540.151	580.716	654.854	620.827	823.194	1034.56	1109.85	1047.46	567.433	1020.46	476.234	491.652	618.961	483.737	494.238	461.424	519.045	552.522	485.381	407.634	739.074	447.906	639.965	591.64
Yes	A_55_P1993629	Mus musculus	Yes	BioMart	predicted gene 3809 [Source:MGI Symbol;Acc:MGI:3781982]	Gm3809	Yes	1	ENSMUSG00000097935	processed_pseudogene	Gm3809-201	processed_pseudogene	7,6 processed_pseudogene	A_55_P1993629	ENSMUST00000180973.1	Gm3809				76892.7	80230.1	68045.8	67357.7	64902.5	70825.3	69717.4	69141	92840.1	69974.7	93748.5	98356.7	95055.2	90069.5	99665.6	97851.3	76289.3	96047.5	69459.3	68018.3	66993.5	67087.1	71275	67445.8	91432.4	89901	100423	105743	105418	96493.9
Yes	A_55_P1982454	Mus musculus	Yes	BioMart	epidermal growth factor receptor pathway substrate 8 [Source:MGI Symbol;Acc:MGI:104684]	Eps8	Yes	1	ENSMUSG00000015766	protein_coding	Eps8-201, Eps8-202, Eps8-203	protein_coding	1 protein_coding	A_55_P1982454	NM_007945	Eps8				2241.76	2150.19	1815.73	2073.82	1893.3	2181.1	2262.06	2344.53	1762.03	1799.53	1521.82	1694.19	1645.36	1652.54	1787.15	1737.73	1808.52	1962.2	2240.82	2409.48	2489.58	2256.13	1965.33	2171.44	1960.23	1710.26	1943.71	2123.4	2158.88	1748.27
Yes	A_55_P2059342	Mus musculus	Yes	BioMart	lysosomal-associated membrane protein 1 [Source:MGI Symbol;Acc:MGI:96745]	Lamp1	Yes	1	ENSMUSG00000031447	protein_coding	Lamp1-201	protein_coding	1 protein_coding	A_55_P2059342	NM_001317353	Lamp1				34125.2	34978.6	31991.5	33600.6	33783.3	32812.8	34708.7	34449.6	37853.9	43896.1	35714.3	36076.3	37117	37949.2	37479.2	39555.9	34465.6	32844.5	34914.4	34911.2	38005.8	35912.7	35577.1	33054.3	38013.9	37514	38591.6	36668.6	40824.7	38451.6
Ensembl probe missing														A_65_P09879	ENSMUST00000114779.8	Ssbp1				62.1424	58.7541	54.6656	50.2783	58.5838	45.0179	47.421	65.7122	39.5964	34.9705	38.3514	36.533	40.9537	48.6985	34.0507	38.8415	58.335	48.3776	45.2061	48.9621	66.3	52.4375	70.4537	53.7138	44.9451	46.6296	48.0835	46.786	52.6325	47.5824
Yes	A_51_P412914	Mus musculus	Yes	BioMart	embryonal Fyn-associated substrate [Source:MGI Symbol;Acc:MGI:105311]	Efs	Yes	1	ENSMUSG00000022203	protein_coding	Efs-201, Efs-202	protein_coding	1 protein_coding	A_51_P412914	NM_010112	Efs				806.024	815.211	767.182	867.589	814.784	712.939	711.235	718.686	653.297	691.47	542.337	626.996	637.136	617.123	670.614	566.957	726.202	724.178	779.021	843.827	820.685	854.908	788.082	775.843	749.594	746.796	671.018	720.418	736.676	717.085
Yes	A_66_P140082	Mus musculus	Yes	BioMart	predicted gene, 21698 [Source:MGI Symbol;Acc:MGI:5435053], predicted gene, 21663 [Source:MGI Symbol;Acc:MGI:5435018], RIKEN cDNA 5031410I06 gene [Source:MGI Symbol;Acc:MGI:3036277]	Gm21698, Gm21663, 5031410I06Rik	No	3	ENSMUSG00000096045, ENSMUSG00000104824, ENSMUSG00000051940	protein_coding	Gm21698-202, Gm21663-201, 5031410I06Rik-201	protein_coding	1 protein_coding	A_66_P140082	NM_207657	5031410I06Rik				18.5485	22.1027	22.8612	15.9244	28.4991	17.1964	29.9537	15.2319	30.5422	38.5052	36.0266	36.2035	29.6872	29.1199	32.8117	37.902	21.8251	18.9249	20.3465	15.6995	22.0657	19.4169	25.9914	16.7816	20.7212	30.6667	23.467	25.1853	28.6049	26.9722
NO	A_55_P2067463	Mus musculus	Yes	BioMart	predicted gene 3618 [Source:MGI Symbol;Acc:MGI:3781794]	Gm3618	Yes	1	ENSMUSG00000096828	transcribed_unprocessed_pseudogene	Gm3618-203	processed_transcript	6,8 processed_transcript	A_55_P2067463	NR_038059	1700110I01Rik				2671.36	2648.02	2837.1	3229.05	3039.16	2750.47	2532.61	2559.7	3381.05	2930.12	3752.64	4697.9	4435.86	3372.81	4302.59	4079.63	2936.07	3359.79	2500.13	2326.72	2596.1	2985.45	2565.18	2798.83	3405.06	4944.82	3717.75	4476.36	4592.4	4245.61
Yes	A_30_P01027901	Mus musculus	Yes	BioMart	RIKEN cDNA 3110039M20 gene [Source:MGI Symbol;Acc:MGI:1914543]	3110039M20Rik	Yes	1	ENSMUSG00000104861	lncRNA	3110039M20Rik-201, 3110039M20Rik-202	lncRNA	4,7 lncRNA	A_30_P01027901	chr12:50490638-50508093_F	3110039M20Rik				1588.54	1390.22	1685.83	1447.66	1539.55	1483.28	1495.19	1562.5	1193.34	1405	1272.02	1154.68	1201.84	1166.62	1192.98	1265.75	1635.91	1530.66	1526.91	1440.96	1647.58	1528.2	1524.5	1475.97	1448.93	1736.92	1324.12	1348.19	1629.07	1365.19
Yes	A_55_P1991124	Mus musculus	Yes	BioMart	target of myb1-like 2 (chicken) [Source:MGI Symbol;Acc:MGI:2443306]	Tom1l2	Yes	1	ENSMUSG00000000538	protein_coding	Tom1l2-206, Tom1l2-203, Tom1l2-202, Tom1l2-204, Tom1l2-211	protein_coding, processed_transcript	1 protein_coding, 6,8 processed_transcript	A_55_P1991124	NM_153080	Tom1l2				19246.3	17024.1	17048	17962.6	17920.8	17971.5	16865.1	18538.4	21168.1	18333.2	20404.4	22203.4	21567.2	20066	19757.4	24291.9	18529.6	19163.1	17406.9	18085.6	16988.8	17077.4	17808.9	17770.2	20653.4	21115.4	21490.6	21886.4	21810	21116.7
Yes	A_51_P316935	Mus musculus	Yes	BioMart	DEPP1 autophagy regulator [Source:MGI Symbol;Acc:MGI:1918730]	Depp1	Yes	1	ENSMUSG00000048489	protein_coding	Depp1-201, Depp1-202, Depp1-203	protein_coding	1 protein_coding	A_51_P316935	NM_145980	Depp1		Stress-responsive		111.741	78.1774	267.293	132.977	101.391	175.667	276.717	91.9377	334.136	304.678	416.775	553.491	335.282	287.25	308.064	137.812	64.1092	57.6042	110.286	206.756	96.8388	75.909	84.7446	104.385	64.6866	44.2374	158.005	100.843	79.5872	92.1065
Yes	A_55_P1982733	Mus musculus	Yes	BioMart	DnaJ heat shock protein family (Hsp40) member C5 [Source:MGI Symbol;Acc:MGI:892995]	Dnajc5	Yes	1	ENSMUSG00000000826	protein_coding	Dnajc5-201, Dnajc5-203, Dnajc5-206, Dnajc5-202, Dnajc5-204, Dnajc5-205	protein_coding, nonsense_mediated_decay, processed_transcript	1 protein_coding, 6,2 nonsense_mediated_decay, 6,8 processed_transcript	A_55_P1982733	NM_001271585	Dnajc5		Stress-responsive		599.315	684.618	590.534	598.669	599.564	617.562	658.469	724.145	765.91	761.493	714.724	725.25	729.821	862.33	841.002	797.962	544.159	533.604	699.03	609.169	733.104	603.987	619.265	593.979	707.617	594.765	830.112	694.4	766.973	699.558
Yes	A_51_P100573	Mus musculus	Yes	BioMart	mitogen-activated protein kinase kinase kinase 3 [Source:MGI Symbol;Acc:MGI:1346874]	Map3k3	Yes	1	ENSMUSG00000020700	protein_coding	Map3k3-201, Map3k3-202	protein_coding, processed_transcript	1 protein_coding, 6,8 processed_transcript	A_51_P100573	NM_011947	Map3k3				230.527	191.752	210.087	247.644	179.282	205.84	202.724	201.452	292.15	222.877	274.236	362.819	266.9	267.46	303.464	277.728	241.437	305.09	246.166	232.619	245.147	219.306	201.036	239.29	285.235	260.963	273.391	319.094	342.03	297.15
Yes	A_51_P237752	Mus musculus	Yes	BioMart	caveolae associated 1 [Source:MGI Symbol;Acc:MGI:1277968]	Cavin1	Yes	1	ENSMUSG00000004044	protein_coding	Cavin1-201	protein_coding	1 protein_coding	A_51_P237752	NM_008986	Ptrf				1287.63	1557.72	1410.05	1701.43	1576.82	1360.97	1376.05	1524.77	2666.52	1917.28	1832.84	2869.38	2038.84	2485.98	1521.46	1522.49	1832.53	1565.74	1600.63	1807.18	1639.95	1568.86	1717.07	1580.43	1617.64	1674	1522.79	1946.81	1612.08	1631.98
Ensembl probe missing														A_66_P140611	AK080734					32.0382	32.1927	40.0968	24.8131	43.9902	40.2791	32.488	30.1944	20.023	21.6099	30.2375	14.9083	22.5827	23.7208	20.0512	15.4184	27.8924	41.0095	32.2715	35.367	34.5765	37.1903	35.7843	30.9659	23.3773	24.068	20.5737	24.9801	16.5763	16.8911
Yes	A_55_P2162870	Mus musculus		BioMart	connector enhancer of kinase suppressor of Ras 2 [Source:MGI Symbol;Acc:MGI:2661175]	Cnksr2	Yes	1	ENSMUSG00000025658	protein_coding	Cnksr2-202	protein_coding	1 protein_coding	A_55_P2162870	ENSMUST00000112513.1	Cnksr2				9905.51	13363.5	10755.3	12312.9	11094.7	11915.6	12152.1	11295.7	16649.1	13836.4	14027.1	14588.3	12584.3	14501.7	13363.5	13363.7	12340	11480.7	13161.4	12298.9	14226.3	12784.7	11482.4	10731	13223	13434	14759.4	15240.7	16476.8	14379.3
Ensembl probe missing														A_66_P103333	NM_025448	Ssr2				8798.58	9226.6	8826.72	8485.66	9008.48	8909.31	8797.81	8542.49	7982.4	7602.57	7679.09	7089.99	7321.83	7778.67	7407.55	7238.93	9903.07	7984.66	9580.17	9244.18	10330.6	9341.27	8646.27	9316.29	9509.08	7553.2	8068.87	7479.37	8828.24	7830.85
Yes	A_55_P2027012	Mus musculus	Yes	BioMart	serine (or cysteine) peptidase inhibitor, clade B, member 8 [Source:MGI Symbol;Acc:MGI:894657]	Serpinb8	Yes	1	ENSMUSG00000026315	protein_coding	Serpinb8-201, Serpinb8-202	protein_coding	1 protein_coding	A_55_P2027012	NM_011459	Serpinb8				4068.4	4158.27	4786.49	5023.03	4697.87	4149.53	4167.15	4041.03	5548.62	4431.89	6292.64	7257.52	6670.26	5285.86	7314.05	6560.13	4845.84	5342.25	3767.05	3546.01	4708.22	4757.31	4005.77	4681.73	5976.43	7216.04	5825.49	7188.91	7226.58	6728.48
Ensembl probe missing														A_55_P2905246	NM_173402	Rgs12				253.207	328.824	299.987	298.99	342.156	327.738	328.298	317.15	218.254	286.856	210.637	188.563	215.989	260.287	229.275	258.562	303.387	305.969	333.098	292.3	372.012	363.471	350.802	318.179	258.848	220.16	219.04	209.657	239.237	229.836
Yes	A_51_P259358	Mus musculus	Yes	BioMart	lysine acetyltransferase 14 [Source:MGI Symbol;Acc:MGI:1917264]	Kat14	Yes	1	ENSMUSG00000027425	protein_coding	Kat14-201, Kat14-208, Kat14-206, Kat14-209	protein_coding, retained_intron	1 protein_coding, 6,4 retained_intron	A_51_P259358	NM_181417	Csrp2bp				1609.68	1686.37	1451.61	1551.78	1366.75	1577.12	1565.1	1531.14	2005.87	1936.86	1682.68	1790.49	1724.74	1909.49	1854.8	1749.83	1459.58	1335.27	1622.87	1601.73	1733.9	1371.43	1429.29	1416.55	1634.53	1540.93	1745.37	1757.42	1955.2	1800.85
Yes	A_55_P2031871	Mus musculus	Yes	BioMart	pleckstrin homology domain containing, family H (with MyTH4 domain) member 3 [Source:MGI Symbol;Acc:MGI:2384950]	Plekhh3	Yes	1	ENSMUSG00000035172	protein_coding	Plekhh3-201, Plekhh3-206, Plekhh3-204, Plekhh3-203	protein_coding, nonsense_mediated_decay	1 protein_coding, 6,2 nonsense_mediated_decay	A_55_P2031871	NM_001346769	Plekhh3				1184.93	1282.42	1256.8	1226.44	1123.49	1271.47	1272.43	1247.1	1483.14	1351.96	1509.57	1398.02	1511.31	1484.57	1571.57	1253.82	1380.22	1438.74	1329.67	1321.53	1446.13	1277.85	1309.94	1311.63	1468.21	1369.72	1355.46	1405.74	1766.73	1553.49
Ensembl probe missing														A_55_P2490814	NM_181529	Syt15				40.1984	45.7532	51.4017	42.1197	44.87	39.2497	52.6183	57.2041	36.2787	32.7703	27.3338	26.0085	17.7354	33.5772	27.4132	22.9624	54.3697	52.3222	50.0079	68.5868	45.5916	48.2168	37.1294	36.7382	48.7215	42.1809	30.1535	40.888	42.2911	31.2202
Yes	A_55_P2026437	Mus musculus	Yes	BioMart	predicted gene 4802 [Source:MGI Symbol;Acc:MGI:3647922]	Gm4802	Yes	1	ENSMUSG00000116948	processed_pseudogene	Gm4802-201	processed_pseudogene	7,6 processed_pseudogene	A_55_P2026437	ENSMUST00000121268.1	Gm4802				33318.3	32278	32805.2	31252.5	29643.1	32878.6	33466	31711.2	36269.6	34961.7	35150	36317.6	34311.6	35345.1	34390.8	35852.3	32855.9	32994.4	33151.8	32378.6	31779.6	29858.3	31910.6	32278.6	36046.6	34948.2	35834.3	34569.3	36561.4	34750
Yes	A_55_P2002876	Mus musculus	Yes	BioMart	secretoglobin, family 2B, member 17 [Source:MGI Symbol;Acc:MGI:3647697], secretoglobin, family 2B, member 15 [Source:MGI Symbol;Acc:MGI:3644904], secretoglobin, family 2B, member 10 [Source:MGI Symbol;Acc:MGI:3643785]	Scgb2b17, Scgb2b15, Scgb2b10	No	3	ENSMUSG00000098094, ENSMUSG00000097972, ENSMUSG00000099826	protein_coding, unprocessed_pseudogene	Scgb2b17-202, Scgb2b17-203, Scgb2b15-201, Scgb2b17-201, Scgb2b15-202, Scgb2b10-201	protein_coding, nonsense_mediated_decay, unprocessed_pseudogene	1 protein_coding, 6,2 nonsense_mediated_decay, 7,13 unprocessed_pseudogene	A_55_P2002876	NM_001281523	Scgb2b15				25.1752	26.064	19.9206	32.5078	31.1126	25.6089	16.2865	16.4531	9.49968	6.2295	8.67063	9.55658	15.5188	14.8161	9.87185	12.3275	13.7415	18.1149	14.5751	24.5391	27.465	17.8272	18.4124	19.7773	14.5374	8.23748	17.4411	10.5769	11.9798	16.8679
Ensembl probe missing														A_55_P2847596	NM_013715	Cops5				10639.3	10797.9	10775.5	10701.5	11079.3	10245.6	11638.4	10838.5	12700.2	13043.8	12044.1	12025.7	12071.7	12762.8	12482.4	12494.3	10569.7	9984.64	11243.5	12612.8	12761.1	11189.7	11874.6	10656.6	11959.5	12093.6	13605.8	12788	14395.8	12239.8
Yes	A_55_P2077872	Mus musculus		BioMart	DEAF1, transcription factor [Source:MGI Symbol;Acc:MGI:1858496]	Deaf1	Yes	1	ENSMUSG00000058886	protein_coding	Deaf1-201, Deaf1-203, Deaf1-205, Deaf1-208	protein_coding, nonsense_mediated_decay	1 protein_coding, 6,2 nonsense_mediated_decay	A_55_P2077872	NM_001282076	Deaf1				2826.64	3120.9	2759.18	2545.76	2754.57	2850.91	2800.28	3019.05	3650.59	3080.29	3488.4	3521.87	3692.97	3544.13	3550.04	3192.46	3198.56	3734.45	3103.77	2922.39	3216.61	2874.75	3018.82	2929.55	3726.11	3538.63	3510.83	3410.52	4431.65	3854.07
Ensembl probe missing														A_55_P2740698	ENSMUST00000141116.1	Taf10				7.85988	15.0507	15.5016	14.4927	20.9283	20.2688	19.2609	18.8484	27.6266	28.9897	30.8721	24.4565	30.6611	29.6792	28.5937	25.2451	16.2386	21.3405	14.8942	21.0581	25.3216	11.1133	23.5069	17.378	24.3134	23.294	20.3528	25.344	35.865	25.931
NO	A_55_P2182106	Mus musculus	Yes	BioMart	predicted gene 15148 [Source:MGI Symbol;Acc:MGI:3705350]	Gm15148	Yes	1	ENSMUSG00000082423	processed_pseudogene	Gm15148-201	processed_pseudogene	7,6 processed_pseudogene	A_55_P2182106	NM_026055	Rpl39				15989.1	15897.6	15927.4	15062.8	14484	15912.2	16283.5	15657.6	13957.9	14034.1	13834.6	13543.9	14002.3	14305.7	13535.3	14088.7	16145.7	15025.2	15939.6	16312.6	16024.1	14683.7	15900	15657	14893.9	14506.6	13604	13195.8	14274.7	13998.5
Yes	A_55_P2022211	Mus musculus	Yes	BioMart	plexin domain containing 2 [Source:MGI Symbol;Acc:MGI:1914698]	Plxdc2	Yes	1	ENSMUSG00000026748	protein_coding	Plxdc2-201, Plxdc2-202, Plxdc2-203, Plxdc2-204	protein_coding, processed_transcript	1 protein_coding, 6,8 processed_transcript	A_55_P2022211	NM_026162	Plxdc2				3646.85	3846.59	3409.6	3905.99	3875.91	3394.3	3326.13	4076.22	2557.05	3727.97	2723.46	2479.92	2703.14	2778.47	2650.22	2923.84	3671.39	3126.6	3953.77	3860.38	3046.41	4034.74	3945.82	3430.76	3122.93	3142.09	3162.03	2828.46	2168.27	3155.77
Yes	A_51_P383884	Mus musculus	Yes	BioMart	RIKEN cDNA 4921508D12 gene [Source:MGI Symbol;Acc:MGI:1918095]	4921508D12Rik	Yes	1	ENSMUSG00000027345	lncRNA	4921508D12Rik-201	lncRNA	4,7 lncRNA	A_51_P383884	NR_045802	4921508D12Rik				37.3604	31.4752	20.2571	37.8259	36.3182	25.1066	23.4362	29.404	19.4479	21.3417	19.1066	19.0206	15.3813	15.5439	16.6518	21.6985	27.2938	30.1021	35.5193	34.6647	29.0038	28.7803	27.0884	24.5872	19.5576	14.1494	16.467	19.2045	21.3734	14.0012
Yes	A_55_P1978441	Mus musculus	Yes	BioMart	kinesin family member 3A [Source:MGI Symbol;Acc:MGI:107689]	Kif3a	Yes	1	ENSMUSG00000018395	protein_coding	Kif3a-201, Kif3a-203, Kif3a-208, Kif3a-202, Kif3a-206	protein_coding, nonsense_mediated_decay	1 protein_coding, 6,2 nonsense_mediated_decay	A_55_P1978441	NM_001290806	Kif3a				5467.71	5179.23	5890.88	5394.37	6369.45	6188.23	5338.59	5870.2	4474.35	4697.23	4927.22	4041.79	5156.01	4720.18	4476.2	4839.9	5758.75	4789	5477.79	5451.28	6550.19	6064.88	5836.29	6488.41	4946.78	4706.8	5010.15	4453.62	5027.94	4722.39
Yes	A_55_P2035590	Mus musculus	Yes	BioMart	ribosomal protein S19, pseudogene 13 [Source:MGI Symbol;Acc:MGI:3644135]	Rps19-ps13	Yes	1	ENSMUSG00000095150	processed_pseudogene	Rps19-ps13-201	processed_pseudogene	7,6 processed_pseudogene	A_55_P2035590	ENSMUST00000180504.1	Rps19-ps13				4657.93	4391.76	4758.63	4470.32	4608.97	4706.54	4446.11	4199.17	4176.27	3602.16	4039.17	4053.73	4268.09	4156.4	3439.02	3676.66	4645.77	4492.14	4519.71	4349.47	5054.43	4352.58	4359.59	4668.07	3979.65	3979.89	3805.69	3853.35	4385.45	4124.2
Yes	A_51_P434670	Mus musculus		BioMart	quaking, KH domain containing RNA binding [Source:MGI Symbol;Acc:MGI:97837]	Qk	Yes	1	ENSMUSG00000062078	protein_coding	Qk-201, Qk-206	protein_coding	1 protein_coding	A_51_P434670	NM_021881	Qk		Stress-responsive		13175.5	13626.2	10350.2	13309.9	13472.8	11147.4	10533.4	12145.3	9040.96	12217.4	7835.44	9241.57	9449.23	8968.94	9167.03	8345.32	10617.7	9510.44	13279.9	12100.6	14191.1	12545	12144.2	10117.5	9724	9613.24	8697.55	9228.3	11032.4	8948.96
Ensembl probe missing														A_55_P2491848	NM_011868	Eci2				1016	1062.22	984.861	1072.75	970.965	1044.57	1102.72	1087.89	1195.12	1119.01	1140.61	1278.22	1245.88	1284.73	1183.81	1415.35	1067.3	1080.66	1097.2	1107.51	1201.43	1037.79	1016.43	1106.75	1179.82	950.315	1374.72	1215.21	1254.18	1210.21
Ensembl probe missing														A_55_P2915039	NM_001162366	Ptk2b		Stress-responsive		65658.3	75640.6	63997.6	67038.8	62067.5	67890.6	64283.8	66763.4	91100.8	67490.2	86642.3	90632.8	77224.7	83543.1	86955.1	97802.7	75695.9	71255.2	70921.8	68051.9	52118	67616.4	59896.8	65745.1	81901.7	86143.3	93994	91369.5	73887	86085
Yes	A_55_P2013296	Mus musculus	Yes	BioMart	protein kinase, AMP-activated, gamma 2 non-catalytic subunit [Source:MGI Symbol;Acc:MGI:1336153]	Prkag2	Yes	1	ENSMUSG00000028944	protein_coding	Prkag2-201, Prkag2-203, Prkag2-202, Prkag2-207	protein_coding, retained_intron	1 protein_coding, 6,4 retained_intron	A_55_P2013296	NM_145401	Prkag2				10771.4	8849.39	8662.85	8414.37	8233.14	9223.68	9565.21	9716.29	7385.41	8795.85	7222.32	6954.22	7234.62	7392.33	7688.3	8103.39	8893.3	10032.3	9776.3	10398.4	10207.3	9843.37	9537.87	10122.7	8431.58	8404.08	7658.13	8572.38	8434.24	7240.66
Yes	A_52_P589568	Mus musculus	Yes	BioMart	forkhead box O6 [Source:MGI Symbol;Acc:MGI:2676586]	Foxo6	Yes	1	ENSMUSG00000052135	protein_coding	Foxo6-201	protein_coding	1 protein_coding	A_52_P589568	NM_194060	Foxo6				8764.34	6447.06	5947.53	5727.2	5809.7	6571.36	6073.45	6522.08	9822.84	8055.91	8158.19	7851.15	8129.77	9112.67	9930.06	6752.33	5435.49	6066.7	7832.89	6655.02	6511.02	6074.31	6124.06	7191.39	8403.94	8467.29	8496.81	8414.51	9270.34	8784.81
Ensembl probe missing														A_55_P2742311	NM_201410	Ugt1a6b				49.8523	53.3091	46.8483	30.0574	54.541	63.9372	49.239	84.6827	81.3735	188.398	106.437	90.3846	94.6844	111.614	121.054	129.301	56.8244	60.6535	69.8933	54.4555	42.0599	54.954	69.3317	47.7628	108.843	78.3578	270.305	163.905	87.6225	100.445
Yes	A_55_P1971025	Mus musculus	Yes	BioMart	progestin and adipoQ receptor family member VI [Source:MGI Symbol;Acc:MGI:1916207], predicted gene, 21956 [Source:MGI Symbol;Acc:MGI:5439425]	Paqr6, Gm21956	No	2	ENSMUSG00000041423, ENSMUSG00000096792	protein_coding, unprocessed_pseudogene	Paqr6-204, Paqr6-202, Gm21956-201	protein_coding, retained_intron, unprocessed_pseudogene	1 protein_coding, 6,4 retained_intron, 7,13 unprocessed_pseudogene	A_55_P1971025	NM_001310597	Paqr6				1215.86	1287.86	1127.51	1107.41	1070.74	1250.01	1212.26	1173.04	874.818	1088.05	686.495	953.014	979.188	887.691	920.786	928.592	1130.55	1413.47	1278	1256.54	1394.4	1134.67	1255.3	1107.27	1071.01	1066.69	1018.03	951.449	1143.94	1072.06
Yes	A_55_P2003133	Mus musculus	Yes	BioMart	neugrin, neurite outgrowth associated [Source:MGI Symbol;Acc:MGI:1933212]	Ngrn	Yes	1	ENSMUSG00000047084	protein_coding	Ngrn-201, Ngrn-202	protein_coding, retained_intron	1 protein_coding, 6,4 retained_intron	A_55_P2003133	NM_031375	Ngrn				9188.33	9451.15	8884	9488.17	9485.63	8810.86	9718.78	10024.8	7509.19	9572.5	6964.46	7154.14	7204.24	7682.77	7694.09	7680.22	8069.72	7374.69	9001.04	9410.86	10085.2	9874.87	9417.94	8563.32	7963.41	7188.33	8163.87	7405.82	8699.61	7693.15
Yes	A_52_P500027	Mus musculus	Yes	BioMart	nuclear factor, interleukin 3, regulated [Source:MGI Symbol;Acc:MGI:109495]	Nfil3	Yes	1	ENSMUSG00000056749	protein_coding	Nfil3-201	protein_coding	1 protein_coding	A_52_P500027	NM_017373	Nfil3		Stress-responsive		1204.52	998.478	1174.73	1024.21	855.079	875.906	965.859	1115.61	1469.55	1635.89	1514.71	1142.86	1112.23	1086.22	1362.82	1286.99	995.298	939.898	991.948	978.648	1017.54	941.282	999.227	1011.42	1200.05	1264.64	1038.87	1051.23	1139.02	1095.15
Yes	A_51_P461884	Mus musculus		BioMart	v-abl Abelson murine leukemia viral oncogene 2 (arg, Abelson-related gene) [Source:MGI Symbol;Acc:MGI:87860]	Abl2	Yes	1	ENSMUSG00000026596	protein_coding	Abl2-202	protein_coding	1 protein_coding	A_51_P461884	NM_009595	Abl2		Stress-responsive		3012.1	3300.33	3284.09	2992.32	3291.45	2945.39	2989.72	3232.61	3534.61	3927.77	3698.25	3560.44	3632.58	3318.54	3225.36	3689.68	3128.47	3057.7	3020.96	2801.03	3393.29	3041.37	2990.26	3040.47	3106.49	3245.68	3199.83	3130.11	3825.25	3258.65
Yes	A_55_P1975326	Mus musculus	Yes	BioMart	transmembrane protein 259 [Source:MGI Symbol;Acc:MGI:2177957]	Tmem259	Yes	1	ENSMUSG00000013858	protein_coding	Tmem259-201, Tmem259-205, Tmem259-204, Tmem259-203	protein_coding, retained_intron	1 protein_coding, 6,4 retained_intron	A_55_P1975326	NM_001359632	Tmem259				11416	11752.2	11815.5	11655.8	11422.2	11906.4	11831.5	12054.9	13100.9	13008.2	14355.3	13029.5	13573.7	13273.7	13708.5	12767.8	12500.2	11997.8	11565.2	11825.2	13468.2	12032.3	11642	13645.8	13883.1	14067.2	14842.6	13707.2	15878.9	14081.4
Yes	A_51_P495485	Mus musculus	Yes	BioMart	phosphatidylinositol-4,5-bisphosphate 4-phosphatase 2 [Source:MGI Symbol;Acc:MGI:1919769]	Pip4p2	Yes	1	ENSMUSG00000028221	protein_coding	Pip4p2-201	protein_coding	1 protein_coding	A_51_P495485	NM_028264	Tmem55a				6580.96	6582.22	6557.07	6602.77	6735.39	6531.55	6797.19	7035.4	5720.34	5977.46	5440.89	5593.01	5597.93	5514.08	5742.86	5750.24	5838.18	5813.79	6227.27	6409.52	7108.28	6723.12	6065.99	5240.47	5664.44	5333.08	5432.27	5790.66	6174.46	5552.4
Yes	A_52_P303769	Mus musculus		BioMart	B cell scaffold protein with ankyrin repeats 1 [Source:MGI Symbol;Acc:MGI:2442120]	Bank1	Yes	1	ENSMUSG00000037922	protein_coding	Bank1-204	retained_intron	6,4 retained_intron	A_52_P303769	ENSMUST00000198034.1	Bank1				20.5085	15.4721	6.51751	29.8244	18.2821	18.0459	12.7761	15.9784	4.67916	2.0588	6.7645	6.29423	6.94914	8.35764	5.92505	3.69085	5.65741	10.6484	12.4515	12.0689	8.01546	14.4659	12.5832	5.65179	9.16128	9.66032	10.4072	9.17171	9.90326	9.30691
Ensembl probe missing														A_66_P124225	NM_010343	Gpx5				36.8383	29.6269	30.98	36.5341	27.509	35.6756	28.8703	28.8151	22.1562	23.7994	19.7582	19.8327	18.5395	21.7219	18.1116	22.8201	21.8251	27.8899	30.6718	36.1543	24.5922	34.371	29.3195	30.3701	20.7212	24.1666	29.6928	24.1706	17.1668	23.2446
Ensembl probe missing														A_55_P2902027	NM_145577	Zfp772				187.535	175.185	173.505	179.193	221.997	166.055	188.341	178.414	239.633	240.847	242.488	254.904	209.519	234.379	233.444	251.953	158.226	183.431	168.882	196.728	209.869	121.003	188.426	158.984	206.947	201.976	231.393	227.45	221.235	180.374
Yes	A_55_P1970033	Mus musculus	Yes	BioMart	period circadian clock 1 [Source:MGI Symbol;Acc:MGI:1098283]	Per1	Yes	1	ENSMUSG00000020893	protein_coding	Per1-201, Per1-203, Per1-206	protein_coding	1 protein_coding	A_55_P1970033	NM_011065	Per1	Extended list of GC-responsive genes	Stress-responsive		3008.63	2905.26	2832.07	2998.87	2732.77	2754.76	3019.2	2827.19	3366.46	3503.22	3744.91	3382.43	3240.72	3250.15	3489.05	3930.89	2629.45	2593.44	2642.33	2649.2	2786.27	2691.43	2326.26	2726.35	2827.11	2808.61	3005.98	3193.94	3030.81	3016.79
Ensembl probe missing														A_55_P2714030	NM_145944	Ccdc25				10332	8960.56	11125.8	10886.3	10919.6	10522.1	9771.2	9835.18	11704.4	10239.8	14001.3	15171.9	15292	12132.4	15162	14310.4	11881.5	12595	9595.13	9315	10605	10531.2	10234.7	11499.4	13894	16356	12731.4	14921	16232.8	14546
Yes	A_52_P650387	Mus musculus	Yes	BioMart	cyclin J-like [Source:MGI Symbol;Acc:MGI:2685723]	Ccnjl	Yes	1	ENSMUSG00000044707	protein_coding	Ccnjl-201	protein_coding	1 protein_coding	A_52_P650387	NM_001045530	Ccnjl				566.684	507.991	558.048	637.524	492.134	475.358	583.524	560.043	853.84	636.319	654.84	822.297	722.206	637.519	721.371	720.032	614.015	640.267	541.052	432.062	460.077	630.982	532.679	598.519	632.167	622.698	677.046	588.124	611.251	659.584
Yes	A_55_P1962329	Mus musculus	Yes	BioMart	tripartite motif-containing 61 [Source:MGI Symbol;Acc:MGI:2387432]	Trim61	Yes	1	ENSMUSG00000109718	protein_coding	Trim61-202, Trim61-201	protein_coding	1 protein_coding	A_55_P1962329	NM_153110	Trim61				7.27291	14.9513	12.0084	13.86	10.0246	12.4086	17.0666	19.1259	27.261	21.6216	27.7115	23.7084	33.1835	31.1136	22.9189	31.9236	19.0799	19.5314	12.2873	9.13585	25.1361	15.6599	24.5833	22.7306	23.3911	29.835	19.8952	22.9343	33.4612	19.5778
Yes	A_30_P01018564	Mus musculus	Yes	BioMart	predicted gene, 41662 [Source:MGI Symbol;Acc:MGI:5624547]	Gm41662	Yes	1	ENSMUSG00000117548	TEC	Gm41662-201	TEC	5,1 TEC	A_30_P01018564	chr18:5988500-6022000_R	Gm41662				235.569	224.391	311.335	249.775	218.895	279.575	226.867	207.342	395.474	310.888	310.356	352.458	321.582	333.131	289.118	314.297	281.032	274.622	251.889	302.731	305.974	255.225	202.642	280.737	341.208	310.082	356.704	391.475	400.143	288.681
Yes	A_51_P506822	Mus musculus		BioMart	UDP galactosyltransferase 8A [Source:MGI Symbol;Acc:MGI:109522]	Ugt8a	Yes	1	ENSMUSG00000032854	protein_coding	Ugt8a-201	protein_coding	1 protein_coding	A_51_P506822	NM_011674	Ugt8a		Stress-responsive		81.6332	107.589	112.923	89.1323	110.664	74.1905	92.4297	89.2891	56.0339	67.5624	66.9044	66.3444	61.1945	59.3483	67.3621	48.6154	115.273	54.9953	88.7645	92.4016	82.2979	76.0643	109.039	73.2046	68.9865	69.1705	64.2737	51.178	76.7687	53.3665
Yes	A_52_P874280	Mus musculus	Yes	BioMart	RIKEN cDNA 1700019E08 gene [Source:MGI Symbol;Acc:MGI:1916655]	1700019E08Rik	Yes	1	ENSMUSG00000086202	lncRNA	1700019E08Rik-202, 1700019E08Rik-201	lncRNA	4,7 lncRNA	A_52_P874280	NR_040497	1700019E08Rik				4.82179	8.96959	10.8522	2.15663	8.91533	15.1468	10.6354	10.0784	21.5544	19.3627	20.6724	26.1445	25.6999	24.7463	19.9898	19.1363	10.2357	22.6165	15.1815	1.83368	22.5455	6.95113	5.25026	5.21451	19.016	21.7818	24.6287	17.5627	34.7889	29.0666
Ensembl probe missing														A_55_P2570511	XR_376455	Gm35137				31.0659	14.791	20.3661	20.9953	23.5364	23.596	22.1246	20.8799	13.269	12.8997	11.7358	13.3566	16.1706	10.3451	9.8376	10.5823	14.9994	25.0791	20.7874	19.6396	19.5486	21.8624	18.0605	20.005	16.7016	17.2913	15.8257	15.6455	13.5993	10.831
Yes	A_55_P1959550	Mus musculus	Yes	BioMart	capping protein regulator and myosin 1 linker 2 [Source:MGI Symbol;Acc:MGI:2685431]	Carmil2	Yes	1	ENSMUSG00000050357	protein_coding	Carmil2-203, Carmil2-201, Carmil2-202	protein_coding, retained_intron	1 protein_coding, 6,4 retained_intron	A_55_P1959550	NM_001357333	Rltpr				4374.56	3995.06	3921.09	4032.53	4119.76	4148.39	4007.33	4079.38	5349.9	4001.2	5426.96	5789.22	5476.67	5545.95	5080.79	5710.11	4439.59	5269.61	4355.85	4184.4	4307.51	3648.79	4396.54	4835.23	5004.08	5129.72	5551.74	5173.47	6046.46	5149.15
Yes	A_52_P573255	Mus musculus	Yes	BioMart	CDC42 effector protein (Rho GTPase binding) 1 [Source:MGI Symbol;Acc:MGI:1929763]	Cdc42ep1	Yes	1	ENSMUSG00000049521	protein_coding	Cdc42ep1-201	protein_coding	1 protein_coding	A_52_P573255	NM_027219	Cdc42ep1		Stress-responsive		1701.78	2208.1	1733.33	1778.92	1829.5	1651.78	1723.41	2364.47	1164.58	1340.74	1221.79	1628.15	1106.86	1111.23	1611	1611.44	2117.41	1687.56	2435.44	2131.44	2343.03	2417.61	2300.19	2037.25	2108.32	2018.98	2037.6	2265.1	2677.78	2205.92
Ensembl probe missing														A_65_P06678	ENSMUST00000135943.7	Msmo1				80.4908	99.8039	108.607	104.244	86.4276	110.785	90.8787	76.6761	71.1492	56.3055	70.4383	67.8469	80.6355	64.0756	64.1694	67.5862	100.729	125.979	88.9166	109.615	129.298	112.832	109.905	103.937	80.1745	101.639	81.5042	85.8287	82.8325	69.5595
Yes	A_55_P2151091	Mus musculus		BioMart	phosphatase and actin regulator 4 [Source:MGI Symbol;Acc:MGI:2140327]	Phactr4	Yes	1	ENSMUSG00000066043	protein_coding	Phactr4-203, Phactr4-201	protein_coding	1 protein_coding	A_55_P2151091	NM_175306	Phactr4				610.112	608.971	542.704	529.439	581.176	577.276	577.427	613.309	718.908	1016.62	711.718	652.725	741.042	771.41	653.171	656.23	524.48	447.529	600.876	581.448	645.498	520.992	578.634	513.801	612.125	496.04	661.483	594.168	690.037	588.061
Yes	A_55_P2124120	Mus musculus	Yes	BioMart	tyrosine 3-monooxygenase/tryptophan 5-monooxygenase activation protein, epsilon polypeptide [Source:MGI Symbol;Acc:MGI:894689]	Ywhae	Yes	1	ENSMUSG00000020849	protein_coding	Ywhae-201	protein_coding	1 protein_coding	A_55_P2124120	NM_009536	Ywhae				51627.9	53127.7	57553.9	51393.7	51449.2	55338.5	56317.8	53839.5	63872.2	53455.3	60737.3	59557.3	63781.9	62653.9	59775.1	59799.9	54890.1	55188.8	55328	56246.1	58433.8	53041.4	55036.9	54505.4	60456	60998	58642.3	57959.3	64269.1	56434.8
Yes	A_51_P268193	Mus musculus	Yes	BioMart	solute carrier family 7 (cationic amino acid transporter, y+ system), member 10 [Source:MGI Symbol;Acc:MGI:1858261]	Slc7a10	Yes	1	ENSMUSG00000030495	protein_coding	Slc7a10-201, Slc7a10-204, Slc7a10-202	protein_coding, nonsense_mediated_decay	1 protein_coding, 6,2 nonsense_mediated_decay	A_51_P268193	NM_017394	Slc7a10				1383.99	1409.05	1497.22	1540.79	1349.85	1455.24	1592.49	1592.72	1214.99	1230.88	1157.18	1248.36	1173.4	1252.15	1353.75	1367.75	1679.96	1800.17	1678.94	1667.95	1684.05	1676.06	1701.78	1578.88	1429.25	1513	1368.89	1406.05	1599.35	1373.02
Yes	A_51_P166288	Mus musculus		BioMart	aminoacylase 1 [Source:MGI Symbol;Acc:MGI:87913]	Acy1	Yes	1	ENSMUSG00000023262	protein_coding	Acy1-205	retained_intron	6,4 retained_intron	A_51_P166288	NM_025371	Acy1				70.091	97.0079	63.4432	67.6744	65.298	85.0566	74.2235	86.0843	91.6646	105.306	93.041	107.201	116.386	104.691	117.334	93.4873	77.5221	72.4617	81.4389	97.3847	92.4853	81.8038	84.7903	81.6642	119.024	87.3297	107.583	105.47	110.364	111.178
Yes	A_51_P171200	Mus musculus	Yes	BioMart	golgi membrane protein 1 [Source:MGI Symbol;Acc:MGI:1917329]	Golm1	Yes	1	ENSMUSG00000021556	protein_coding	Golm1-201, Golm1-202	protein_coding	1 protein_coding	A_51_P171200	NM_027307	Golm1				6435.62	6065.29	6380.1	6009.58	6044.64	6847.78	5840.17	6415.19	7628.26	7836.13	8051.36	7757.43	8036.91	6915.61	7071.8	7340.18	5964.07	5220.41	5969.08	6376.97	6682.87	5995.18	5881.39	5891.74	7086.68	6169.12	7836.95	7262.15	9166.19	6252.21
Yes	A_55_P2063646	Mus musculus	Yes	BioMart	lysine-rich coiled-coil 1 [Source:MGI Symbol;Acc:MGI:1889377]	Krcc1	Yes	1	ENSMUSG00000053012	protein_coding	Krcc1-203, Krcc1-204, Krcc1-202, Krcc1-201	protein_coding	1 protein_coding	A_55_P2063646	NM_145568	Krcc1				2223.99	2239.88	2293.05	2262.04	2109.26	2134.81	2417.76	2128.49	1824.61	2268.38	1735.88	1748.77	1699.54	1684.08	1708.6	1627.99	2147.45	2013.42	2205.62	2726.39	2667.87	2247.35	2096.53	2042.23	1725.52	1843.48	1792.91	1824.98	2043.64	1753.61
Yes	A_52_P164255	Mus musculus		BioMart	5-hydroxytryptamine (serotonin) receptor 2C [Source:MGI Symbol;Acc:MGI:96281]	Htr2c	Yes	1	ENSMUSG00000041380	protein_coding	Htr2c-204	retained_intron	6,4 retained_intron	A_52_P164255	ENSMUST00000131999.7	Htr2c		Stress-responsive		26.661	28.9629	19.7681	37.0011	33.3568	25.7513	28.3636	26.4029	18.1374	13.7055	12.9096	18.2228	18.3017	12.5714	20.5872	17.4126	32.7654	35.085	29.6733	44.1255	31.4485	22.1731	22.6915	20.6596	19.2533	13.2165	14.7825	18.0625	20.0509	21.5541
Yes	A_55_P2099890	Mus musculus		BioMart	ataxin 7 [Source:MGI Symbol;Acc:MGI:2179277]	Atxn7	Yes	1	ENSMUSG00000021738	protein_coding	Atxn7-201	protein_coding	1 protein_coding	A_55_P2099890	NM_139227	Atxn7				5482.45	4955.83	5622.47	6217.7	5549.95	5071.59	5128.72	5127.59	6889.19	5690.6	7464.02	8696.01	8118.57	6241.15	8224.05	8121.58	5477.4	6569.79	4887.53	4699.64	4716.68	5950.45	5152.27	5607.32	6798.13	9395.66	7230.29	8586.31	8071.15	8693.88
Yes	A_51_P275905	Mus musculus		BioMart	fibrinogen-like protein 1 [Source:MGI Symbol;Acc:MGI:102795]	Fgl1	Yes	1	ENSMUSG00000031594	protein_coding	Fgl1-202	retained_intron	6,4 retained_intron	A_51_P275905	ENSMUST00000134510.1	Fgl1				535.533	556.83	645.349	568.415	666.714	574.918	611.13	582.815	694.003	630.051	824.235	849.242	973.703	649.599	1085.15	856.132	690.867	722.413	578.114	533.206	640.923	673.81	606.461	664.679	855.316	1032.2	840.995	861.17	1073.06	1002.09
Ensembl probe missing														A_51_P279135	AK051303					38.9484	25.2704	19.4103	25.0656	22.3743	22.3758	14.0541	22.5887	15.2234	10.4505	7.5078	8.35955	13.3266	13.3816	6.37888	11.2425	21.1955	18.3328	18.8302	34.6799	27.9163	28.5458	26.6703	23.9145	14.8689	6.5971	12.1333	14.7821	10.9493	13.1618
Yes	A_55_P2095181	Mus musculus	Yes	BioMart	ferredoxin-fold anticodon binding domain containing 1 [Source:MGI Symbol;Acc:MGI:3584513]	Fdxacb1	Yes	1	ENSMUSG00000037845	protein_coding	Fdxacb1-201, Fdxacb1-204	protein_coding, retained_intron	1 protein_coding, 6,4 retained_intron	A_55_P2095181	ENSMUST00000042391.12	Fdxacb1				232.261	274.751	333.309	325.351	340.312	296.264	313.561	277.416	325.093	335.805	426.759	478.344	521.14	354.437	473.801	400.978	353.217	339.73	257.982	273.122	317.015	356.431	309.523	309.508	594.698	463.181	389.38	449.484	546.345	502.618
Ensembl probe missing														A_52_P1128347	NM_013722	Syn3				744.714	732.385	696.975	707.015	651.774	627.688	741.499	804.06	822.169	957.086	789.711	899.418	730.185	840.307	961.955	916.855	634.267	689.076	737.572	741.222	746.884	606.09	586.292	695.821	702.982	803.045	755.786	747.319	828.903	799.343
Yes	A_52_P53019	Mus musculus	Yes	BioMart	rhomboid like 3 [Source:MGI Symbol;Acc:MGI:2179276]	Rhbdl3	Yes	1	ENSMUSG00000017692	protein_coding	Rhbdl3-201	protein_coding	1 protein_coding	A_52_P53019	NM_139228	Rhbdl3	Extended list of GC-responsive genes			904.713	685.836	700.606	647.166	716.012	746.894	724.616	738.942	973.958	762.497	883.656	968.305	997.666	1031	1001.55	1007.98	694.352	906.427	804.938	776.072	859.671	757.053	721.187	839.174	870.71	806.231	1066.55	1100.22	1041.42	930.988
Yes	A_51_P496074	Mus musculus	Yes	BioMart	ArfGAP with FG repeats 2 [Source:MGI Symbol;Acc:MGI:2443267]	Agfg2	Yes	1	ENSMUSG00000029722	protein_coding	Agfg2-201, Agfg2-202, Agfg2-204	protein_coding, retained_intron	1 protein_coding, 6,4 retained_intron	A_51_P496074	NM_178162	Agfg2				2605.92	2751.23	2600.57	2807.21	2574.39	2662.65	2599.72	2427.21	3261.05	2855.5	2945.09	3401.12	3151.41	3122.18	3030.84	3090.2	2559.43	2519.95	2614.43	2596	2388.28	2239.26	2528.64	2355.39	2477.63	2622.58	2922.29	2651	2980.4	2939.31
Yes	A_52_P62121	Mus musculus	Yes	BioMart	G protein-coupled receptor 37 [Source:MGI Symbol;Acc:MGI:1313297]	Gpr37	Yes	1	ENSMUSG00000039904	protein_coding	Gpr37-201	protein_coding	1 protein_coding	A_52_P62121	NM_010338	Gpr37				1621.63	2084.93	1602.07	1785.57	1695.8	1709.49	1811.54	1783.92	1426.15	1236.1	1095.12	1345.66	1421.47	1370.52	1365.52	1286.14	1911.35	1445.77	1971.42	1730.86	2139.13	2172.97	1688.42	1767.61	1280.12	1158.07	1471.94	1429.17	1763.33	1378.27
Ensembl probe missing														A_55_P2503980	NM_033608	Igsf9				3267.49	3150.93	3462.97	3616.75	3522.18	3032.14	3112.08	3120.23	4020.38	3464.07	4683.19	5322.96	5227.22	3699.97	5404.08	4500.18	3462.46	4055.33	2712.7	2732.2	3208.74	3454.66	3195.19	3514.94	4337.96	5694.97	4226.61	4979.4	5311.37	5039.86
Ensembl gene name only	A_52_P691200	Mus musculus	Yes	BioMart	predicted gene 45786 [Source:MGI Symbol;Acc:MGI:5804901]	Gm45786	Yes	1	ENSMUSG00000110672	TEC	Gm45786-201	TEC	5,1 TEC	A_52_P691200	AK047392					59.501	48.3858	49.4597	51.4709	52.3024	48.5495	44.8875	45.6351	41.607	30.3342	39.6853	31.8848	31.7394	30.8829	38.2786	33.5128	56.3288	54.7802	52.8628	57.9365	51.4536	51.1343	46.1197	61.7642	41.3507	58.5055	54.2557	49.7158	52.5695	46.9656
Yes	A_52_P417620	Mus musculus	Yes	BioMart	phosphofurin acidic cluster sorting protein 1 [Source:MGI Symbol;Acc:MGI:1277113]	Pacs1	Yes	1	ENSMUSG00000024855	protein_coding	Pacs1-201	protein_coding	1 protein_coding	A_52_P417620	NM_153129	Pacs1				678.96	656.133	653.438	700.567	693.34	612.971	701.344	709.571	827.905	741.611	804.322	903.893	813.92	774.953	908.401	824.619	756.69	858.793	663.316	714.924	796.992	675.708	848.412	782.423	917.363	872.371	908.531	964.406	997.163	915.882
Ensembl probe missing														A_66_P130629	NM_008563	Mcm3				303.286	374.655	294.656	307.365	305.561	327.759	389.882	353.257	280.078	283.732	235.234	203.303	210.71	260.015	222.992	210.766	308.744	293.185	385.881	388.518	482.429	349.03	358.536	312.46	267.392	232.037	267.636	229.074	299.585	240.932
Ensembl probe missing														A_30_P01025975	chr4:88563206-88563835_R					12.1518	6.4265	21.4557	17.1681	10.7341	10.8423	15.8837	18.4409	27.1564	22.0948	27.6224	27.9275	24.6847	21.4926	28.1073	32.3189	16.3742	18.2127	19.7553	9.13836	18.1017	13.456	10.9205	8.93302	18.9198	16.9513	24.2581	17.9385	18.4228	10.2253
Yes	A_51_P395473	Mus musculus	Yes	BioMart	tensin 2 [Source:MGI Symbol;Acc:MGI:2387586]	Tns2	Yes	1	ENSMUSG00000037003	protein_coding	Tns2-203, Tns2-202, Tns2-209, Tns2-201, Tns2-205, Tns2-207	protein_coding, retained_intron	1 protein_coding, 6,4 retained_intron	A_51_P395473	NM_153533	Tns2				144.969	159.772	142.985	162.835	172.423	163.647	133.443	152.288	171.732	230.178	234.244	211.213	210.663	197.267	171.534	196.237	175.187	159.246	151.529	181.025	212.547	162.626	183.993	181.142	169.077	146.749	215.912	211.504	207.734	184.691
Yes	A_55_P2073452	Mus musculus	Yes	BioMart	glucagon-like peptide 2 receptor [Source:MGI Symbol;Acc:MGI:2136733]	Glp2r	Yes	1	ENSMUSG00000049928	protein_coding	Glp2r-202	protein_coding	1 protein_coding	A_55_P2073452	NM_175681	Glp2r		Stress-responsive		70.4486	61.7338	36.0996	60.7331	63.2889	75.0334	70.903	56.4511	106.122	183.168	116.825	95.2175	77.2464	187.875	101.113	165.836	54.1515	50.4016	52.5807	89.3765	81.7096	67.7081	65.9583	64.2002	86.4232	78.0165	230.165	106.592	120.441	149.494
Ensembl probe missing														A_66_P115933	NM_001033394	Tmem88b		Stress-responsive		2237.31	3424.36	2435.98	2763.1	2608.01	2218.63	2698.03	3086.82	1920.29	2200.24	1554.66	1856.63	1836.1	1735.82	2185.01	1871.73	3340.88	2165.73	3122.24	2849.12	3209.54	2857.04	3567.31	2439.76	2174.17	2157.67	1708.69	1961.12	2749.17	1916.39
Ensembl probe missing														A_55_P2169069	AK138421	Gm10405				3884.66	3817.98	4359.78	4498.71	4422.33	3960.82	3819.29	3782.15	5055.64	3936.97	5642.95	6550.82	6357.31	4746.19	6578.81	5691.87	4164.91	4732.69	3373.84	3419.71	4120.26	4368.21	4010	4168.19	5257.84	6413.59	5031.99	6053.11	6478.62	6085.07
Yes	A_30_P01025044	Mus musculus	Yes	BioMart	RAR-related orphan receptor beta [Source:MGI Symbol;Acc:MGI:1343464]	Rorb	Yes	1	ENSMUSG00000036192	protein_coding	Rorb-201, Rorb-203	protein_coding	1 protein_coding	A_30_P01025044	chr19:19005109-19008657_R	Rorb				2445.62	2370.91	2113.93	2381.95	2416.45	2193.59	2677.4	2494.83	1775.3	2476.52	1453.71	1546.44	1571.84	1860.42	2008.12	1758.6	2282.66	2170.28	2714.87	2652.87	2844.87	2334.7	2700.85	2378.39	2234.83	2145.43	1647.57	1806.44	2126.17	1713.5
Yes	A_51_P516870	Mus musculus	Yes	BioMart	integral membrane protein 2A [Source:MGI Symbol;Acc:MGI:107706]	Itm2a	Yes	1	ENSMUSG00000031239	protein_coding	Itm2a-201	protein_coding	1 protein_coding	A_51_P516870	NM_008409	Itm2a				3305.98	3472.31	2599.85	3074.92	2534.02	3222.76	3673.46	2871.63	2278.09	2613.15	2071.93	1898.94	1864.84	1893.98	2699.31	2101.23	2398.75	2174.32	3305.59	3468.02	3650.95	3390.48	2875.95	3053.51	2243.23	1858.64	1719.69	2056.77	2168.58	2082.07
Yes	A_55_P2070451	Mus musculus	Yes	BioMart	predicted gene, 40331 [Source:MGI Symbol;Acc:MGI:5623216]	Gm40331	Yes	1	ENSMUSG00000106644	lncRNA	Gm40331-201	lncRNA	4,7 lncRNA	A_55_P2070451	XR_001784967	Gm40331				32.774	30.5524	29.2246	27.6045	24.1368	27.9192	28.8465	31.5647	20.367	18.9887	22.2329	20.3638	15.4136	18.2431	17.313	22.7196	20.4284	25.1145	23.9865	28.6678	22.1425	24.9557	29.0827	24.7623	22.4325	20.8278	12.1982	15.6823	16.4667	22.9726
Ensembl probe missing														A_66_P122675	NM_001291783	Map2k7		Stress-responsive		4697.8	3830.82	4004.85	3997.27	3845.35	3984.35	4266.68	4074.71	5274.62	4311.39	4953.01	4959.06	4342.3	4809.02	5035.1	5108.71	4720.52	5059.5	4101.74	4655.69	4654.19	3972.51	4286.33	4398.36	5030.14	5071.75	4766.59	5389.1	6049.71	4646.45
Yes	A_55_P2140121	Mus musculus	Yes	BioMart	predicted gene 5129 [Source:MGI Symbol;Acc:MGI:3648499]	Gm5129	Yes	1	ENSMUSG00000053121	lncRNA	Gm5129-202, Gm5129-201	lncRNA	4,7 lncRNA	A_55_P2140121	NR_028426	Gm5129				27.2877	36.083	34.9538	27.1192	30.1592	37.2084	39.0436	36.9835	12.9561	19.9393	25.7218	23.5425	19.4715	23.6195	21.934	21.1173	24.544	25.1145	37.2594	29.8939	37.3202	28.512	30.126	38.7683	23.7067	20.8278	26.4194	26.1765	27.6501	24.3822
Ensembl probe missing														A_55_P2908321	NM_019989	Sh3bgrl				8339.3	9390.83	8582.8	8960.06	9180.22	8496.7	8665.55	8766.25	7488.94	7697.77	7240.47	7208.49	6940.82	7021.3	7249.29	7324.74	7951.98	7949.89	8891.04	9739.43	10667.2	9766.42	9071	8420.86	7472.88	6500.95	7450.02	7652.75	8883.25	6977.43
Yes	A_52_P661731	Mus musculus	Yes	BioMart	mitochondrial amidoxime reducing component 2 [Source:MGI Symbol;Acc:MGI:1914497]	Mtarc2	Yes	1	ENSMUSG00000073481	protein_coding	Mtarc2-201, Mtarc2-205, Mtarc2-203, Mtarc2-206, Mtarc2-208, Mtarc2-210, Mtarc2-202	protein_coding, retained_intron, processed_transcript	1 protein_coding, 6,4 retained_intron, 6,8 processed_transcript	A_52_P661731	NM_133684	Mtarc2				2121.06	2179.54	2103.38	2257.26	2408.31	2292.07	2488.96	2476.58	2461.77	2701.34	2737.17	2532.27	2684.24	2570.91	2895.81	2764.27	2120.77	2346.31	2278.35	2330.67	2579.53	2402.71	2471.51	2182.63	2589.44	2607.64	3175.79	2989.26	3134.93	2669.63
Yes	A_55_P1991960	Mus musculus	Yes	BioMart	NACHT and WD repeat domain containing 1 [Source:MGI Symbol;Acc:MGI:2442268]	Nwd1	Yes	1	ENSMUSG00000048148	protein_coding	Nwd1-204, Nwd1-209, Nwd1-201, Nwd1-206, Nwd1-202, Nwd1-208, Nwd1-203	protein_coding, nonsense_mediated_decay, processed_transcript	1 protein_coding, 6,2 nonsense_mediated_decay, 6,8 processed_transcript	A_55_P1991960	NM_176940	Nwd1		Stress-responsive		89.9317	77.0715	88.6184	92.7293	90.2469	84.5948	94.3071	109.358	118.982	124.499	113.823	105.247	116.158	112.012	137.443	117.185	84.9586	88.9131	101.091	87.7341	108.573	70.3099	102.427	96.3779	108.422	92.1166	101.558	99.6025	119.612	96.8941
NO	A_55_P2182056	Mus musculus	Yes	BioMart	zinc finger protein 353, pseudogene [Source:MGI Symbol;Acc:MGI:2387419]	Zfp353-ps	Yes	1	ENSMUSG00000095057	processed_pseudogene	Zfp353-ps-201	processed_pseudogene	7,6 processed_pseudogene	A_55_P2182056	NM_153102	Zfp352		Stress-responsive		23.4938	30.32	30.98	28.269	38.2953	23.9898	31.496	23.832	21.1551	14.8608	19.7582	19.9627	19.2948	21.5558	17.1901	18.2683	24.5747	29.7946	22.1647	28.9703	23.8126	30.1663	17.9872	26.0138	18.9246	22.9811	16.5598	17.5836	20.6562	21.9168
Yes	A_30_P01025928	Mus musculus	Yes	BioMart	predicted gene 13522 [Source:MGI Symbol;Acc:MGI:3651428]	Gm13522	Yes	1	ENSMUSG00000086447	lncRNA	Gm13522-202, Gm13522-203, Gm13522-204, Gm13522-201	lncRNA	4,7 lncRNA	A_30_P01025928	chr2:52241435-52245307_F	Gm13522				6.10329	18.1959	13.2078	14.48	8.8971	7.37616	9.34328	5.75187	21.8333	20.1622	25.7224	23.2347	24.8513	17.5502	17.7855	18.909	17.7034	9.1078	14.2	14.9262	10.7029	21.5131	19.8277	6.57426	19.2604	16.2965	19.5653	24.5982	19.7851	15.92
Yes	A_55_P2011151	Mus musculus	Yes	BioMart	transmembrane protease, serine 3 [Source:MGI Symbol;Acc:MGI:2155445]	Tmprss3	Yes	1	ENSMUSG00000024034	protein_coding	Tmprss3-201, Tmprss3-202, Tmprss3-204, Tmprss3-203	protein_coding	1 protein_coding	A_55_P2011151	NM_001163776	Tmprss3				1254.85	1413.08	1504.24	1453.08	1609.78	1351.53	1416.56	1261.53	1687.07	1475.87	2084.77	2161.69	2353.55	1603.36	2393.21	1967.07	1543.59	1669.29	1202.7	1105.04	1423.88	1502.1	1371.02	1518.56	2018.14	2352.03	1802.39	2110.44	2293.18	2104.16
Yes	A_51_P305250	Mus musculus	Yes	BioMart	potassium channel tetramerisation domain containing 5 [Source:MGI Symbol;Acc:MGI:1916509]	Kctd5	Yes	1	ENSMUSG00000016946	protein_coding	Kctd5-201	protein_coding	1 protein_coding	A_51_P305250	NM_027008	Kctd5	Extended list of GC-responsive genes			1376.29	1263.82	1237.13	1191.82	1223.98	1224.49	1445.57	1235.59	1524.05	1349.26	1571.33	1569.54	1759.9	1587.15	1467.12	1556.72	1224.68	1351.29	1403.26	1416.64	1375.37	1256.91	1093.02	1369.88	1356.04	1284.33	1686.82	1489.71	1709.18	1369.29
Yes	A_52_P315280	Mus musculus	Yes	BioMart	natural killer tumor recognition sequence [Source:MGI Symbol;Acc:MGI:97346]	Nktr	Yes	1	ENSMUSG00000032525	protein_coding	Nktr-201, Nktr-211, Nktr-209, Nktr-202	protein_coding, nonsense_mediated_decay, retained_intron	1 protein_coding, 6,2 nonsense_mediated_decay, 6,4 retained_intron	A_52_P315280	NM_010918	Nktr				165.113	174.413	173.907	170.292	146.282	148.881	153.028	176.868	181.561	216.977	201.53	197.011	190.168	200.887	209.282	225.75	161.267	185.063	158.775	139.53	121.92	160.261	151.316	166.617	171.252	211.161	181.069	182.528	166.506	177.549
Yes	A_55_P2073647	Mus musculus	Yes	BioMart	elongator acetyltransferase complex subunit 2 [Source:MGI Symbol;Acc:MGI:1889642]	Elp2	Yes	1	ENSMUSG00000024271	protein_coding	Elp2-204, Elp2-201	protein_coding	1 protein_coding	A_55_P2073647	NM_021448	Elp2				8137.62	8251.1	7745.8	7652.43	6949.15	7893.6	7256.51	7673.61	9534.05	8027.83	9294.52	9292.42	8953.7	9334.86	9055.5	9182.58	8473.8	8759.24	7780.33	7660.12	8697.62	8084.97	6685.95	7703.99	8941.46	9202.3	10004.4	10262.2	11338.3	9054.72
Yes	A_55_P2106901	Mus musculus	Yes	BioMart	Na+/K+ transporting ATPase interacting 4 [Source:MGI Symbol;Acc:MGI:1915372]	Nkain4	Yes	1	ENSMUSG00000027574	protein_coding	Nkain4-207, Nkain4-201, Nkain4-202	protein_coding	1 protein_coding	A_55_P2106901	NM_021426	Nkain4				3735.63	3633.96	2983.49	3654.81	3635.44	3334.45	3606.32	3752.02	4000.47	4582.87	3879.14	4379.08	4612.18	4341.48	3929.33	4435.07	3398.12	3442.7	3549.88	3114.73	4038.88	3716.04	3575.41	3486.36	4326.78	3833.72	4876.89	4198.3	5073.09	4371.17
Yes	A_51_P209319	Mus musculus	Yes	BioMart	solute carrier family 35, member B1 [Source:MGI Symbol;Acc:MGI:1343133]	Slc35b1	Yes	1	ENSMUSG00000020873	protein_coding	Slc35b1-201, Slc35b1-202, Slc35b1-204	protein_coding, nonsense_mediated_decay, retained_intron	1 protein_coding, 6,2 nonsense_mediated_decay, 6,4 retained_intron	A_51_P209319	NM_016752	Slc35b1				9198.39	8851.09	8270.63	8584.67	9272.91	8805.78	8576.64	8837.05	7601.03	7573.5	7449.68	7701.89	7515.99	7512.86	6768.78	7356.7	8549.18	8982.37	9063.14	8783.56	10703.4	9301.24	8439.43	8462.49	7793.74	8114.15	7625.2	7423.43	9388.04	7967
Yes	A_55_P2171578	Mus musculus	Yes	BioMart	makorin, ring finger protein, 1 [Source:MGI Symbol;Acc:MGI:1859353]	Mkrn1	Yes	1	ENSMUSG00000029922	protein_coding	Mkrn1-204, Mkrn1-201, Mkrn1-208	protein_coding	1 protein_coding	A_55_P2171578	NM_018810	Mkrn1				1099.28	1214.11	1063.32	1146.91	1007.96	1126.91	1165.18	1359.65	1210.97	1377.28	1280.65	1354.47	1235.4	1341.17	1380.66	1581.51	1043.94	1153.95	1271.24	1123.38	1138.78	1086.16	1262.19	1151.27	1237.38	1418.8	1362.88	1411.03	1308.07	1361.13
Yes	A_55_P2072631	Mus musculus	Yes	BioMart	proline rich 5 like [Source:MGI Symbol;Acc:MGI:1919696]	Prr5l	Yes	1	ENSMUSG00000032841	protein_coding	Prr5l-209, Prr5l-210	protein_coding	1 protein_coding	A_55_P2072631	NM_001083810	Prr5l				306.306	480.388	355.677	348.308	335.625	295.46	407.042	358.719	244.15	317.759	211.451	221.889	225.01	245.22	229.781	285.187	475.995	305.486	375.894	452.101	334.721	385.252	443.387	278.944	280.625	244.884	226.276	296.599	252.423	220.075
Ensembl probe missing														A_66_P119071	BU563687					9.7108	4.45501	16.6777	18.4265	11.2805	10.7606	8.09351	15.6357	25.2293	29.3002	28.2411	25.4439	29.358	35.6954	21.5212	16.2011	6.83236	8.31768	12.586	19.6497	7.39975	17.4802	12.9713	20.0479	20.4416	23.5833	23.6446	26.8231	20.9028	27.1673
Yes	A_30_P01023509	Mus musculus	Yes	BioMart	predicted gene 5083 [Source:MGI Symbol;Acc:MGI:3779454]	Gm5083	Yes	1	ENSMUSG00000089815	lncRNA	Gm5083-202, Gm5083-201	lncRNA	4,7 lncRNA	A_30_P01023509	chr13:44217172-44224947_F	Gm5083				282.063	302.85	283.298	303.737	300.656	301.912	327.153	324.947	388.562	332.956	371.443	464.015	429.848	380.498	415.977	415.131	244.765	322.042	322.816	293.753	252.065	252.14	290.005	327.791	300.246	361.65	370.842	399.602	365.784	385.368
Yes	A_55_P2088765	Mus musculus		BioMart	SRY (sex determining region Y)-box 5 [Source:MGI Symbol;Acc:MGI:98367]	Sox5	Yes	1	ENSMUSG00000041540	protein_coding	Sox5-203	processed_transcript	6,8 processed_transcript	A_55_P2088765	ENSMUST00000111746.7	Sox5				23.546	26.628	29.6709	26.1282	24.207	33.5773	31.8899	32.3957	14.1698	20.0903	17.0542	15.6772	17.5816	15.5679	21.2845	16.8654	19.032	28.5759	20.1901	30.2396	27.9781	23.8405	37.8511	22.6572	20.8445	25.1433	16.2232	21.9375	23.1131	19.0672
Yes	A_55_P2099141	Mus musculus	Yes	BioMart	predicted gene 13740 [Source:MGI Symbol;Acc:MGI:3649209]	Gm13740	Yes	1	ENSMUSG00000082417	processed_pseudogene	Gm13740-201	processed_pseudogene	7,6 processed_pseudogene	A_55_P2099141	ENSMUST00000120590.1	Gm13740				12723.9	11505.5	13330	11503.5	13456.9	13234.8	12311.8	11120.7	10531.2	9461.99	10331.8	10748.7	11593.2	11252.5	9871.04	9965.31	11945.2	13160	12280.5	11458.1	11478.6	11195.6	12244.1	12866.5	9663.52	9888.7	10511.6	8964.7	9654.59	9898.66
Yes	A_55_P2186499	Mus musculus		BioMart	dual oxidase maturation factor 1 [Source:MGI Symbol;Acc:MGI:2384861]	Duoxa1	Yes	1	ENSMUSG00000027224	protein_coding	Duoxa1-203	protein_coding	1 protein_coding	A_55_P2186499	ENSMUST00000110538.7	Duoxa1				14.048	13.8248	9.04094	12.5598	17.3945	10.0063	6.18962	15.6226	23.6063	18.3788	27.3701	21.6398	20.1845	16.4041	25.7669	21.5502	10.9213	13.8678	13.9588	9.11636	12.9832	12.7723	10.8404	10.4487	16.7202	19.5488	25.5168	18.8841	22.6533	23.1041
Yes	A_51_P338803	Mus musculus	Yes	BioMart	18s RNA, related sequence 5 [Source:MGI Symbol;Acc:MGI:107222]	Rn18s-rs5	Yes	1	ENSMUSG00000119584	rRNA	Rn18s-rs5-201	rRNA	4,3 rRNA	A_51_P338803	NR_003278	Rn18s				147104	127913	134888	117695	128255	113857	115815	123226	168195	158000	183428	185346	181069	184271	188354	188458	115288	118219	161463	145657	83260.9	84433.5	115284	102345	181984	196441	153238	169866	173107	216477
Ensembl probe missing														A_66_P133897	NR_040386	AI115009				577.32	660.143	789.25	607.637	615.854	770.793	745.653	735.122	620.09	435.496	597.364	499.209	529.818	508.253	503.734	478.518	821.332	667.176	695.944	745.138	810.425	755.539	788.809	634.255	520.409	550.323	592.74	553.085	685.278	476.999
Yes	A_55_P2003803	Mus musculus		BioMart	Scm polycomb group protein like 2 [Source:MGI Symbol;Acc:MGI:1340042]	Scml2	Yes	1	ENSMUSG00000000037	protein_coding	Scml2-201, Scml2-208, Scml2-206	protein_coding	1 protein_coding	A_55_P2003803	NM_001290651	Scml2				74.8779	80.7822	91.2293	77.9431	75.6564	76.6773	75.5305	76.0596	57.8726	67.1182	74.9537	57.143	55.1358	56.8243	67.1117	48.0526	77.9121	66.4359	78.9848	82.4341	79.2069	98.7617	83.0297	78.2187	65.178	64.1647	64.0628	59.5996	72.7848	68.549
Ensembl probe missing														A_55_P2743095	NM_001005510	Syne2		Stress-responsive		1421.99	1547.21	1678.9	1577.67	1462.5	1558.96	1746.16	1745.06	1207.42	1392.24	1522.36	1253.59	1181.23	1231.45	1241	1125.04	1759.76	1570.95	1727.76	1768.02	2066.33	1732.21	1503.44	1453.03	1361.25	1261.57	1343.13	1321.9	1396.32	1237.97
Ensembl probe missing														A_51_P112627	NM_009180	St6galnac2		Stress-responsive		154.527	162.514	149.221	118.432	161.428	151.091	148.503	183.687	183.709	332.031	256.583	225.772	233.965	221.765	142.606	244.221	144.931	134.22	178.146	184.952	198.787	178.654	151.588	167.498	175.574	149.054	248.197	180.703	211.648	176.877
Yes	A_51_P370252	Mus musculus	Yes	BioMart	calpain 10 [Source:MGI Symbol;Acc:MGI:1344392]	Capn10	Yes	1	ENSMUSG00000026270	protein_coding	Capn10-201, Capn10-205, Capn10-204, Capn10-206	protein_coding, nonsense_mediated_decay, retained_intron, processed_transcript	1 protein_coding, 6,2 nonsense_mediated_decay, 6,4 retained_intron, 6,8 processed_transcript	A_51_P370252	NM_011796	Capn10				1081.21	1019.62	930.09	956.764	946.086	941.061	928.107	961.109	1088.72	1144.64	1065.95	1151.88	1131.15	1009.13	1070.18	1115.77	951.658	961.448	976.564	984.665	947.968	965.391	898.239	923.168	1024.57	972.132	1014.84	1084.79	1102.79	958.864
Yes	A_52_P284778	Mus musculus	Yes	BioMart	ribonucleic acid export 1 [Source:MGI Symbol;Acc:MGI:1913929]	Rae1	Yes	1	ENSMUSG00000027509	protein_coding	Rae1-201, Rae1-202, Rae1-205	protein_coding, retained_intron	1 protein_coding, 6,4 retained_intron	A_52_P284778	NM_175112	Rae1				2258.26	2379.29	2325.08	2259.53	2230.04	2159.78	2306.68	2214.63	1967.87	1703.98	2004.81	2047.75	2024	1906.73	1927.43	2069.12	2419.73	2400.61	2434.8	2368.77	2786.97	2500.74	2355.46	2328.45	1871.7	1911.11	2033.31	1889.73	2302.49	2004.1
Ensembl probe missing														A_65_P02810	NM_001364996	Ppargc1b				780.645	670.165	674.719	633.702	589.428	604.145	671.157	701.066	805.659	769.879	760.094	815.957	775.447	737.271	797.045	813.604	719.403	748.473	720.496	731.594	754.478	699.479	637.046	642.796	750.913	749.068	700.025	845.664	791.58	788.942
Yes	A_51_P517051	Mus musculus	Yes	BioMart	cytosolic arginine sensor for mTORC1 subunit 1 [Source:MGI Symbol;Acc:MGI:1919212]	Castor1	Yes	1	ENSMUSG00000020424	protein_coding	Castor1-201	protein_coding	1 protein_coding	A_51_P517051	NM_028022	Gatsl3				30.9535	32.324	24.2599	31.4831	29.9896	30.8346	32.8368	39.7535	42.3661	51.1344	43.3727	52.6614	47.7476	66.8628	45.1164	63.0928	36.1429	25.6868	33.2929	26.6805	34.8797	32.7046	37.2823	35.0851	41.8908	41.4233	67.7137	43.6978	35.6893	44.497
Yes	A_55_P2109932	Mus musculus	Yes	BioMart	transmembrane protein 63b [Source:MGI Symbol;Acc:MGI:2387609]	Tmem63b	Yes	1	ENSMUSG00000036026	protein_coding	Tmem63b-201	protein_coding	1 protein_coding	A_55_P2109932	NM_198167	Tmem63b				11436.1	11383.1	11175.9	11500.1	10820.4	11305.8	11053.8	11640.6	10203.2	9091.88	10045.2	9554.65	9388	9660.48	9738.36	10205.4	11317.1	10970.7	12479.1	12044	11762.9	12812.6	11505.7	9589.86	9896.78	9721.92	10320.1	10997.1	9980.3	10185
Yes	A_55_P1996212	Mus musculus	Yes	BioMart	zinc finger and BTB domain containing 2 [Source:MGI Symbol;Acc:MGI:2685949]	Zbtb2	Yes	1	ENSMUSG00000075327	protein_coding	Zbtb2-201, Zbtb2-202, Zbtb2-203	protein_coding, retained_intron	1 protein_coding, 6,4 retained_intron	A_55_P1996212	NM_001033466	Zbtb2				1353.78	1427.45	1557.45	1418.91	1308.89	1295.12	1338.5	1384.76	1857.35	1922.62	1780.69	1573.31	1496.17	1443.2	1791.66	1538.7	1366.85	1214.16	1347.67	1373.72	1504.06	1384.03	1336.41	1222.29	1459.04	1424.3	1287.42	1361.71	1615.05	1585.25
Yes	A_55_P2071059	Mus musculus	Yes	BioMart	Ngfi-A binding protein 2 [Source:MGI Symbol;Acc:MGI:107563]	Nab2	Yes	1	ENSMUSG00000025402	protein_coding	Nab2-201, Nab2-202	protein_coding	1 protein_coding	A_55_P2071059	NM_008668	Nab2		Stress-responsive		3120.46	3123.14	3258.82	3181.57	2691.12	3089.53	3102.83	3003.72	4028.9	2993.38	4450.78	4041.53	3624.17	3335.06	4070.48	3573.39	3157.5	3387.84	3117.39	3145.25	3209.03	2798.43	2847.62	2872.09	3260.32	3486.77	3819.22	3844.11	4062.25	3836.7
Yes	A_52_P406371	Mus musculus	Yes	BioMart	mediator complex subunit 14 [Source:MGI Symbol;Acc:MGI:1349442]	Med14	Yes	1	ENSMUSG00000064127	protein_coding	Med14-202	protein_coding	1 protein_coding	A_52_P406371	NM_001048208	Med14				1081.91	1099.24	1117.56	1004.43	1035.71	1084.69	1142.21	1037.52	1011.19	1031.44	854.009	830.999	732.633	867.754	872.885	879.833	1065.75	1008.5	1097.35	1088.7	1288.9	1050.68	1071.31	1017.3	944.149	969.566	881.695	861.081	974.746	862.024
Yes	A_55_P1977699	Mus musculus	Yes	BioMart	predicted gene, 41041 [Source:MGI Symbol;Acc:MGI:5623926]	Gm41041	Yes	1	ENSMUSG00000114738	processed_pseudogene	Gm41041-201	processed_pseudogene	7,6 processed_pseudogene	A_55_P1977699	ENSMUST00000225803.1	Gm41041				6368.36	6690.04	6931.76	6454.56	6813.69	7088.11	7231.8	6336.99	5795.78	5834.84	5990.8	5747.46	6090.98	6001.31	5732.08	5431.06	6262.07	6081.27	6458.91	6380.03	7900.21	6393.65	6555.35	6623.32	5633.68	5459.67	5459.9	5237.1	6710.16	5552.82
Yes	A_51_P320668	Mus musculus	Yes	BioMart	ARP3 actin-related protein 3B [Source:MGI Symbol;Acc:MGI:2661120]	Actr3b	Yes	1	ENSMUSG00000056367	protein_coding	Actr3b-202, Actr3b-201	protein_coding	1 protein_coding	A_51_P320668	NM_001004365	Actr3b				5378.33	5955.57	5601.82	5814.87	5244.7	5726.54	5790.92	5764.35	7380.24	5601.4	6711.48	7762.48	7733.45	6744.4	6613.73	7228.67	6124.15	6657.87	6139.36	5843.65	7015.48	5452.04	5399.93	5563.94	6139.06	6712.48	6957.53	7153.87	7744.85	7014.08
Yes	A_55_P1968464	Mus musculus	Yes	BioMart	K(lysine) acetyltransferase 6A [Source:MGI Symbol;Acc:MGI:2442415]	Kat6a	Yes	1	ENSMUSG00000031540	protein_coding	Kat6a-204, Kat6a-202, Kat6a-201	protein_coding	1 protein_coding	A_55_P1968464	NM_001081149	Kat6a				2508.16	2168.1	2108.01	2320.57	2035.27	2237.83	2282.74	2161.68	2988.86	2164.57	2635.43	2809.02	2594.71	2651.28	2549.08	2660.47	2379.36	2487.54	2458.52	2226.49	2552.8	2153.55	2167.35	2235.99	2924.71	2969.23	2561.89	2764.74	3033.37	2743.85
Yes	A_52_P339912	Mus musculus	Yes	BioMart	inositol polyphosphate 5-phosphatase J [Source:MGI Symbol;Acc:MGI:2158663]	Inpp5j	Yes	1	ENSMUSG00000034570	protein_coding	Inpp5j-201, Inpp5j-204, Inpp5j-205, Inpp5j-202, Inpp5j-203	protein_coding, non_stop_decay, nonsense_mediated_decay	1 protein_coding, 6,1 non_stop_decay, 6,2 nonsense_mediated_decay	A_52_P339912	NM_172439	Inpp5j				214.826	259.173	238.813	227.685	250.818	242.754	212.835	236.852	298.535	286.542	324.15	385.257	331.064	329.207	336.106	343.308	244.607	342.753	256.272	239.762	249.287	217.092	309.723	300.766	293.905	276.769	344.914	316.61	373.712	297.734
Yes	A_52_P637988	Mus musculus	Yes	BioMart	solute carrier family 1 (neuronal/epithelial high affinity glutamate transporter, system Xag), member 1 [Source:MGI Symbol;Acc:MGI:105083]	Slc1a1	Yes	1	ENSMUSG00000024935	protein_coding	Slc1a1-201, Slc1a1-202, Slc1a1-205	protein_coding, retained_intron	1 protein_coding, 6,4 retained_intron	A_52_P637988	NM_009199	Slc1a1				1584.17	1895.23	1536.16	1579.56	1764.44	1449.9	1495.35	1891.31	1874.41	2131.36	1809.45	1946.73	2129.3	2031.6	2096.1	2089.13	1335.95	1552.8	1862.87	1578.35	1865.35	1567.95	1696.68	1245.39	1746.25	1763.63	1775.61	1793.34	1969.57	1929.47
Ensembl probe missing														A_66_P114608	NM_178690	Rab3gap1				1097.58	950.115	950.033	1055.9	957.817	1018.12	957.959	991.144	1351.48	870.471	1367.34	1481.97	1589.38	1336.97	1328.8	1499.36	1016.8	1173.19	1066.87	1038.23	1168.55	939.935	881.625	1194.14	1301.14	1156.9	1588.56	1655.11	1676.54	1311.43
Yes	A_55_P2036317	Mus musculus	Yes	BioMart	predicted gene, 49720 [Source:MGI Symbol;Acc:MGI:6215194]	Gm49720	Yes	1	ENSMUSG00000116688	processed_pseudogene	Gm49720-201	processed_pseudogene	7,6 processed_pseudogene	A_55_P2036317	NAP114425-1	Gm49720				41857.7	51236	48144.8	46754.5	51190.3	49006.3	48586.4	46325.6	53351.2	61309.5	57824.7	53475.6	57356.8	57950.9	59263.6	51346.2	60770.2	46040.5	47024.7	43854.5	54131.9	49483	45932.2	51873.7	69486.9	56340.9	58388.6	54705.1	64826	57878
Ensembl probe missing														A_55_P2504310	NM_024452	Luzp1				8228.13	8237.94	7970.48	7437.76	7718.86	7992.22	7556.96	7298.26	9763.31	9877.98	9281.96	9442.87	8418.2	8800.1	8535.9	8039.86	7475.83	7917.95	7668.36	7928.06	8576.25	7560.71	7448.86	8069.67	9012.04	8764.02	8477.9	9073.8	10443.4	8727.29
Ensembl probe missing														A_55_P2211952	CA481153	Snhg8				32.6817	23.864	25.0242	54.0554	29.714	28.0094	26.4045	27.4069	18.9804	16.3546	14.5343	14.9509	12.7036	18.9267	21.9063	20.7747	19.2408	33.9665	35.6435	34.4623	25.3656	29.2205	26.4745	35.2204	12.2664	16.1085	24.5148	17.5167	13.7028	16.3918
Yes	A_51_P479052	Mus musculus	Yes	BioMart	threonyl-tRNA synthetase [Source:MGI Symbol;Acc:MGI:106314]	Tars	Yes	1	ENSMUSG00000022241	protein_coding	Tars-201, Tars-207, Tars-204, Tars-206	protein_coding, nonsense_mediated_decay, retained_intron	1 protein_coding, 6,2 nonsense_mediated_decay, 6,4 retained_intron	A_51_P479052	NM_033074	Tars				3323.26	3522.86	3150.4	3790.16	3603.07	3456.11	3347.18	3538.68	2884.8	3133.89	2925.32	2843.44	3017.49	2933.2	3013.71	2958.03	3024.39	3075.04	2969.73	3418.34	3926.6	3487.3	3478.77	3381.52	2876.98	2784.86	2999.78	2794.13	2910.38	2897.37
Yes	A_55_P1996862	Mus musculus	Yes	BioMart	protease (prosome, macropain) activator subunit 2B [Source:MGI Symbol;Acc:MGI:1341073], proteasome (prosome, macropain) activator subunit 2 (PA28 beta) [Source:MGI Symbol;Acc:MGI:1096365], RIKEN cDNA 9930111J21 gene 1 [Source:MGI Symbol;Acc:MGI:3041173]	Psme2b, Psme2, 9930111J21Rik1	No	3	ENSMUSG00000078153, ENSMUSG00000079197, ENSMUSG00000069893	protein_coding	Psme2b-201, Psme2-208, Psme2-204, Psme2-201, 9930111J21Rik1-202, Psme2-207, Psme2-210, Psme2-206, Psme2-202	protein_coding, retained_intron	1 protein_coding, 6,4 retained_intron	A_55_P1996862	NM_001281472	Psme2b				6965.21	7918	7293.28	7189.04	7663.11	7483.06	7862.81	7500.64	6251.65	7045.43	6234.15	5564.06	5855.25	6125.11	6392.14	6281.82	7279.47	6422.62	7173.37	7686.95	9163.26	7757.5	8601.95	7373.23	6677.98	6525.81	6535.84	6230.14	7176.13	6372.67
Ensembl probe missing														A_55_P2498688	NM_025655	Tmigd1				39.2811	27.7353	26.1691	26.2437	27.2843	26.1021	17.098	33.6863	12.6952	10.6945	21.733	18.857	15.3012	8.80224	7.20681	16.1068	15.0344	25.6723	21.4555	39.6837	26.6789	21.6843	36.0572	20.6571	14.9216	14.3095	15.8344	12.504	14.4288	13.3623
Ensembl probe missing														A_51_P227679	NM_001362647	Gabrb2		Stress-responsive		10152.3	9645.73	9569.38	9931.93	10086.8	9290.2	9621.13	10312.3	8230.88	8086.89	7850.44	8283.81	8432.89	8607.1	8372.91	9580.44	9671.32	9074.7	10149.8	10428.5	11644.8	9298.64	8925.6	9190.03	8339.18	8773.25	8201.01	9154.43	9216.71	8405.42
Ensembl probe missing														A_66_P120785	BG976329	Tgoln1				16.5515	13.8015	14.2967	18.4716	12.5041	22.0329	24.0939	21.0698	27.1719	34.8622	30.0017	27.0449	31.6495	41.1536	29.7966	30.576	23.0288	25.5968	30.0861	20.0868	21.199	16.6766	10.8085	26.1872	31.4507	35.3558	42.7075	36.25	26.4742	35.6395
Yes	A_55_P2053584	Mus musculus		BioMart	RIKEN cDNA A730020M07 gene [Source:MGI Symbol;Acc:MGI:2442643]	A730020M07Rik	Yes	1	ENSMUSG00000044522	lncRNA	A730020M07Rik-201, A730020M07Rik-203	lncRNA	4,7 lncRNA	A_55_P2053584	NR_036457	A730020M07Rik				51.575	28.5844	33.0333	34.094	39.0252	45.3851	45.6602	52.2419	59.3546	73.8882	71.0826	66.429	47.3778	60.0361	60.2689	88.6719	45.9711	45.546	52.4037	51.6339	44.932	38.5581	47.1959	41.5993	37.8798	43.3264	61.1691	52.9607	27.772	53.0314
Ensembl probe missing														A_66_P110662	NM_008973	Ptn		Stress-responsive		6791.97	8365.43	7752.32	6980.71	7579.46	7476.63	8013.25	8004.8	5743.82	6517.52	5284.37	5206.15	5816.93	6011.57	5708.78	5117.7	7085.17	6831.22	7837.01	7061.06	9446.63	7923.93	7488.6	7022.91	5266.97	5380.6	4321.36	4466.59	5529	4908.61
Ensembl probe missing														A_66_P115795	XR_869427	Gm24175				21.0827	21.8905	20.4633	15.9286	14.965	22.4092	22.7155	15.0037	26.7284	34.3002	38.3938	34.3186	27.6501	36.1732	29.134	28.253	16.3495	20.1473	14.2487	15.7328	14.2117	12.4667	26.8883	20.7591	21.0716	25.6149	30.843	27.4997	23.4723	28.6261
Yes	A_51_P269078	Mus musculus	Yes	BioMart	hyaluronic acid binding protein 4 [Source:MGI Symbol;Acc:MGI:1891713]	Habp4	Yes	1	ENSMUSG00000021476	protein_coding	Habp4-201, Habp4-203, Habp4-206	protein_coding, nonsense_mediated_decay, retained_intron	1 protein_coding, 6,2 nonsense_mediated_decay, 6,4 retained_intron	A_51_P269078	NM_019986	Habp4				2645.68	2296	2230.76	2364.17	2355.78	2360.91	2490.58	2336.54	2827.83	2714.25	2923.68	3396.16	2977.62	2955.28	3167	2874.31	2530.45	2998.99	2265.45	2457.47	2760.89	2016.01	2448.18	2373.28	3101.64	2832.59	3209.1	3351.73	3719.4	2860.59
Yes	A_55_P2108255	Mus musculus	Yes	BioMart	legumain [Source:MGI Symbol;Acc:MGI:1330838]	Lgmn	Yes	1	ENSMUSG00000021190	protein_coding	Lgmn-202, Lgmn-201	protein_coding	1 protein_coding	A_55_P2108255	NM_011175	Lgmn				7761.51	8235.28	7127.97	7437.68	7690.51	7782.35	7177.34	8474.85	6165.99	6350.13	6059.94	6490.98	6843.11	6557.21	6879.13	7024.74	7598.51	7764.04	8529.83	7471.97	9144.26	8551.6	8096.13	7137.4	7056.56	7158.29	7538.39	6859.35	8406.15	7321.01
Yes	A_52_P373166	Mus musculus	Yes	BioMart	prostate and testis expressed 6 [Source:MGI Symbol;Acc:MGI:3839961]	Pate6	Yes	1	ENSMUSG00000032108	protein_coding	Pate6-201	protein_coding	1 protein_coding	A_52_P373166	NM_026593	Pate6				30.5402	16.8211	21.4646	18.6821	17.0754	22.4916	20.2127	15.9245	11.038	10.1186	12.426	9.62524	4.17338	8.01728	10.7636	10.7617	19.5416	16.3914	13.9161	14.7106	9.0498	15.9451	24.9674	25.8645	8.27435	15.4656	6.68873	12.0098	9.35818	11.033
Yes	A_51_P477128	Mus musculus	Yes	BioMart	G protein-coupled receptor 20 [Source:MGI Symbol;Acc:MGI:2441803]	Gpr20	Yes	1	ENSMUSG00000045281	protein_coding	Gpr20-201	protein_coding	1 protein_coding	A_51_P477128	NM_173365	Gpr20				10.9308	12.537	9.64081	9.51808	12.5757	21.6361	13.8604	3.32244	25.2246	21.4031	28.0792	18.8585	20.6683	32.1364	25.3532	22.6918	8.23887	22.5819	18.9365	20.6212	12.4557	19.0929	12.2087	15.5573	15.868	18.1935	12.5623	30.6952	10.3626	16.8336
Ensembl probe missing														A_66_P134479	NM_008131	Glul		Stress-responsive		3601.01	3401.74	3373.09	4051.05	3822.82	3616.02	3389.23	4030.18	3976.3	3605.09	5246.06	5154.14	5343.17	4978.54	4490.68	5445.13	3740.39	4095.59	3309.8	2973.9	3649.14	2929.03	3000.18	2960.78	4073.04	4042.7	4627.22	3859.24	4563.81	4061.46
Yes	A_51_P271835	Mus musculus	Yes	BioMart	tudor domain containing 7 [Source:MGI Symbol;Acc:MGI:2140279]	Tdrd7	Yes	1	ENSMUSG00000035517	protein_coding	Tdrd7-202, Tdrd7-201, Tdrd7-205	protein_coding, processed_transcript	1 protein_coding, 6,8 processed_transcript	A_51_P271835	NM_146142	Tdrd7				3005.77	3337.25	3275.54	3392.12	3357.04	3230.61	3168.32	3465.3	2906.59	3209.05	2610.74	2571.02	2438.5	2705.37	2648.61	2405.01	3062.28	2667.67	3277.1	3425	3738.21	3320.76	3349.15	2949.79	2979.17	2652.91	2885.21	2780.79	3177.5	2568.09
Ensembl probe missing														A_52_P1116291	AK080739	Sh3yl1				17.0906	23.3935	19.1892	30.2972	16.9816	16.4715	17.6652	25.6651	5.40543	10.8256	11.3788	3.01573	8.20887	12.2734	13.4861	11.1266	24.009	21.9911	17.5695	27.2505	17.0476	13.3173	18.7631	19.7496	11.7814	14.8795	15.4779	10.1976	10.0011	13.745
Yes	A_52_P664867	Mus musculus		BioMart	protein phosphatase 1, regulatory inhibitor subunit 1B [Source:MGI Symbol;Acc:MGI:94860]	Ppp1r1b	Yes	1	ENSMUSG00000061718	protein_coding	Ppp1r1b-203	processed_transcript	6,8 processed_transcript	A_52_P664867	NM_144828	Ppp1r1b				107.503	109.509	110.944	113.905	130.528	110.198	114.081	121.412	112.676	127.17	160.443	185.677	176.588	178.175	152.913	176.24	125.064	125.309	151.123	111.185	123.764	118.223	123.179	105.691	116.899	119.939	163.338	139.681	146.258	164.252
Yes	A_55_P2186605	Mus musculus		BioMart	calcium channel, voltage-dependent, beta 2 subunit [Source:MGI Symbol;Acc:MGI:894644]	Cacnb2	Yes	1	ENSMUSG00000057914	protein_coding	Cacnb2-213, Cacnb2-208	retained_intron	6,4 retained_intron	A_55_P2186605	ENSMUST00000156027.7	Cacnb2		Stress-responsive		21.1639	18.8961	17.8414	13.2816	2.97682	19.2442	18.7036	24.0212	29.53	24.8873	28.3707	36.9042	34.6239	33.216	32.7314	35.0511	23.753	17.6467	16.6176	17.6183	14.3079	16.1339	8.69758	12.7925	29.5023	32.9256	26.4192	33.6083	24.9379	26.1178
Ensembl probe missing														A_55_P2729713	ENSMUST00000134021.1	Tiam1				92.3895	122.369	122.021	121.262	101.327	99.8196	104.53	121.09	76.1841	67.2535	68.4753	71.8398	88.7341	86.1256	84.8061	75.7195	135.05	117.29	103.978	116.342	161.14	109.965	91.7116	119.962	89.1671	94.2985	76.0185	71.2009	103.766	97.1311
Ensembl probe missing														A_65_P08530	NM_001310430	Gpr161				5119.76	5027.43	5110.13	5514.78	4841.83	5184.92	4727.1	4517.14	5491.3	5954.63	6247.48	6244.02	6444.38	6049.52	5181.31	7378.96	4388.1	4720.84	4485.1	4206.51	4720.63	5071.67	4218.89	4567.84	5316.97	5292.69	5342.85	5414.06	5595.93	4575.07
Yes	A_52_P204331	Mus musculus	Yes	BioMart	RIKEN cDNA D630039A03 gene [Source:MGI Symbol;Acc:MGI:2442889]	D630039A03Rik	Yes	1	ENSMUSG00000052117	protein_coding	D630039A03Rik-201	protein_coding	1 protein_coding	A_52_P204331	NM_178727	D630039A03Rik				25.1833	49.7019	37.3529	39.2877	37.9597	44.4185	55.8253	62.5753	63.7402	69.9326	63.6423	73.2083	53.0172	69.1061	63.5162	95.4867	41.0309	41.0026	45.9551	54.7433	48.7977	54.7075	41.0047	46.0934	56.8735	80.267	84.6459	82.4114	56.4488	69.0695
Yes	A_51_P476018	Mus musculus	Yes	BioMart	SRY (sex determining region Y)-box 7 [Source:MGI Symbol;Acc:MGI:98369]	Sox7	Yes	1	ENSMUSG00000063060	protein_coding	Sox7-201	protein_coding	1 protein_coding	A_51_P476018	NM_011446	Sox7				109.957	134.077	98.9212	108.634	92.8009	94.9715	139.967	121.09	91.1668	71.7032	89.9516	65.0866	65.82	78.4379	87.6556	78.1988	113.227	87.0199	121.632	134.086	144.395	130.404	100.654	102.078	99.4279	82.5862	109.876	97.4166	102.349	115.752
Yes	A_55_P2340448	Mus musculus	Yes	BioMart	acyl-CoA synthetase short-chain family member 3 [Source:MGI Symbol;Acc:MGI:2685720]	Acss3	Yes	1	ENSMUSG00000035948	protein_coding	Acss3-203	protein_coding	1 protein_coding	A_55_P2340448	ENSMUST00000165067.8	Acss3				37.993	46.1022	33.8747	44.6263	50.4179	34.1512	45.3118	43.3057	59.2954	138.751	95.4518	86.6652	65.4936	70.6023	50.4297	84.5348	40.6369	32.2441	54.5454	59.2687	31.0221	52.9977	71.6602	49.0231	43.2838	38.1509	99.7043	58.7296	38.7683	65.4544
Ensembl probe missing														A_55_P2522620	XM_011242807	Elovl5				30.5046	30.3559	34.2403	21.772	17.2989	24.5561	29.2805	28.7696	32.4532	35.2903	39.7402	43.4947	40.0398	43.7637	45.7443	43.2987	30.9936	29.6642	28.5234	28.0049	25.6802	27.7483	27.0395	29.4499	36.5477	40.4131	38.6645	35.98	25.5297	40.5975
Yes	A_55_P2124812	Mus musculus	Yes	BioMart	olfactory receptor 121 [Source:MGI Symbol;Acc:MGI:2177504]	Olfr121	Yes	1	ENSMUSG00000060017	protein_coding	Olfr121-202, Olfr121-201	protein_coding	1 protein_coding	A_55_P2124812	NM_146629	Olfr121				29.1594	27.6989	19.1257	32.5851	15.7774	23.916	24.0315	29.4224	14.4168	15.8363	15.5598	12.7794	14.4168	15.5845	14.9417	10.2618	17.761	19.4797	14.9597	23.6705	11.2159	25.5939	19.4066	14.8446	17.5767	16.9072	15.0211	19.3433	8.89341	17.7692
Yes	A_51_P265327	Mus musculus	Yes	BioMart	protein associated with LIN7 2, MAGUK family member [Source:MGI Symbol;Acc:MGI:1927340]	Pals2	Yes	1	ENSMUSG00000038388	protein_coding	Pals2-203	protein_coding	1 protein_coding	A_51_P265327	NM_019939	Mpp6				6346.88	6236.86	5674.49	7012.77	6342.76	5784.16	5892.65	6073.97	4665.6	6188.47	4802.18	4959.63	4598.64	4728.65	4978.89	4718.1	5761.12	5209.73	6834.06	6280.32	6739.93	6182.07	5836.21	7285.6	5041.27	5703.66	4420.34	4580.82	4606.35	4811.22
Yes	A_51_P454008	Mus musculus	Yes	BioMart	lipopolysaccharide binding protein [Source:MGI Symbol;Acc:MGI:1098776]	Lbp	Yes	1	ENSMUSG00000016024	protein_coding	Lbp-201	protein_coding	1 protein_coding	A_51_P454008	NM_008489	Lbp		Stress-responsive		20.1819	28.0261	36.7689	19.2302	21.9944	32.9159	38.6136	38.8745	51.6211	47.58	77.3488	54.3226	36.8224	46.0084	73.4332	40.9798	33.3819	43.4832	37.2429	54.4276	35.4422	38.5581	48.6213	31.1039	46.4239	36.1713	57.75	46.5373	41.0969	53.0314
Yes	A_51_P202801	Mus musculus	Yes	BioMart	ATP-binding cassette, sub-family B (MDR/TAP), member 9 [Source:MGI Symbol;Acc:MGI:1861729]	Abcb9	Yes	1	ENSMUSG00000029408	protein_coding	Abcb9-201, Abcb9-206	protein_coding, retained_intron	1 protein_coding, 6,4 retained_intron	A_51_P202801	NM_019875	Abcb9				8516.57	7939.46	7737.39	7637.06	7664.49	8071.51	7861.58	8548.5	6956.78	6929.16	6079.22	6333.89	6252	6707.13	7350.92	5876.28	7783.03	6972.74	8227.78	8378.45	9468.54	8781.19	8174.99	7584.98	6544.85	6492.05	6342.74	6864.19	8056.79	6904.16
Ensembl probe missing														A_30_P01017595	chr12:116850878-116855932_R	Gm9245				29.7872	24.0665	32.0606	31.9227	45.5404	45.0183	49.1155	43.2915	52.755	61.3335	52.8917	67.2935	60.7329	48.1076	54.4611	58.9808	62.1247	49.468	45.1933	46.7654	46.6772	49.6613	49.0633	42.8825	69.0342	40.4951	48.3733	50.7833	53.4066	56.3092
Yes	A_30_P01018151	Mus musculus	Yes	BioMart	predicted gene 15952 [Source:MGI Symbol;Acc:MGI:3802149]	Gm15952	Yes	1	ENSMUSG00000085655	lncRNA	Gm15952-201, Gm15952-203, Gm15952-202	lncRNA	4,7 lncRNA	A_30_P01018151	chr3:35831966-35841638_F	Gm15952				1551.9	1575.71	1509.16	1660.72	1759.58	1603.17	1623.84	1598.42	1826.41	1636.62	1726.21	1955.69	1980.56	2056.58	1835	2028.79	1601.69	1468.56	1688.87	1522.43	1659.15	1647.61	1650.71	1503.06	1790.51	1783.95	1908.73	1725.59	1852.68	2081.58
Yes	A_51_P323842	Mus musculus	Yes	BioMart	cytosolic iron-sulfur assembly component 2B [Source:MGI Symbol;Acc:MGI:1915773]	Ciao2b	Yes	1	ENSMUSG00000031879	protein_coding	Ciao2b-203, Ciao2b-201, Ciao2b-202	protein_coding, nonsense_mediated_decay	1 protein_coding, 6,2 nonsense_mediated_decay	A_51_P323842	NM_026753	Fam96b				5601.37	5748.97	5685.85	5593.37	5312.81	5423.43	5928.64	5730.68	4711.06	5198.4	4954.47	4734.69	4726.58	4783.01	5461.47	5003.5	5509.86	5723.23	5297.08	5727.27	6230.94	5173.79	5532.02	5520.45	5218.69	5078.37	4919.89	4845.84	5694.47	4816.68
Yes	A_51_P494675	Mus musculus	Yes	BioMart	coactosin-like 1 (Dictyostelium) [Source:MGI Symbol;Acc:MGI:1919292]	Cotl1	Yes	1	ENSMUSG00000031827	protein_coding	Cotl1-201, Cotl1-202, Cotl1-203, Cotl1-204	protein_coding, processed_transcript	1 protein_coding, 6,8 processed_transcript	A_51_P494675	NM_028071	Cotl1				12324.9	13460.6	13786.1	14347.1	13470.6	13346.2	12231.3	13093.9	14683.7	17331.1	15604.6	16668.2	14426.5	14879.6	14431.3	15555.4	14273.3	13245.8	13093.2	12951.8	16252.8	13869.6	13654.3	16226.1	14432.7	13305.8	14974.4	13537.6	15212.4	13341
Yes	A_30_P01026091	Mus musculus	Yes	BioMart	H2A.Z variant histone 1 [Source:MGI Symbol;Acc:MGI:1888388], predicted pseudogene 8203 [Source:MGI Symbol;Acc:MGI:3646499]	H2az1, Gm8203	No	2	ENSMUSG00000037894, ENSMUSG00000101878	protein_coding, processed_pseudogene	H2az1-201, H2az1-207, H2az1-206, H2az1-204, H2az1-203, H2az1-202, H2az1-205, Gm8203-201	protein_coding, nonsense_mediated_decay, retained_intron, processed_transcript, processed_pseudogene	1 protein_coding, 6,2 nonsense_mediated_decay, 6,4 retained_intron, 6,8 processed_transcript, 7,6 processed_pseudogene	A_30_P01026091	chr6:116123643-116124550_F	H2az1				13221.1	12363.4	12475.3	12137.5	11455.1	13027.9	12632.9	12459.6	11009.2	10818.1	10579.3	11157.4	11108.5	10836.4	11155.2	11075.8	12284.2	12706.5	12965.6	13052.7	10804.4	12480.7	12144.5	12376.7	11916.5	11181.3	11997.9	12186.4	10051.7	11092.7
Ensembl probe missing														A_55_P2869874	XR_384613	Acap2				2848.53	3082.27	3246.39	3552.03	3608.52	3121.86	2892.49	2889.46	3351.77	4654.44	4425.77	4379.64	3934.45	3677.2	3728.81	4194.56	3177.39	2616.1	2997.02	2859.32	2934.44	3497.92	3098.72	3229.38	3350.74	3679.19	3670.07	3495.1	3577.64	3906
Yes	A_55_P2043182	Mus musculus	Yes	BioMart	GTPase, IMAP family member 6 [Source:MGI Symbol;Acc:MGI:1918876]	Gimap6	Yes	1	ENSMUSG00000047867	protein_coding	Gimap6-201, Gimap6-202	protein_coding	1 protein_coding	A_55_P2043182	NM_153175	Gimap6		Stress-responsive		227.426	305.266	288.339	286.597	247.292	268.424	273.43	239.073	426.169	367.275	436.425	341.265	317.332	396.672	335.343	322.497	315.063	298.091	319.525	276.235	359.387	226.997	231.317	217.28	277.777	297.783	306.759	295.58	301.209	245.892
Yes	A_55_P2133470	Strains		BioMart	SH3-binding domain kinase family, member 2 [Source:MGI Symbol;Acc:MGI:2685925]	Sbk2	Yes	1	MGP_NODShiLtJ_G0031382, MGP_129S1SvImJ_G0031571	protein_coding		protein_coding, processed_transcript	1 protein_coding, 6,8 processed_transcript	A_55_P2133470	NM_001146329	Sbk2				25.0527	42.8253	30.4036	36.7018	36.248	29.5417	34.0644	45.2703	53.8281	78.7887	61.4026	55.7003	51.0715	41.8922	63.8269	49.1886	45.8656	31.293	38.9006	35.1248	32.6008	40.616	35.7564	34.4495	47.354	64.3681	45.1739	46.1446	76.1171	57.6339
Ensembl probe missing														A_66_P122074	NM_001042592	Arrdc4				295.678	307.687	316.304	302.218	294.677	339.551	316.176	343.266	491.553	497.248	404.125	364.202	436.466	439.742	381.394	322.806	258.664	293.145	280.569	294.938	315.59	269.879	225.199	276.37	244.173	304.573	306.934	320.471	343.552	279.587
Ensembl probe missing														A_55_P2730961	ENSMUST00000204726.1	Syn2	Extended list of GC-responsive genes	Stress-responsive		326.683	334.197	338.358	315.923	336.791	276.852	277.369	307.505	244.479	238.234	261.646	247.386	242.639	229.541	230.569	234.547	340.915	273.674	327.659	283.166	377.53	305.079	311.245	415.356	250.142	268.907	240.198	226.244	265.759	259.335
Yes	A_51_P507974	Mus musculus	Yes	BioMart	BRF2, RNA polymerase III transcription initiation factor 50kDa subunit [Source:MGI Symbol;Acc:MGI:1913903]	Brf2	Yes	1	ENSMUSG00000031487	protein_coding	Brf2-201, Brf2-207, Brf2-203	protein_coding, processed_transcript	1 protein_coding, 6,8 processed_transcript	A_51_P507974	NM_025686	Brf2				520.715	556.906	471.834	432.616	488.209	500.884	517.628	552.258	630.709	509.585	600.958	651.952	643.54	635.501	637.262	618.983	580.647	659.457	583.568	573.1	632.926	517.656	546.086	558.883	657.006	614.268	665.396	636.391	812.456	697.473
Ensembl probe missing														A_66_P120961	AK076883	Smkr-ps				9.64179	11.1917	19.6347	15.9286	14.965	20.3023	15.2684	11.8099	31.5536	29.0627	21.6064	34.3186	27.6501	30.64	29.8748	24.2126	17.6698	12.6104	18.2521	23.2766	12.5321	18.4165	13.8102	12.8312	23.873	22.7922	29.7041	35.0817	44.6032	22.6335
Yes	A_55_P2086323	Mus musculus	Yes	BioMart	cDNA sequence BC051408 [Source:MGI Symbol;Acc:MGI:3040685]	BC051408	Yes	1	ENSMUSG00000117478	lncRNA	BC051408-201	lncRNA	4,7 lncRNA	A_55_P2086323	XR_877262	BC051408				16.9354	22.846	25.0588	41.106	13.2866	29.8234	23.6217	12.3658	6.60744	10.2061	13.4592	4.32017	15.6478	9.56695	0.915774	8.4425	16.5616	25.066	13.0883	28.5888	21.1857	21.2085	16.9472	20.645	10.4623	18.7042	4.26169	7.76153	12.5873	14.2205
Yes	A_51_P202033	Mus musculus	Yes	BioMart	wntless WNT ligand secretion mediator [Source:MGI Symbol;Acc:MGI:1915401]	Wls	Yes	1	ENSMUSG00000028173	protein_coding	Wls-201, Wls-206	protein_coding, nonsense_mediated_decay	1 protein_coding, 6,2 nonsense_mediated_decay	A_51_P202033	NM_026582	Wls				844.562	1077.85	805.307	888.102	926.146	845.884	950.521	1026.82	686.055	836.559	595.001	587.944	607.559	703.081	800.16	609.934	818.372	743.534	972.936	1039.04	1185.5	999.358	1023.13	860.576	698.303	623.35	686.26	609.871	720.061	660.171
Yes	A_51_P390334	Mus musculus	Yes	BioMart	RIKEN cDNA 2900026A02 gene [Source:MGI Symbol;Acc:MGI:1920194]	2900026A02Rik	Yes	1	ENSMUSG00000051339	protein_coding	2900026A02Rik-203, 2900026A02Rik-201, 2900026A02Rik-202	protein_coding	1 protein_coding	A_51_P390334	NM_001347397	2900026A02Rik				2368.42	2141.61	2083.97	2290.33	2788.71	2294.67	2142.73	2036.64	2907.11	2781.26	3087.79	2706.14	2845.35	2858.4	2403.55	2510.05	2422.58	2284.3	2036.62	2454.67	2625.35	2382.03	2557.91	2176.41	2769.09	2454.75	2580.41	2745.22	3407.11	2549.37
Yes	A_55_P2048434	Mus musculus	Yes	BioMart	heat shock protein 90 alpha (cytosolic), class B member 1 [Source:MGI Symbol;Acc:MGI:96247]	Hsp90ab1	Yes	1	ENSMUSG00000023944	protein_coding	Hsp90ab1-201, Hsp90ab1-203	protein_coding, retained_intron	1 protein_coding, 6,4 retained_intron	A_55_P2048434	NM_008302	Hsp90ab1		Stress-responsive		72807.5	73436.6	64919.7	69007	66478.5	66386.3	66131.8	69129.8	82435.1	77509.6	78814.1	81939.7	76966	79901.9	85764.9	84200.4	65407.1	61539.8	65587.7	63592.5	51340.4	68429.3	62957.4	71394.1	77361	77606	78926.9	85265.7	63759.9	71360.4
Yes	A_52_P320279	Mus musculus	Yes	BioMart	inhibitor of CDK, cyclin A1 interacting protein 1 [Source:MGI Symbol;Acc:MGI:2144284]	Inca1	Yes	1	ENSMUSG00000057054	protein_coding	Inca1-203, Inca1-202, Inca1-205, Inca1-201, Inca1-204	protein_coding	1 protein_coding	A_52_P320279	NM_213729	Inca1				110.725	121.582	108.942	116.996	112.713	129.78	137.589	125.112	141.206	148.202	152.414	144.879	139.945	157.338	157.538	140.369	133.711	123.195	138.618	128.261	156.629	148.656	124.792	107.531	160.724	142.831	177.73	155.771	170.027	153.418
Yes	A_52_P492989	Mus musculus	Yes	BioMart	neurocan [Source:MGI Symbol;Acc:MGI:104694]	Ncan	Yes	1	ENSMUSG00000002341	protein_coding	Ncan-201	protein_coding	1 protein_coding	A_52_P492989	NM_007789	Ncan				17147.1	18004.3	16633.3	16088.4	17598.1	15121.6	16345.8	17979.1	13714.7	15420.2	13120.6	13406.6	13505.9	14401.1	13620.2	15017.2	19230	19413.4	19553.5	17166.6	18552.8	17066.1	16521.3	15625.6	14575.5	15931.1	13439.5	13464.6	14813	14182.7
Yes	A_51_P465350	Mus musculus	Yes	BioMart	lymphocyte antigen 86 [Source:MGI Symbol;Acc:MGI:1321404]	Ly86	Yes	1	ENSMUSG00000021423	protein_coding	Ly86-201	protein_coding	1 protein_coding	A_51_P465350	NM_010745	Ly86				2455.54	2938.72	2316.53	2156.98	1996.73	2582.16	2411.7	2428.74	1880.15	2257.69	1456.31	1627.67	1844.8	1764.9	1556.01	1872.78	2280.84	2123.45	2501.92	2327.98	3246.85	2157.62	2901.79	2219.46	1815.36	1759.4	1513.69	1361.98	2254.76	1738.7
Yes	A_51_P190124	Strains		BioMart	mediator complex subunit 23 [Source:MGI Symbol;Acc:MGI:1917458], microRNA 6905 [Source:MGI Symbol;Acc:MGI:5531261]	Med23, Mir6905	No	2	MGP_WSBEiJ_G0016497, MGP_NZOHlLtJ_G0007848	protein_coding, miRNA		protein_coding, miRNA	1 protein_coding, 4,6 miRNA	A_51_P190124	NM_027347	Med23				1455.97	1550.8	1567.17	1533.66	1513.17	1448.32	1446.19	1421.15	1336.97	1422.26	1260.01	1262.4	1234.11	1301.63	1274.87	1281.8	1500.32	1390.39	1523.69	1472.77	1752.18	1577.27	1392.7	1460.26	1276.1	1328.55	1375.49	1341.59	1437.04	1345.91
Ensembl probe missing														A_55_P2735345	NM_028013	Endod1	Extended list of GC-responsive genes			932.676	1024.08	802.281	1003.76	984.368	833.986	975.274	986.941	981.287	1294.02	1231.05	1194.37	1096.23	1218.88	1113.32	1327.25	958.196	827.442	1101.22	1044.33	1076.31	896.644	956.993	878.195	1088.37	892.385	1191.4	955.446	1193.54	1037.65
Ensembl probe missing														A_55_P2156556	NAP112173-1					1344.65	1235.32	1555.36	1500.49	1603	1369.85	1382.02	1277.87	1700.69	1511.7	2059.79	2147.46	2230.93	1687.79	2205.37	2077.97	1567.23	1802.03	1380.82	1208.23	1574.18	1573.03	1434.44	1459.05	2139.8	2433.79	1887.27	2188.08	2579.12	2393.26
NO	A_55_P2068812	Mus musculus	Yes	BioMart	predicted gene 6560 [Source:MGI Symbol;Acc:MGI:3646204]	Gm6560	Yes	1	ENSMUSG00000104913	processed_pseudogene	Gm6560-201	processed_pseudogene	7,6 processed_pseudogene	A_55_P2068812	AK203298	Pkm				38562.8	40709.7	41191	37421.3	40887.3	41234.1	41215.4	41298.2	48348.5	39046.2	49648.6	45899.3	51528	50256.5	48064.9	44973.7	42663	43308.6	37932	38463.4	42553.7	39889.2	39913.7	43063.5	48048.5	45162	50266.8	46570.4	51466	45052.1
Yes	A_55_P2012181	Mus musculus	Yes	BioMart	epidermal growth factor receptor pathway substrate 15-like 1 [Source:MGI Symbol;Acc:MGI:104582]	Eps15l1	Yes	1	ENSMUSG00000006276	protein_coding	Eps15l1-201, Eps15l1-203	protein_coding	1 protein_coding	A_55_P2012181	NM_007944	Eps15l1				5060.11	4810.52	5268.22	4977.29	4886.58	5337.21	4809.72	4839.91	5772.51	5370.5	6640.79	5839.45	5829.69	6056.84	5568.12	5374.06	5314.07	5593.12	5095.47	4908.13	5486.7	4895.85	4798.06	5308.37	5593.49	6087.97	5613.54	5761.02	7016.51	5599.15
Yes	A_51_P372172	Mus musculus	Yes	BioMart	procollagen-lysine, 2-oxoglutarate 5-dioxygenase 3 [Source:MGI Symbol;Acc:MGI:1347008]	Plod3	Yes	1	ENSMUSG00000004846	protein_coding	Plod3-201, Plod3-202	protein_coding	1 protein_coding	A_51_P372172	NM_011962	Plod3				741.846	731.202	754.036	649.353	799.175	701.133	687.797	750.224	871.268	867.664	848.695	898.646	1030.47	789.513	801.666	1006.51	803.731	1022.9	721.797	763.698	872.561	723.652	841.672	894.295	944.539	1002.03	856.493	915.912	1139.66	907.634
Yes	A_55_P2029235	Mus musculus	Yes	BioMart	butyrophilin, subfamily 1, member A1 [Source:MGI Symbol;Acc:MGI:103118]	Btn1a1	Yes	1	ENSMUSG00000000706	protein_coding	Btn1a1-201	protein_coding	1 protein_coding	A_55_P2029235	NM_013483	Btn1a1				5056.79	4991.97	5315.17	5858.68	5323.55	4854.18	4821.23	4762.48	6424.22	5539.5	7027.15	8292.01	7672.11	5831.21	8250.9	7072.46	4736.04	6079.55	4505.57	3985.1	4905.19	5495.22	4591.29	5181.85	6155.75	9027.51	6453.85	7558.06	8304.26	7852.88
Ensembl probe missing														A_55_P2723574	NM_009622	Adcy1		Stress-responsive		33302.9	38275.9	36212.5	38721.5	36133.1	33496.6	33141.7	37665.8	44806.4	46590.6	45322.3	47800	40316.5	41327.1	45024.3	46983.7	37121.5	33993	36671.3	32860.8	37883.4	32243	27921.4	32688	40866.2	47214.4	44335.2	47977.5	42324.6	45085.6
Yes	A_55_P2065621	Strains		BioMart	hook microtubule tethering protein 2 [Source:MGI Symbol;Acc:MGI:2181664]	Hook2	Yes	1	MGP_WSBEiJ_G0033014	protein_coding		protein_coding	1 protein_coding	A_55_P2065621	NM_001363497	Hook2				1107.82	977.063	1017.19	988.451	1028.07	1067.65	952.216	1018.58	809.186	898.139	945.156	750.774	844.343	819.163	711.492	787.011	1107.9	954.66	1008.11	997.65	1186.19	1050.19	957.725	1030.04	820.796	914.32	874.711	988.309	1102.63	861.255
Ensembl probe missing														A_55_P2740604	NM_028758	Gga2				533.813	476.26	415.693	480.723	444.846	434.332	525.151	510.152	573.16	519.837	516.607	608.913	649.514	574.198	709.433	642.618	452.12	548.541	457.259	438.352	499.239	499.646	491.145	337.775	523.532	556.217	644.972	651.179	588.65	606.53
Ensembl probe missing														A_55_P2726001	A_55_P2726001					7.6087	3.48898	0.833522	9.75653	3.68739	9.31305	5.61037	7.63352	11.504	15.1264	15.7131	12.2272	16.7208	13.3495	20.5361	17.8161	10.9989	1.14504	8.64086	9.97162	5.15698	0.228693	9.48104	6.81437	14.9849	8.99552	20.6819	9.66122	11.6306	6.62819
Yes	A_55_P2100530	Mus musculus	Yes	BioMart	predicted gene 29187 [Source:MGI Symbol;Acc:MGI:5579893]	Gm29187	Yes	1	ENSMUSG00000101324	lncRNA	Gm29187-201	lncRNA	4,7 lncRNA	A_55_P2100530	BY753166	Gm29187				18.4393	16.4149	21.4547	17.8451	17.8062	16.62	15.4081	21.9621	26.9262	32.0662	26.6139	28.6765	36.3009	30.1947	37.255	19.5129	20.3816	16.3468	18.1525	16.7284	22.4229	15.7353	21.5404	19.4189	27.9934	30.3734	28.8977	31.8057	33.0758	20.7903
Ensembl probe missing														A_66_P113907	NM_178027	Vps26b		Stress-responsive		6532.78	6363.18	6479.59	6278.87	6688.18	6680.89	6583.48	6330.75	7988.44	7330.67	7411.31	7255.37	7523.42	7609.42	7211.39	7027.77	6198.07	6105.24	6572.32	6543.57	7624.58	6805.8	5938.97	6855.84	7615.4	7064.58	8285.94	7714.61	8823.01	7287.97
Yes	A_55_P2032818	Mus musculus	Yes	BioMart	tripartite motif-containing 2 [Source:MGI Symbol;Acc:MGI:1933163]	Trim2	Yes	1	ENSMUSG00000027993	protein_coding	Trim2-204, Trim2-203, Trim2-206, Trim2-202, Trim2-201, Trim2-205, Trim2-208	protein_coding, retained_intron	1 protein_coding, 6,4 retained_intron	A_55_P2032818	NM_001271727	Trim2	Extended list of GC-responsive genes	Stress-responsive		22908.7	24602.6	24980.2	25671.3	24019.8	22931.2	22084.1	25532.8	26983.8	31476.5	28053.3	28672.6	26735.8	27551.7	29132.5	27577.1	25819.5	21450.6	26449.1	24559.5	27810.6	26558	23299.7	24247.2	29813.5	24826.2	26780.2	26231.6	30534.2	27769.2
Ensembl probe missing														A_55_P2905225	NM_133768	Asl				361.224	338.57	263.296	281.784	348.234	363.52	383.93	345.482	444.006	433.911	462.515	366.929	498.05	490.379	384.253	456.304	302.17	276.573	319.27	368.119	281.284	298.801	352.406	345.212	393.983	348.684	504.021	422.589	411.647	441.369
Yes	A_51_P279127	Mus musculus	Yes	BioMart	predicted gene, 50367 [Source:MGI Symbol;Acc:MGI:6303257], adenine nucleotide translocase lysine methyltransferase [Source:MGI Symbol;Acc:MGI:2384888]	Gm50367, Antkmt	No	2	ENSMUSG00000118135, ENSMUSG00000057411	protein_coding	Gm50367-201, Antkmt-201, Antkmt-204, Antkmt-203, Antkmt-205, Antkmt-202, Antkmt-207	protein_coding, retained_intron	1 protein_coding, 6,4 retained_intron	A_51_P279127	NM_145410	Fam173a				16063.7	15537.7	14171	15099.6	13992.2	14943.9	14274.2	14969.2	13195.9	12206.3	12471.5	12639.1	13362	13162.9	12721.7	12593.9	14853.6	13172.7	14827	15291.3	15913	14312.2	13175.7	14902.3	12647.9	11978.6	13577.6	13578.7	14538.1	13012.2
Yes	A_51_P384999	Mus musculus	Yes	BioMart	HEAT repeat containing 6 [Source:MGI Symbol;Acc:MGI:1919790]	Heatr6	Yes	1	ENSMUSG00000000976	protein_coding	Heatr6-201, Heatr6-203	protein_coding, processed_transcript	1 protein_coding, 6,8 processed_transcript	A_51_P384999	NM_145432	Heatr6				1401.54	1334.73	1391.64	1478.05	1402.1	1334.35	1320.17	1248.1	1193.61	1202.44	1153.26	1144.89	1250.23	1167.09	1135.99	1054.63	1345.4	1359.78	1284.17	1220.56	1489.56	1383.95	1207.07	1344.9	1221.71	1290.25	1184.93	1165.68	1318.01	1209.44
Yes	A_52_P528707	Mus musculus	Yes	BioMart	mitochondrial ribosomal protein L57 [Source:MGI Symbol;Acc:MGI:1915090]	Mrpl57	Yes	1	ENSMUSG00000021967	protein_coding	Mrpl57-201, Mrpl57-202	protein_coding, retained_intron	1 protein_coding, 6,4 retained_intron	A_52_P528707	NM_026401	Mrpl57				11179.3	13318.1	11198.4	12008.1	11926.8	11631.2	12329.3	13185.8	10164.1	10521.8	9415.99	10285.9	10175.5	10839.2	9869.97	10970.8	11257.3	10763.2	12625	12578.5	13032.5	11881	12209	10846.3	9470.68	9212.99	10863.2	9414.6	10991.9	10478.7
Ensembl probe missing														A_55_P2212498	AK137789	C030005K06Rik				143.605	143.323	142.405	176.782	135.261	156.975	128.252	147.618	104.642	83.7037	87.3625	95.7911	97.0225	89.3004	99.0885	113.494	165.858	193.176	126.587	147.432	101.621	143.586	126.259	190.456	115.216	144.079	81.4391	157.885	110.755	114.794
Ensembl probe missing														A_55_P2503940	NM_001168277	Jazf1				259.551	229.513	202.679	236.953	227.124	246.572	236.672	264.115	310.005	284.197	281.628	305.083	309.173	318.38	311.068	256.565	250.79	239.039	277.68	271.001	284.345	238.664	245.836	224.295	304.758	281.875	269.406	280.823	329.674	290.422
Ensembl probe missing														A_55_P2934292	NM_001271761	Adra1a				9.81855	4.10668	5.03909	10.2019	7.93523	8.27771	4.39155	15.5811	20.459	13.8543	18.3416	18.0844	17.3573	14.0953	15.6497	18.4705	8.23887	11.669	16.3428	11.9743	12.9033	12.0656	18.7066	11.429	15.868	13.3178	11.7487	22.9905	18.1972	20.7225
Ensembl probe missing														A_66_P138355	NM_019564	Htra1		Stress-responsive		617.843	532.765	520.81	657.301	273.386	664.835	606.014	671.03	772.895	876.646	985.156	1174.58	425.857	1028.34	1013.19	1131.66	601.272	606.93	618.468	514.533	420.398	576.047	623.033	749.981	806.077	671.136	1036.94	915.323	638.041	910.616
Yes	A_55_P2282830	Mus musculus	Yes	BioMart	RIKEN cDNA 2210011K15 gene [Source:MGI Symbol;Acc:MGI:1919615]	2210011K15Rik	Yes	1	ENSMUSG00000101791	lncRNA	2210011K15Rik-201	lncRNA	4,7 lncRNA	A_55_P2282830	AK008708	2210011K15Rik				31.0696	28.4144	26.7739	22.199	37.9204	24.2347	26.2821	26.9868	15.4425	15.8437	21.695	14.5334	21.116	18.3915	18.2882	15.5591	16.2947	21.3391	24.2994	18.963	24.5922	19.7019	30.0226	27.3941	25.6513	19.0226	22.15	16.5847	17.1668	16.7923
Yes	A_51_P328817	Mus musculus	Yes	BioMart	polo like kinase 5 [Source:MGI Symbol;Acc:MGI:3026984]	Plk5	Yes	1	ENSMUSG00000035486	protein_coding	Plk5-201, Plk5-202	protein_coding	1 protein_coding	A_51_P328817	NM_183152	Plk5		Stress-responsive		3994.89	3526.77	4668.25	3479.51	2846.49	3200.77	3314.73	3115.84	2718.86	2532.59	2291.93	2888.8	2416.51	2203.37	2503.56	2422.83	3284.33	3701.37	3882.83	3329.09	3576.76	3195.57	2673.45	3598.26	2787.59	3344.11	2475.85	2628.46	2785.2	2805.7
Ensembl probe missing														A_55_P2912004	NM_008256	Hmgcs2	Extended list of GC-responsive genes			1121.38	1325.5	994.348	1253.1	1157.41	911.748	1056.65	1236.02	1397.65	2576.34	1821.94	1517.61	1344.61	1958.64	1728.98	1818.71	905.179	800.541	1040.57	845.407	1052.02	1055.15	1183.22	999.764	1932.24	1440.39	1693.77	1444.25	1886.97	2010.82
Yes	A_51_P463187	Mus musculus	Yes	BioMart	TBC1 domain family, member 2B [Source:MGI Symbol;Acc:MGI:1914266]	Tbc1d2b	Yes	1	ENSMUSG00000037410	protein_coding	Tbc1d2b-201	protein_coding	1 protein_coding	A_51_P463187	NM_194334	Tbc1d2b				130.222	139	141.666	132.465	122.728	142.591	163.288	138.776	167.089	166.1	190.748	172.191	194.835	185.297	214.008	177.583	118.995	133.377	145.957	156.405	181.252	110.527	160.601	158.693	157.827	143.037	192.812	201.862	186.616	144.208
NO	A_51_P227445	Mus musculus	Yes	BioMart	RIKEN cDNA 2010007H06 gene [Source:MGI Symbol;Acc:MGI:1917099]	2010007H06Rik	Yes	1	ENSMUSG00000044694	lncRNA	2010007H06Rik-202, 2010007H06Rik-201	lncRNA	4,7 lncRNA	A_51_P227445	XR_001779173	Gm32819				190.273	198.103	178.318	204.802	186.04	187.867	193.282	227.699	160.76	152.183	141.339	145.279	138.838	162.336	163.185	134.948	204.864	192.95	196.13	212.946	218.798	202.287	196.044	176.837	168.372	208.576	169.352	200.287	212.472	181.629
Yes	A_55_P2010699	Mus musculus	Yes	BioMart	trafficking protein particle complex 14 [Source:MGI Symbol;Acc:MGI:2385896], predicted gene 43720 [Source:MGI Symbol;Acc:MGI:5663857]	Trappc14, Gm43720	No	2	ENSMUSG00000036948, ENSMUSG00000106247	protein_coding	Trappc14-201, Trappc14-205, Trappc14-203, Trappc14-202, Gm43720-201, Trappc14-204	protein_coding, nonsense_mediated_decay, retained_intron	1 protein_coding, 6,2 nonsense_mediated_decay, 6,4 retained_intron	A_55_P2010699	NM_153161	Trappc14				684.753	608.128	577.879	611.863	637.562	584.047	614.92	614.268	741.439	670.441	746.877	762.134	798.595	709.872	766.133	685.706	632.609	708.323	609.559	651.76	692.678	616.286	673.617	629.641	759.366	664.206	782.742	779.719	854.103	787.201
Yes	A_51_P184969	Mus musculus	Yes	BioMart	Rab interacting lysosomal protein-like 1 [Source:MGI Symbol;Acc:MGI:1922945]	Rilpl1	Yes	1	ENSMUSG00000029392	protein_coding	Rilpl1-201, Rilpl1-204	protein_coding, nonsense_mediated_decay	1 protein_coding, 6,2 nonsense_mediated_decay	A_51_P184969	NM_021430	Rilpl1				3214.06	3238.88	3232.97	3179.48	2996.74	3057.84	3058.24	2880.8	3558.65	3687.75	3737.83	3914.47	3582.81	3538.6	3362.67	3793.02	3058.1	3532.06	3269.63	2903.91	3292.27	2949.96	2910.68	3361.94	3215.67	2985.63	3664.15	3342.65	3642.73	3551.62
Ensembl probe missing														A_55_P2921249	NM_126166	Tlr3				77.4742	90.8546	83.6337	82.573	103.456	71.8643	89.5417	87.3434	52.2593	75.9008	66.0356	48.0702	61.208	64.9612	79.2085	51.9698	76.7488	70.1853	94.5725	83.7213	98.8298	84.7112	90.5029	96.2499	91.7097	75.4595	67.7789	70.2758	75.6303	69.7054
Yes	A_55_P1975475	Mus musculus	Yes	BioMart	transformed mouse 3T3 cell double minute 2 [Source:MGI Symbol;Acc:MGI:96952]	Mdm2	Yes	1	ENSMUSG00000020184	protein_coding	Mdm2-201, Mdm2-202, Mdm2-209	protein_coding, nonsense_mediated_decay	1 protein_coding, 6,2 nonsense_mediated_decay	A_55_P1975475	NM_010786	Mdm2				4943.21	4987.68	5110.58	4928.74	4818.72	5020.64	4492.13	4749.62	5541.99	6101.37	5792.04	5490.84	5268.1	5283.34	6056.01	5054.13	4870.35	4870.73	4673.67	4847.87	5332.74	4747.37	4568.09	5080.55	5291.78	5266.44	5019.72	5440.65	5923.32	5173.15
Yes	A_55_P2099620	Mus musculus	Yes	BioMart	H6 homeobox 2 [Source:MGI Symbol;Acc:MGI:107159]	Hmx2	Yes	1	ENSMUSG00000050100	protein_coding	Hmx2-202, Hmx2-201	protein_coding	1 protein_coding	A_55_P2099620	NM_145998	Hmx2				20.6162	24.9766	16.2738	23.0207	32.857	28.6014	32.1001	27.0305	33.4281	40.6423	47.2629	39.444	46.2156	35.0651	45.5115	37.1708	28.3626	28.3833	24.5819	27.7383	29.3218	30.7108	17.8559	26.8423	35.7314	41.9073	43.2802	29.2469	43.6534	33.4767
Yes	A_55_P2149719	Mus musculus	Yes	BioMart	ATP synthase, H+ transporting, mitochondrial F1F0 complex, subunit E [Source:MGI Symbol;Acc:MGI:106636]	Atp5k	Yes	1	ENSMUSG00000050856	protein_coding	Atp5k-201, Atp5k-202, Atp5k-203	protein_coding, retained_intron	1 protein_coding, 6,4 retained_intron	A_55_P2149719	NM_007507	Atp5k				32036.8	34657.6	33578.8	34642	34125	35128.2	36990.7	32066.4	36387.9	41482.8	36896.8	36377.7	38871.9	37941.4	40882.6	38256.7	35587.3	35508.1	34866.8	37073	36952.9	36947.2	37381.6	33186.5	37335.8	38538.6	38690.6	36602.7	39339.1	37299.9
Yes	A_55_P2110978	Mus musculus	Yes	BioMart	ATPase, H+ transporting, lysosomal accessory protein 1 [Source:MGI Symbol;Acc:MGI:109629]	Atp6ap1	Yes	1	ENSMUSG00000019087	protein_coding	Atp6ap1-201, Atp6ap1-208, Atp6ap1-202, Atp6ap1-210, Atp6ap1-203, Atp6ap1-207, Atp6ap1-206	protein_coding, nonsense_mediated_decay, retained_intron, processed_transcript	1 protein_coding, 6,2 nonsense_mediated_decay, 6,4 retained_intron, 6,8 processed_transcript	A_55_P2110978	NM_018794	Atp6ap1				1311.76	1210.55	1127.74	1234.07	1293.29	1171.17	1197.39	1233.48	1533.92	1339.1	1469.13	1692.04	1781.52	1688.69	1647.85	1685.19	1133.41	1549.44	1216	1285.33	1391.83	1029.03	1503.29	1165.82	1543.61	1485.23	1602.13	1604.01	1783.92	1564.76
Ensembl probe missing														A_30_P01022927	chr12:16840919-16841568_F					7.52719	7.41362	10.3134	3.87589	11.409	8.04552	7.4542	5.85433	13.4729	10.2074	16.4593	15.1846	18.4628	21.0916	22.463	10.331	9.62505	14.5265	11.9197	13.9423	15.8522	15.269	16.5163	18.0784	16.8324	17.55	15.7607	13.3149	20.0993	22.9032
Yes	A_55_P1965416	Mus musculus	Yes	BioMart	ATPase, class II, type 9A [Source:MGI Symbol;Acc:MGI:1330826]	Atp9a	Yes	1	ENSMUSG00000027546	protein_coding	Atp9a-202, Atp9a-203, Atp9a-204, Atp9a-201, Atp9a-211	protein_coding	1 protein_coding	A_55_P1965416	NM_001354978	Atp9a				88877	84627.6	81217.4	93148.5	85073.2	82194.2	89004.7	91615	105721	114634	94603.5	93859	86493.8	99915.6	108084	105004	87877.4	79661.1	85284.8	89889.3	90586.6	94980.8	90386.4	87592.8	100613	97208.5	106710	109812	102807	100421
Yes	A_55_P2103097	Mus musculus	Yes	BioMart	chemokine (C-C motif) receptor 8 [Source:MGI Symbol;Acc:MGI:1201402]	Ccr8	Yes	1	ENSMUSG00000042262	protein_coding	Ccr8-201	protein_coding	1 protein_coding	A_55_P2103097	NM_007720	Ccr8				51.1306	57.3618	65.0401	56.0799	54.3781	50.7847	60.2522	74.9973	71.7992	108.601	102.088	69.3561	90.8804	85.6834	76.4277	87.9787	61.5098	43.8652	57.6118	50.1524	61.6291	45.7953	78.4335	44.8508	68.4044	57.4526	71.4335	72.4804	73.4346	69.5082
Ensembl probe missing														A_55_P2724789	XM_006515439	Arhgap5		Stress-responsive		578.231	634.613	622.684	599.415	692.225	597.84	600.374	599.486	405.242	584.804	498.054	403.722	443.428	466.842	481.949	436.704	603.684	533.948	657.372	621.75	773.396	617.429	642.668	701.724	475.654	494.232	371.69	362.75	516.781	500.903
Yes	A_55_P1974288	Mus musculus	Yes	BioMart	v-rel reticuloendotheliosis viral oncogene homolog A (avian) [Source:MGI Symbol;Acc:MGI:103290]	Rela	Yes	1	ENSMUSG00000024927	protein_coding	Rela-201, Rela-206, Rela-204, Rela-203	protein_coding, nonsense_mediated_decay, retained_intron	1 protein_coding, 6,2 nonsense_mediated_decay, 6,4 retained_intron	A_55_P1974288	NM_009045	Rela				2983.38	3123.59	2728.9	3366.48	3292.99	3104.91	3038.11	3171.53	2534.29	3009.9	2500.48	2547.26	2341.45	2590.28	2520.95	2545.56	3161.51	2929.23	3201.68	3218	3743.21	3449.78	3565.88	3138.67	2715.64	2810.95	2837.74	2621.54	3141.17	3019.1
Yes	A_52_P373251	Mus musculus	Yes	BioMart	ATPase, class VI, type 11A [Source:MGI Symbol;Acc:MGI:1354735]	Atp11a	Yes	1	ENSMUSG00000031441	protein_coding	Atp11a-201, Atp11a-202, Atp11a-206	protein_coding	1 protein_coding	A_52_P373251	NM_001293667	Atp11a		Stress-responsive		1598.45	1516.52	1595.78	1540.19	1420.88	1535.4	1406.62	1415.91	1774.97	2129.83	1804.94	1813.15	1778.16	1744.97	1676.2	1712.57	1550.67	1609.42	1396.56	1418.63	1644.28	1609.83	1524.87	1342.33	1724.96	1903.9	1793.34	1833.52	2265.43	1622.03
Ensembl probe missing														A_55_P2499348	NM_001348093	Glrx3				15158.8	14464.3	15232.4	14130.8	14270.8	15287	15671.8	15469	13229.5	12815.4	13588.8	12258.7	12663.2	12386.4	13269.8	14402.8	14934.4	14481.7	15846.8	14760.7	16714.8	16159.7	14539	13822.6	13353.6	13145.9	13722.9	13014.4	14802.4	12557.8
NO	A_55_P2008081	Mus musculus	Yes	BioMart	predicted gene 12844 [Source:MGI Symbol;Acc:MGI:3651053]	Gm12844	Yes	1	ENSMUSG00000084260	processed_pseudogene	Gm12844-201	processed_pseudogene	7,6 processed_pseudogene	A_55_P2008081	NM_016802	Rhoa				4497.28	5205.15	4286.39	4704.59	4503.16	4312.68	4313.77	4988.43	5258.59	5112.8	4916.95	5475.12	5206.94	5682.21	5783.9	5508.07	4463.83	4942	5267.45	4849.97	5342.82	4723.17	4708.42	4261.7	5240.62	5515.78	5590.54	5282.26	6120.22	5437.88
Yes	A_51_P273609	Mus musculus	Yes	BioMart	inositol 1,4,5-trisphosphate 3-kinase A [Source:MGI Symbol;Acc:MGI:1333822]	Itpka	Yes	1	ENSMUSG00000027296	protein_coding	Itpka-201	protein_coding	1 protein_coding	A_51_P273609	NM_146125	Itpka				26435	28328.5	26769.4	28625.6	26861.4	26335.7	27835.5	24364.2	38823.4	34532.8	28715.6	30332.5	30567.9	31292.5	30871	28436.4	26315	25727.8	28941	28135.4	29747.9	27734	24953.2	28134.1	29851.2	30761.1	33203.9	30365.8	33330.5	32748.6
Yes	A_55_P2023697	Mus musculus	Yes	BioMart	zinc finger protein 386 (Kruppel-like) [Source:MGI Symbol;Acc:MGI:1930708]	Zfp386	Yes	1	ENSMUSG00000042063	protein_coding	Zfp386-201, Zfp386-204	protein_coding	1 protein_coding	A_55_P2023697	NM_001004066	Zfp386		Stress-responsive		2648.04	2814.55	2798.53	2788.15	2766.97	2959.89	2830.01	3027.75	2336.95	2459.4	2148.22	2371.49	2417.99	2546.67	2137.95	2185.26	2902.16	2507.9	2939.19	2775.36	3496.02	3003.42	2778.84	2688.02	2484.88	2632.97	2417.46	2359.08	3167.87	2475.1
Yes	A_55_P2425190	Mus musculus	Yes	BioMart	NHS-like 2 [Source:MGI Symbol;Acc:MGI:3645090]	Nhsl2	Yes	1	ENSMUSG00000079481	protein_coding	Nhsl2-201	protein_coding	1 protein_coding	A_55_P2425190	NM_001163610	Nhsl2				1463.9	1313.04	1533.51	1286.25	1166.55	1282.75	1296.81	1361.16	1782.61	1411.34	1742.1	2005.64	1788.42	1829.39	1734.79	1996.59	1416.44	1906.88	1420.01	1410.23	1277.65	1031.07	1384.04	1618.07	1667.56	1990.99	1507.86	1788.43	1870.56	1689.37
Yes	A_51_P136355	Mus musculus	Yes	BioMart	guanine nucleotide binding protein (G protein), gamma 11 [Source:MGI Symbol;Acc:MGI:1913316]	Gng11	Yes	1	ENSMUSG00000032766	protein_coding	Gng11-201	protein_coding	1 protein_coding	A_51_P136355	NM_025331	Gng11				1896.11	2232.62	1939.59	1875.09	1882.74	1817.75	2164.09	2021.98	1518.33	1902.91	1554.94	1319.24	1548.83	1404.87	1739.61	1150.53	2285.54	1867.63	1975.6	2318.77	2297.01	1981.53	2217.87	1774.51	1943.59	2008.67	1402.45	1731.58	2058.36	1609.32
Yes	A_55_P2177351	Mus musculus	Yes	BioMart	gamma-aminobutyric acid (GABA) A receptor, subunit alpha 2 [Source:MGI Symbol;Acc:MGI:95614]	Gabra2	Yes	1	ENSMUSG00000000560	protein_coding	Gabra2-203, Gabra2-204, Gabra2-201, Gabra2-202	protein_coding, nonsense_mediated_decay, retained_intron	1 protein_coding, 6,2 nonsense_mediated_decay, 6,4 retained_intron	A_55_P2177351	NM_008066	Gabra2		Stress-responsive		10484.4	11934.5	10634.5	10902.1	12350.4	11022.4	11632.3	11995.3	9121.95	10667.2	8216.38	8664.19	8656.29	8520.98	9702.26	8905.56	8868.7	9212.55	10990.2	11579.1	12329.5	11473.1	11823	9473.4	8029.43	9736.75	7551.71	8316.6	10231.3	8981.25
Yes	A_55_P2014224	Mus musculus	Yes	BioMart	sema domain, seven thrombospondin repeats (type 1 and type 1-like), transmembrane domain (TM) and short cytoplasmic domain, (semaphorin) 5A [Source:MGI Symbol;Acc:MGI:107556]	Sema5a	Yes	1	ENSMUSG00000022231	protein_coding	Sema5a-201	protein_coding	1 protein_coding	A_55_P2014224	NM_009154	Sema5a		Stress-responsive		10955.4	13218.2	12372.3	11828.7	11242.7	11201.2	11084.6	12986.9	15657.5	13981.4	15378	14930.2	12473.9	13801.4	14326.8	14915.1	12475.4	11586.4	13740.2	11272	14098.1	12068.9	10794.4	11483.8	14011	14931.8	13570.5	13590.1	15266.9	15184.9
Yes	A_52_P679101	Mus musculus	Yes	BioMart	tight junction protein 2 [Source:MGI Symbol;Acc:MGI:1341872]	Tjp2	Yes	1	ENSMUSG00000024812	protein_coding	Tjp2-203, Tjp2-204, Tjp2-202, Tjp2-201	protein_coding	1 protein_coding	A_52_P679101	NM_011597	Tjp2	Extended list of GC-responsive genes			2036.7	2065.8	1886.36	1905.07	1940.21	1900.87	1972.35	1825.91	1720.02	1711.03	1547.51	1584.99	1788.45	1688.4	1727.45	1555.63	2132.81	2164.12	2136.89	2013.37	2355.27	2017.8	1995.73	1901.12	1934.75	1880.13	1729.61	1684.59	2104.9	1671.91
Yes	A_52_P638867	Mus musculus		BioMart	exportin 5 [Source:MGI Symbol;Acc:MGI:1913789]	Xpo5	Yes	1	ENSMUSG00000067150	protein_coding	Xpo5-203	retained_intron	6,4 retained_intron	A_52_P638867	ENSMUST00000233340.1	Xpo5		Stress-responsive		39.3543	27.8789	38.2281	25.6528	29.1315	25.1066	29.4715	24.4335	19.3586	18.5438	17.4299	22.3628	22.3914	15.5439	16.4711	14.2041	38.1331	33.1166	19.8609	21.541	21.3754	23.3597	17.9546	23.3561	20.4879	23.1413	18.6035	20.7482	21.9378	15.8162
Yes	A_66_P111049	Mus musculus	Yes	BioMart	prolactin releasing hormone [Source:MGI Symbol;Acc:MGI:3644668]	Prlh	Yes	1	ENSMUSG00000090550	protein_coding	Prlh-201	protein_coding	1 protein_coding	A_66_P111049	NM_001101647	Prlh				21.2442	24.8319	32.7427	24.2177	28.0486	28.2934	24.342	24.4405	32.9532	37.0889	33.2809	33.9125	40.7923	42.6387	33.931	42.7772	25.6248	26.8459	25.464	35.8073	30.6864	28.9235	29.5811	32.6953	41.632	32.4975	34.3477	36.6187	35.223	36.7209
Yes	A_55_P1970164	Mus musculus	Yes	BioMart	ring finger protein 11 [Source:MGI Symbol;Acc:MGI:1352759]	Rnf11	Yes	1	ENSMUSG00000028557	protein_coding	Rnf11-201, Rnf11-202, Rnf11-203	protein_coding	1 protein_coding	A_55_P1970164	NM_013876	Rnf11				3483.7	3764.45	3760.8	3560.97	3777.77	4065.71	3751.4	3902.26	3212.13	3300.28	3135.42	2976.97	3249.8	3176.76	3340.08	3256.22	3736.45	3377.9	3746.02	3913.06	4590.45	3764.36	3828.2	4081.12	3362.73	3063.3	3615.39	3215.97	3427.78	3220.95
Yes	A_55_P2040628	Mus musculus	Yes	BioMart	GID complex subunit 8 [Source:MGI Symbol;Acc:MGI:1923675]	Gid8	Yes	1	ENSMUSG00000027573	protein_coding	Gid8-201, Gid8-202	protein_coding	1 protein_coding	A_55_P2040628	NM_029607	Gid8				4786.05	5105.74	4645.03	5101.5	4974.17	4883.36	5003.57	5160.94	4364.73	4691.44	3811.23	4138.29	4040.67	4139.61	4314.94	4493.39	4488.62	4102.87	5006.62	4796.71	5402.68	5096.34	4940.3	4395.21	4303.15	3984.12	4146.27	4253.83	4331.83	4113.65
Yes	A_52_P418489	Mus musculus	Yes	BioMart	tubulointerstitial nephritis antigen-like 1 [Source:MGI Symbol;Acc:MGI:2137617]	Tinagl1	Yes	1	ENSMUSG00000028776	protein_coding	Tinagl1-203, Tinagl1-209, Tinagl1-202, Tinagl1-206	protein_coding, retained_intron	1 protein_coding, 6,4 retained_intron	A_52_P418489	NM_023476	Tinagl1				83.4897	88.0022	94.0022	78.4582	67.4421	82.5927	98.4182	85.833	102.215	93.1427	152.18	116.943	105.684	134.878	114.376	167.066	93.2255	102.082	113.768	98.8271	102.766	70.0314	94.8323	92.8409	120.967	100.753	147.307	101.264	125.015	118.135
Ensembl probe missing														A_55_P2798987	NM_133747	Fam98a				4834.4	4924.58	4936.8	4893.2	4352.87	4881.83	4819.77	4879.58	5601.06	6230.36	5683.37	5112.37	4723.76	5318.86	5833.08	5561.33	5424.81	4842.98	4922.49	5179.66	5357.88	4944.8	4748.68	4858.65	5914.56	5718.64	5510.81	5834.65	6327.96	5267.19
Yes	A_52_P663413	Mus musculus	Yes	BioMart	procollagen-proline, 2-oxoglutarate 4-dioxygenase (proline 4-hydroxylase), alpha II polypeptide [Source:MGI Symbol;Acc:MGI:894286]	P4ha2	Yes	1	ENSMUSG00000018906	protein_coding	P4ha2-202, P4ha2-201, P4ha2-215, P4ha2-210	protein_coding, retained_intron	1 protein_coding, 6,4 retained_intron	A_52_P663413	NM_011031	P4ha2		Stress-responsive		542.582	484.489	407.461	482.68	430.089	471.015	405.015	456.504	517.037	760.577	629.458	513.414	548.318	518.28	597.801	604.735	407.029	424.975	433.722	452.335	496.912	448.626	473.41	483.66	524.566	535.992	518.636	512.427	601.268	493.86
Ensembl probe missing														A_30_P01031220	chr4:146965675-146979325_F					22.0916	26.0252	21.4808	24.7922	15.0652	14.7753	20.1063	17.1631	44.7102	32.3013	29.3235	31.5084	32.6847	29.7541	34.1762	33.6327	23.1453	15.1016	31.1455	26.518	15.5103	17.8652	19.3397	15.5375	23.7919	25.214	35.0878	38.1804	25.31	33.1105
Yes	A_30_P01025655	Mus musculus	Yes	BioMart	annexin A11 [Source:MGI Symbol;Acc:MGI:108481]	Anxa11	Yes	1	ENSMUSG00000021866	protein_coding	Anxa11-201, Anxa11-204	protein_coding, retained_intron	1 protein_coding, 6,4 retained_intron	A_30_P01025655	chr14:26842169-26845456_F	Anxa11	Extended list of GC-responsive genes	Stress-responsive		80.3332	103.392	80.9599	81.6842	80.7189	106.268	62.2439	88.3854	128.253	108.694	130.119	143.694	121.42	131.959	114.44	120.085	97.6871	128.129	96.825	91.0213	110.715	86.163	96.1608	131.125	130.091	123.197	142.33	141.047	164.22	129.36
Yes	A_55_P2037857	Mus musculus	Yes	BioMart	semenogelin 1 [Source:MGI Symbol;Acc:MGI:1858275]	Semg1	Yes	1	ENSMUSG00000040132	protein_coding	Semg1-201, Semg1-202	protein_coding	1 protein_coding	A_55_P2037857	NM_017390	Svs2				38.6583	25.4325	29.6588	26.0961	24.8824	30.8581	23.6094	24.4333	19.047	21.9806	14.9777	14.4763	18.2742	13.9363	19.2099	11.9434	23.179	25.0789	23.135	37.5036	34.9665	34.2471	33.8056	27.5002	18.1552	13.5959	14.5783	16.9852	17.9996	22.471
Ensembl probe missing														A_30_P01020542	chr5:26333765-26338143_F					707.713	617.686	677.754	704.765	742.282	685.558	514.297	618.892	430.357	473.159	360.401	453.83	504.452	420.732	408.274	451.092	767.476	597.954	528.991	699.5	685.931	802.869	728.195	731.442	567.525	630.959	349.783	546.987	588.473	384.356
Yes	A_52_P491569	Mus musculus	Yes	BioMart	RIKEN cDNA 1700017B05 gene [Source:MGI Symbol;Acc:MGI:1921461]	1700017B05Rik	Yes	1	ENSMUSG00000032300	protein_coding	1700017B05Rik-201, 1700017B05Rik-204, 1700017B05Rik-203	protein_coding, processed_transcript	1 protein_coding, 6,8 processed_transcript	A_52_P491569	NM_028820	1700017B05Rik				290.065	319.687	237.841	232.682	249.272	269.082	266.092	318.047	351.225	338.462	351.984	339.196	364.167	313.579	321.798	343.939	253.734	280.411	274.667	262.672	285.87	292.286	275.107	237.166	278.903	248.305	293.376	252.874	327.545	274.444
Yes	A_52_P373893	Mus musculus	Yes	BioMart	activin A receptor, type 1B [Source:MGI Symbol;Acc:MGI:1338944]	Acvr1b	Yes	1	ENSMUSG00000000532	protein_coding	Acvr1b-201	protein_coding	1 protein_coding	A_52_P373893	NM_007395	Acvr1b		Stress-responsive		5556.9	5898.02	4694.3	5616.35	4611.52	4770.17	5148.49	5418.46	6159.25	5409.26	5839.54	7161.68	6143.24	6494.94	6086.46	6292.3	5206.4	5731.56	5664.95	5545.54	5824.96	5119.98	4879.6	5033.07	5757.87	6091.42	6789.4	6799.02	7192.73	6259.21
Yes	A_55_P1982902	Mus musculus	Yes	BioMart	transcription elongation factor A (SII)-like 3 [Source:MGI Symbol;Acc:MGI:1913354]	Tceal3	Yes	1	ENSMUSG00000044550	protein_coding	Tceal3-201, Tceal3-205, Tceal3-206, Tceal3-202, Tceal3-204	protein_coding	1 protein_coding	A_55_P1982902	NM_001359277	Tceal3				31517.7	33599.3	31800.9	31368.4	33019.8	32329.7	32576	34387.9	36555.9	39039.1	34498.2	35044.8	37468.7	38555.9	38451	40297.6	29538.2	28743.3	33012.1	32972.4	30728	34216.5	36964.3	28535	35246.1	35201.5	38913.7	38248.3	35775.1	36754.5
Yes	A_51_P272147	Mus musculus	Yes	BioMart	ER membrane protein complex subunit 9 [Source:MGI Symbol;Acc:MGI:1934682]	Emc9	Yes	1	ENSMUSG00000022217	protein_coding	Emc9-203, Emc9-201, Emc9-202	protein_coding, retained_intron	1 protein_coding, 6,4 retained_intron	A_51_P272147	NM_033146	Emc9				6865.37	6994.8	6644.82	6538.39	6690.16	5913.22	5579.72	6115.49	5205.16	6112.5	5630.79	5207.82	5425.42	5820.27	5274.98	5038.86	6385.56	5830	6866	6014.73	7246.59	6655.75	6675.62	6284.62	5883.13	5452.44	5858.21	5001.82	5923.27	5728.47
Ensembl probe missing														A_55_P2738137	NM_001081001	Brca2		Stress-responsive		235.187	274.271	227.162	274.802	292.406	225.085	254.052	247.721	182.143	206.938	173.554	180.225	195.904	216.564	162.781	205.811	272.607	229.692	295.542	248.002	341.513	312.546	238.93	246.152	200.176	236.295	229.423	192.632	232.473	225.809
Yes	A_55_P1986252	Mus musculus	Yes	BioMart	predicted gene 6096 [Source:MGI Symbol;Acc:MGI:3649053]	Gm6096	Yes	1	ENSMUSG00000078380	processed_pseudogene	Gm6096-201	processed_pseudogene	7,6 processed_pseudogene	A_55_P1986252	ENSMUST00000105172.1	LOC102638521				29037.3	29820.1	28930.8	29214.2	28107.8	29710.3	29527.4	28508.1	28109.9	26270.7	25072.1	26471.8	24806.8	26442.2	25476.5	25103.7	27552.5	26871.2	30287.3	29694.4	27112.9	30176.7	27901.3	28116.5	26339	25576.1	25579.1	27117	23902.3	25698.1
[truncated: 55,770 more rows]
[truncated: 45 more columns]
