# Supplementary material for: Overnight Corticosterone and Gene Expression in Mouse Hippocampus: Time Course during Resting Period
Source: Int J Mol Sci. 2023 Feb 1;24(3):2828. doi: 10.3390/ijms24032828 (PMC9917930; doi:10.3390/ijms24032828)
Supplement: Supplementary file 1 [file ijms-24-02828-s001.zip › File S2.xlsx]

## Sheet: Transcript classification
	https://www.ensembl.org/info/genome/genebuild/biotypes.html
	https://www.gencodegenes.org/pages/biotypes.html
1	protein_coding	Protein coding: Gene/transcipt that contains an open reading frame (ORF).
2.1	IG_C_gene	IG C gene: Constant chain immunoglobulin gene that undergoes somatic recombination before transcription
2.2	IG_D_gene	IG D gene: Diversity chain immunoglobulin gene that undergoes somatic recombination before transcription
2.3	IG_V_gene	IG V gene: Variable chain immunoglobulin gene that undergoes somatic recombination before transcription
2.4	IG_J_gene	IG J gene: Joining chain immunoglobulin gene that undergoes somatic recombination before transcription
2.5	IG_LV_gene	immunoglobulin gene that undergoes somatic recombination before transcription
3.1	TR_C_gene	TR C gene: Constant chain T cell receptor gene that undergoes somatic recombination before transcription
3.2	TR_J_gene	TR J gene: Joining chain T cell receptor gene that undergoes somatic recombination before transcription
3.3	TR_V_gene	TR V gene: Variable chain T cell receptor gene that undergoes somatic recombination before transcription
4.1	Mt_rRNA	Mitochondrial Ribosomal RNA
4.2	Mt_tRNA	mitochondrial transfer RNA
4.3	rRNA	The RNA component of a ribosome.
4.4	scaRNA	Small Cajal body-specific RNAs (scaRNAs) are a class of small nucleolar RNAs (snoRNAs) that specifically localise to the Cajal body, a nuclear organelle (cellular sub-organelle) involved in the biogenesis of small nuclear ribonucleoproteins
4.5	lincRNA	lincRNA (long intergenic ncRNA): Transcripts that are long intergenic non-coding RNA locus with a length >200bp. Requires lack of coding potential and may not be conserved between species.
4.6	miRNA	miRNA: A small RNA (~22bp) that silences the expression of target mRNA.
4.7	lncRNA	Long non-coding RNA (lncRNA): A non-coding gene/transcript >200bp in length
4.8	sRNA	Small RNA are polymeric RNA molecules that are less than 200 nucleotides in length, and are usually non-coding.[1] RNA silencing is often a function of these molecules
4.9	snoRNA	snoRNA: Small RNA molecules that are found in the cell nucleolus and are involved in the post-transcriptional modification of other RNAs.
4.11	snRNA	snRNA: Small RNA molecules that are found in the cell nucleus and are involved in the processing of pre messenger RNAs
4.12	misc_RNA	miscRNA: Miscellaneous RNA. A non-coding RNA that cannot be classified.
4.13	ribozyme	Ribozymes (ribonucleic acid enzymes) are RNA molecules that have the ability to catalyze specific biochemical reactions, including RNA splicing in gene expression, similar to the action of protein enzymes.
5.1	TEC	TEC (To be Experimentally Confirmed): Regions with EST clusters that have polyA features that could indicate the presence of protein coding genes. These require experimental validation, either by 5' RACE or RT-PCR to extend the transcripts, or by confirming expression of the putatively-encoded peptide with specific antibodies.
5.2	unknown_likely_coding
6.1	non_stop_decay	Transcript that has polyA features (including signal) without a prior stop codon in the CDS, i.e. a non-genomic polyA tail attached directly to the CDS without 3' UTR. These transcripts are subject to degradation.
6.2	nonsense_mediated_decay	Nonsense Mediated Decay: A transcript with a premature stop codon considered likely to be subjected to targeted degradation. Nonsense-Mediated Decay is predicted to be triggered where the in-frame termination codon is found more than 50bp upstream of the final splice junction.
6.3	protein_coding_LoF	Not translated in the reference genome owing to a SNP/DIP but in other individuals/haplotypes/strains the transcript is translated. Replaces the polymorphic_pseudogene transcript biotype.
6.4	retained_intron	Retained intron: An alternatively spliced transcript believed to contain intronic sequence relative to other, coding, transcripts of the same gene.
6.5	sense_intronic	Sense intronic: A long non-coding transcript in introns of a coding gene that does not overlap any exons.
6.6	sense_overlapping	Sense overlapping: A long non-coding transcript that contains a coding gene in its intron on the same strand.
6.7	antisense	Antisense: Transcripts that overlap the genomic span (i.e. exon or introns) of a protein-coding locus on the opposite strand.
6.8	processed_transcript	Processed transcript: Gene/transcript that doesn't contain an open reading frame (ORF).
7.1	IG_V_pseudogene
7.2	TR_V_pseudogene
7.3	TR_J_pseudogene
7.4	pseudogene	Pseudogene: A gene that has homology to known protein-coding genes but contain a frameshift and/or stop codon(s) which disrupts the ORF. Thought to have arisen through duplication followed by loss of function.
7.5	polymorphic_pseudogene	Polymorphic pseudogene: Pseudogene owing to a SNP/indel but in other individuals/haplotypes/strains the gene is translated.
7.6	processed_pseudogene	Processed pseudogene: Pseudogene that lack introns and is thought to arise from reverse transcription of mRNA followed by reinsertion of DNA into the genome.
7.7	transcribed_processed_pseudogene	Transcribed pseudogene: Pseudogene where protein homology or genomic structure indicates a pseudogene, but the presence of locus-specific transcripts indicates expression. Processed pseudogene: Pseudogene that lack introns and is thought to arise from reverse transcription of mRNA followed by reinsertion of DNA into the genome.
7.8	transcribed_unitary_pseudogene	Transcribed pseudogene: Pseudogene where protein homology or genomic structure indicates a pseudogene, but the presence of locus-specific transcripts indicates expression. Unitary pseudogene: A species specific unprocessed pseudogene without a parent gene, as it has an active orthologue in another species.
7.9	transcribed_unprocessed_pseudogene	Transcribed pseudogene: Pseudogene where protein homology or genomic structure indicates a pseudogene, but the presence of locus-specific transcripts indicates expression. Unprocessed pseudogene: Pseudogene that can contain introns since produced by gene duplication.
7.11	translated_unprocessed_pseudogene	Translated pseudogene: Pseudogenes that have mass spec data suggesting that they are also translated. Unprocessed pseudogene: Pseudogene that can contain introns since produced by gene duplication.
7.12	unitary_pseudogene	Unitary pseudogene: A species specific unprocessed pseudogene without a parent gene, as it has an active orthologue in another species.
7.13	unprocessed_pseudogene	Unprocessed pseudogene: Pseudogene that can contain introns since produced by gene duplication.
