# Supplementary material for: Overnight Corticosterone and Gene Expression in Mouse Hippocampus: Time Course during Resting Period
Source: Int J Mol Sci. 2023 Feb 1;24(3):2828. doi: 10.3390/ijms24032828 (PMC9917930; doi:10.3390/ijms24032828)
Supplement: Supplementary file 1 [file ijms-24-02828-s001.zip › File S3.xlsx]

## Sheet: Dissection time
	BioMart/Ensembl annotation													Alternative annotation						Normalized probe signal intensity / green channel (1st hour, control animals)								Normalized probe signal intensity / red channel (1st hour, animals treated with corticosterone)								Normalized probe signal intensity / green channel (5th hour, control animals)								Normalized probe signal intensity / red channel (5th hour, animals treated with corticosterone)
Consensus Annotation	AGILENT.probe in BioMart/Ensembl	BioMart/Ensembl.database	Ensembl.Canonical	Gene name source	Gene.description BioMart/Ensembl	Gene.name BioMart/Ensembl	Unique_gene BioMart/Ensembl	nb_of_gene_names BioMart/Ensembl	Gene.stable.ID BioMart/Ensembl	Gene.type BioMart/Ensembl	Transcript.name BioMart/Ensembl	Transcript.type BioMart/Ensembl	Transcript.type.numerical BioMart/Ensembl	ProbeName	SystematicName	GeneNames	Reference list of GC-responsive genes	Reference list of Stress-responsive genes		9_veh_M51vM40	9_veh_M49vM50	9_veh_M3vM4	9_veh_M37vM38	9_veh_M25vM26	9_veh_M1vM28	9_veh_M15vM16	9_veh_M13vM14	9_cort_M51vM40	9_cort_M49vM50	9_cort_M3vM4	9_cort_M37vM38	9_cort_M25vM26	9_cort_M1vM28	9_cort_M15vM16	9_cort_M13vM14	13_veh_M7vM18	13_veh_M5vM6	13_veh_M53vM54	13_veh_M43vM44	13_veh_M31vM32	13_veh_M29vM30	13_veh_M19vM20	13_veh_M17vM56	13_cort_M7vM18	13_cort_M5vM6	13_cort_M53vM54	13_cort_M43vM44	13_cort_M31vM32	13_cort_M29vM30
Yes	A_51_P246317	Mus musculus	Yes	BioMart	metallothionein 2 [Source:MGI Symbol;Acc:MGI:97172]	Mt2	Yes	1	ENSMUSG00000031762	protein_coding	Mt2-201, Mt2-202	protein_coding	1 protein_coding	A_51_P246317	NM_008630	Mt2	Core list of GC-responsive genes	Stress-responsive		30273.2	33004.1	30714.5	32230.4	41226.7	30923.2	36284.3	41532.1	95113.9	114691	111724	111296	101691	110091	92229.4	121521	56793.8	50935.5	46670.2	49069.6	57174.4	55830.8	49013.1	39326.6	68856.4	71027.2	98219.1	71239	82288	91827.5
Yes	A_51_P180492	Mus musculus	Yes	BioMart	D site albumin promoter binding protein [Source:MGI Symbol;Acc:MGI:94866]	Dbp	Yes	1	ENSMUSG00000059824	protein_coding	Dbp-201, Dbp-204, Dbp-203, Dbp-205, Dbp-202	protein_coding, retained_intron	1 protein_coding, 6,4 retained_intron	A_51_P180492	NM_016974	Dbp	Extended list of GC-responsive genes	Stress-responsive		9675.24	8782.18	8685.2	8853.24	8138.71	9472.92	11529.2	8526.42	8045.06	5595.58	6693.62	8750.62	7066.38	7689.56	8192.91	7884.91	7611.29	8504.86	12274.7	11775.7	10610.6	8351.23	9880.39	9558.3	6979.01	7653.28	8749.27	9691.74	8228.01	8450.87
Yes	A_55_P2032079	Mus musculus	Yes	BioMart	D site albumin promoter binding protein [Source:MGI Symbol;Acc:MGI:94866]	Dbp	Yes	1	ENSMUSG00000059824	protein_coding	Dbp-201, Dbp-204, Dbp-203, Dbp-205, Dbp-202	protein_coding, retained_intron	1 protein_coding, 6,4 retained_intron	A_55_P2032079	NM_016974	Dbp	Extended list of GC-responsive genes	Stress-responsive		9544.4	8903.57	8462.04	8632.25	8580.35	9741.95	11846.9	7788.5	7834.66	6472.03	6493.11	7588.2	6618.18	7365.53	7686.39	7513.05	7358.04	7324.72	10433	11024.3	10224.9	8210.7	8761.97	9036.69	6782.06	7225.1	7859.39	8259.9	6911.65	7180.37
Yes	A_66_P111660	Mus musculus	Yes	BioMart	metallothionein 1 [Source:MGI Symbol;Acc:MGI:97171]	Mt1	Yes	1	ENSMUSG00000031765	protein_coding	Mt1-201, Mt1-203, Mt1-202	protein_coding	1 protein_coding	A_66_P111660	NM_013602	Mt1	Extended list of GC-responsive genes	Stress-responsive		41147.6	38439.1	41829.5	46982.5	48599.5	41192.6	45976.1	48609.7	106059	113532	125170	113614	111050	118814	120903	112897	56773.8	53044.7	45781.7	47045.7	54709.9	51234.4	48716.1	47856.1	103395	107869	115863	108975	110101	114574
Yes	A_51_P223776	Mus musculus	Yes	BioMart	nuclear receptor subfamily 1, group D, member 1 [Source:MGI Symbol;Acc:MGI:2444210]	Nr1d1	Yes	1	ENSMUSG00000020889	protein_coding	Nr1d1-201	protein_coding	1 protein_coding	A_51_P223776	NM_145434	Nr1d1				454.037	410.407	350.732	394.57	400.882	398.377	421.897	489.968	469.608	257.821	444.244	609.051	557.874	575.575	517.099	541.322	517.182	786.578	648.792	618.882	670.86	503.13	760.529	664.237	567.444	595.352	911.321	814.259	901.825	847.042
Ensembl probe missing														A_55_P2813676	NM_007705	Cirbp				3943.81	6421.38	4454.53	4950.15	5385.53	5472.79	6266.16	6005.05	5371.84	4366.73	5232.07	5197.79	6068.02	6224.5	5170.57	5112.2	6203.22	6939.39	6276.37	6497.26	7813.62	6731.59	6844.8	6228.18	4654.69	4956.72	6677.87	5910.62	6940.01	6107.9
Yes	A_51_P509609	Mus musculus	Yes	BioMart	tetraspanin 4 [Source:MGI Symbol;Acc:MGI:1928097]	Tspan4	Yes	1	ENSMUSG00000025511	protein_coding	Tspan4-201, Tspan4-202, Tspan4-207, Tspan4-203	protein_coding, retained_intron	1 protein_coding, 6,4 retained_intron	A_51_P509609	NM_053082	Tspan4				1469.8	1634.04	1261.04	1298.88	1414.24	1509.4	1549.03	1484.97	1399.89	2072.65	1478.78	1426.05	1590.08	1511.14	1422.03	1532.5	1377.03	1396.7	1544.16	1868.83	1770.85	1660.27	1829.81	1677.22	1579.65	1352.12	1883.21	1557.19	1928.42	1695.45
Ensembl probe missing														A_55_P2497448	NM_001289757	Rnf32				1797.36	1579.52	1825.66	1704.89	1718.86	1617.05	1572.54	1778.93	1521.7	1843.33	1572.61	1370.36	1446.82	1345.17	1519.78	1477.25	1567.41	1383.44	1435.87	1520.47	1705.89	1509.09	1561.61	1634.29	1652.91	1709.6	1322.23	1433.87	1575.29	1444.16
Yes	A_51_P262340	Mus musculus	Yes	BioMart	RNA binding motif (RNP1, RRM) protein 3 [Source:MGI Symbol;Acc:MGI:1099460], RNA binding motif (RNP1, RRM) protein 3 [Source:MGI Symbol;Acc:MGI:3642874], predicted gene, 48583 [Source:MGI Symbol;Acc:MGI:6098152], predicted gene 10156 [Source:MGI Symbol;Acc:MGI:3642344]	Rbm3, Rbm3-ps, Gm48583, Gm10156	No	4	ENSMUSG00000031167, ENSMUSG00000099875, ENSMUSG00000114277, ENSMUSG00000066245	protein_coding, processed_pseudogene	Rbm3-206, Rbm3-202, Rbm3-204, Rbm3-203, Rbm3-207, Rbm3-208, Rbm3-209, Rbm3-ps-201, Gm48583-201, Gm10156-201	protein_coding, nonsense_mediated_decay, retained_intron, processed_pseudogene	1 protein_coding, 6,2 nonsense_mediated_decay, 6,4 retained_intron, 7,6 processed_pseudogene	A_51_P262340	NM_001166409	Rbm3		Stress-responsive		4617.93	6685.4	4925.29	5604.9	5540.84	6343.82	6890.92	4933.87	6057.34	5515.08	5139.34	5827.66	5353.52	6408.98	4420.55	4466.34	5812.19	6615.52	6590.33	7711.67	8528.13	6815.69	6062.93	5786.76	4623.2	4961.44	6283.84	6303.71	7391.42	4745.64
Yes	A_52_P252258	Mus musculus	Yes	BioMart	mitogen-activated protein kinase 12 [Source:MGI Symbol;Acc:MGI:1353438]	Mapk12	Yes	1	ENSMUSG00000022610	protein_coding	Mapk12-201, Mapk12-204, Mapk12-203, Mapk12-205, Mapk12-206	protein_coding, retained_intron, processed_transcript	1 protein_coding, 6,4 retained_intron, 6,8 processed_transcript	A_52_P252258	NM_013871	Mapk12				202.275	218.26	189.227	210.383	159.388	216.069	223.101	218.519	199.021	194.061	177.823	224.622	202.466	192.623	204.87	197.749	225.027	236.673	270.671	230.677	281.37	217.285	217.61	203.582	193.815	228.828	208.291	255.392	242.37	193.513
Yes	A_51_P130332	Strains		BioMart	heat shock protein 12B [Source:MGI Symbol;Acc:MGI:1919880]	Hspa12b	Yes	1	MGP_WSBEiJ_G0025775	protein_coding		protein_coding	1 protein_coding	A_51_P130332	NM_028306	Hspa12b				172.015	175.454	182.763	182.488	184.633	180.151	189.948	201.542	188.85	171.188	188.351	193.745	168.408	163.669	171.404	188.506	165.15	167.488	185.642	198.838	147.363	196.733	208.189	210.686	179.916	166.231	207.292	183.558	136.464	216.079
Yes	A_52_P370311	Mus musculus	Yes	BioMart	phospholipase B domain containing 2 [Source:MGI Symbol;Acc:MGI:1919022]	Plbd2	Yes	1	ENSMUSG00000029598	protein_coding	Plbd2-201, Plbd2-202	protein_coding, retained_intron	1 protein_coding, 6,4 retained_intron	A_52_P370311	NM_023625	Plbd2				1281.87	1333.54	1278	1207.27	1261	1233.27	1405.07	1272.56	1378.28	1297.16	1190.65	1282.34	1288.7	1236.14	1217.27	1314.59	1287.36	1368.79	1412.33	1440.52	1663.66	1423.4	1439.19	1338.96	1129.69	1232.9	1390.52	1320.16	1411.64	1296.33
Ensembl probe missing														A_55_P2729383	XR_001784200	Sfpq				667.498	415.476	708.861	584.791	394.952	491.886	367.038	291.221	563.239	650.481	625.636	488.837	435.101	334.943	524.571	386.874	284.229	345.823	290.834	293.344	289.277	340.009	256.838	388.117	478.349	522.236	278.173	435.999	385.337	341.11
Yes	A_52_P63343	Mus musculus	Yes	BioMart	circadian associated repressor of transcription [Source:MGI Symbol;Acc:MGI:2684975], predicted gene 9176 [Source:MGI Symbol;Acc:MGI:3644170]	Ciart, Gm9176	No	2	ENSMUSG00000038550, ENSMUSG00000112850	protein_coding, processed_pseudogene	Ciart-202, Ciart-201, Ciart-204, Gm9176-201	protein_coding, processed_pseudogene	1 protein_coding, 7,6 processed_pseudogene	A_52_P63343	NM_001033302	Ciart				141.104	140.929	127.079	125.022	52.3285	152.941	182.922	139.953	166.147	152.466	152.605	181.695	85.2173	186.241	176.662	209.174	126.935	136.755	162.834	204.173	83.4324	144.561	165.246	184.748	142.964	133.106	188.387	234.142	94.1452	170.127
Yes	A_51_P313566	Mus musculus		BioMart	lamin A [Source:MGI Symbol;Acc:MGI:96794]	Lmna	Yes	1	ENSMUSG00000028063	protein_coding	Lmna-203, Lmna-202, Lmna-205	protein_coding, retained_intron	1 protein_coding, 6,4 retained_intron	A_51_P313566	NM_019390	Lmna				2231.62	2229.63	2255.51	2152.97	2491.31	2478.38	2684.13	2209.54	2576.12	2535.49	2443.28	2209.35	2320.48	2512.97	2354.84	2215.77	2537.33	2452.76	2379.72	2848.66	2848.62	2522.67	2822.92	2635.64	2502.95	2307.58	2703.79	2652.88	2940.68	2501.18
Yes	A_51_P302056	Mus musculus	Yes	BioMart	tubulin, delta 1 [Source:MGI Symbol;Acc:MGI:1891826]	Tubd1	Yes	1	ENSMUSG00000020513	protein_coding	Tubd1-203, Tubd1-201, Tubd1-202, Tubd1-204, Tubd1-205	protein_coding	1 protein_coding	A_51_P302056	NM_019756	Tubd1				693.638	541.389	583.745	646.684	694.831	668.186	576.008	548.204	567.293	594.25	503.835	573.889	613.567	514.361	516.18	529.25	586.366	529.673	563.961	581.071	633.069	524.229	477.43	641.854	572.728	538.529	629.957	570.838	703.996	550.948
Yes	A_55_P2116993	Mus musculus	Yes	BioMart	heterogeneous nuclear ribonucleoprotein D-like [Source:MGI Symbol;Acc:MGI:1355299]	Hnrnpdl	Yes	1	ENSMUSG00000029328	protein_coding	Hnrnpdl-202, Hnrnpdl-207, Hnrnpdl-201, Hnrnpdl-205, Hnrnpdl-204, Hnrnpdl-203	protein_coding, nonsense_mediated_decay, retained_intron, processed_transcript	1 protein_coding, 6,2 nonsense_mediated_decay, 6,4 retained_intron, 6,8 processed_transcript	A_55_P2116993	NM_016690	Hnrnpdl		Stress-responsive		9954.08	11261.7	9604.28	10776.6	9146.52	10905.6	9818.56	11000	10876	9057.08	9644.63	9364.73	8627.78	8999.35	9793.85	8810.23	11728.4	10371	11763.7	10419.1	11637.9	11544.5	11491.9	9621.03	9893.03	10101.2	10247.3	10961.8	11182.1	10521
Ensembl gene name only	A_30_P01021604	Mus musculus		BioMart	predicted gene 10069 [Source:MGI Symbol;Acc:MGI:3641875]	Gm10069	Yes	1	ENSMUSG00000059659	lncRNA	Gm10069-207, Gm10069-208	lncRNA	4,7 lncRNA	A_30_P01021604	chr6:128393530-128394127_F					123.231	99.6533	117.133	128.612	92.198	96.5116	91.2055	132.061	99.0887	121.258	94.6833	122.396	99.606	65.707	105.218	119.628	95.459	103.104	101.988	94.2257	111.528	90.9746	84.373	85.3685	94.6492	111.168	79.3896	105.531	78.6712	83.2147
Ensembl probe missing														A_52_P344978	ENSMUST00000117277.1	Gm11488				285.15	409.203	342.952	322.224	341.982	405.355	386.361	340.75	269.432	282.213	335.16	271.682	274.358	326.073	295.555	287.947	429.551	398.404	429.219	385.336	428.126	394.405	484.637	434.492	314.039	305.402	295.327	278.977	361.193	314.033
Yes	A_51_P301603	Mus musculus	Yes	BioMart	Mir9-3 host gene [Source:MGI Symbol;Acc:MGI:2142071]	Mir9-3hg	Yes	1	ENSMUSG00000097023	lncRNA	Mir9-3hg-205, Mir9-3hg-207, Mir9-3hg-202, Mir9-3hg-206, Mir9-3hg-201, Mir9-3hg-203, Mir9-3hg-208, Mir9-3hg-209, Mir9-3hg-210, Mir9-3hg-211, Mir9-3hg-212, Mir9-3hg-213, Mir9-3hg-214, Mir9-3hg-216, Mir9-3hg-217, Mir9-3hg-218	lncRNA	4,7 lncRNA	A_51_P301603	NR_040311	Mir9-3hg				1066.52	1315.48	1170.1	1178.89	979.776	1241.81	1455.45	1311.41	1249.03	884.04	1233.22	1267.96	1165.99	1152.03	1376.66	1228.58	1351.4	1642.67	1315.99	1428.45	1606.87	1470.3	1588.78	1450.74	1383.76	1318.74	1396.67	1623.75	1726.8	1408.05
Ensembl probe missing														A_55_P2486899	NM_027733	Spata24				171.612	286.13	230.522	218.808	261.434	210.756	285.642	271.973	193.247	244.297	214.771	183.04	233.987	251.05	222.846	214.549	255.596	237.888	288.133	285.737	252.948	262.707	301.261	254.107	197.284	196.02	243.329	194.199	206.728	223.115
Ensembl probe missing														A_55_P2487639	NM_001114328	Ccpg1		Stress-responsive		4312.54	3927.89	4209.8	4432.27	4582.71	3673.81	4019.08	4203.02	3967.58	4975.84	3737.72	4094.72	3560.7	3650.41	4191.58	3963.95	3887.94	3701.01	3656.42	3925.19	4382.52	3897.5	4163.51	3978.91	4383.5	4517.02	3735.29	3928.81	4468.61	3962.56
Yes	A_51_P508444	Mus musculus	Yes	BioMart	suppression of tumorigenicity 13 [Source:MGI Symbol;Acc:MGI:1917606]	St13	Yes	1	ENSMUSG00000022403	protein_coding	St13-205, St13-201	protein_coding	1 protein_coding	A_51_P508444	NM_133726	St13				2647.56	2734.08	2699.05	2900.49	2613.5	2571.89	2570.09	2892.42	2437.16	2696.45	2561.32	2786.36	2547.14	2223.06	2668.31	2798.3	2500.32	2488.15	2695.13	2587.69	2679.17	2401.97	2426.44	2252.43	2507.23	2486.29	2177.77	2258.93	2604.22	2336.71
Yes	A_52_P87804	Mus musculus		BioMart	major facilitator superfamily domain containing 4A [Source:MGI Symbol;Acc:MGI:2442786]	Mfsd4a	Yes	1	ENSMUSG00000059149	protein_coding	Mfsd4a-201	protein_coding	1 protein_coding	A_52_P87804	NM_001114662	Mfsd4		Stress-responsive		1646.27	2361.58	1980.67	2045.22	1829.96	1979.18	2111.88	2148.27	2427.26	1762.31	2427.81	2520.47	2193.3	2406.54	2247.45	2196.86	2726.59	2401.89	2728.35	2287.52	2404.03	2062.74	2195.52	2023.65	2095.4	2345.62	2095.58	2358.13	2618.63	2398.74
Ensembl probe missing														A_55_P2901762	NM_001166410	Rbm3		Stress-responsive		550.621	699.927	569.14	642.006	695.173	792.86	860.162	538.049	788.168	651.299	624.225	724.397	789.193	852.009	660.975	563.632	674.169	809.033	774.768	854.81	1051.7	815.73	780.655	678.587	617.675	571.777	979.386	879.197	1005.45	615.377
Yes	A_52_P510202	Mus musculus	Yes	BioMart	RIKEN cDNA 9930014A18 gene [Source:MGI Symbol;Acc:MGI:2444091]	9930014A18Rik	Yes	1	ENSMUSG00000097493	lncRNA	9930014A18Rik-202	lncRNA	4,7 lncRNA	A_52_P510202	NR_030696	9930014A18Rik		Stress-responsive		96.0774	110.198	139.399	103.605	103.33	120.004	144.494	126.031	149.652	88.3509	129.363	138.913	114.821	144.873	124.55	114.979	139.024	135.628	151.729	147.99	163.993	144.54	117.888	116.266	111.604	112.791	129.198	117.681	132.786	123.763
Yes	A_52_P88808	Mus musculus	Yes	BioMart	vacuolar protein sorting 37A [Source:MGI Symbol;Acc:MGI:1261835]	Vps37a	Yes	1	ENSMUSG00000031600	protein_coding	Vps37a-201	protein_coding	1 protein_coding	A_52_P88808	NM_033560	Vps37a				591.631	621.858	561.214	539.132	605.568	546.379	524.055	628.636	442.503	565.674	487.679	451.362	479.322	496.278	493.823	510.131	514.058	540.647	589.86	457.416	582.032	540.567	484.489	530.101	521.792	497.373	487.259	465.662	538.004	459.921
Yes	A_52_P114282	Mus musculus	Yes	BioMart	armadillo repeat containing, X-linked 5 [Source:MGI Symbol;Acc:MGI:2148026], microRNA 7646 [Source:MGI Symbol;Acc:MGI:5562788]	Armcx5, Mir7646	No	2	ENSMUSG00000072969, ENSMUSG00000106264	protein_coding, miRNA	Armcx5-201, Mir7646-201	protein_coding, miRNA	1 protein_coding, 4,6 miRNA	A_52_P114282	NM_001009575	Armcx5				2377.57	2796.73	2454.44	2625.52	2576.88	2741.76	3166.93	2896.04	2676.13	2325.13	2532.22	2367.22	2476.93	2772.49	2529.74	2621.74	2982.59	2825.54	2826.26	3131.61	3339.71	3020.85	3085.37	2602.54	2502.73	2325.93	2844.09	2875.17	3051.72	2563.37
Yes	A_55_P2025765	Mus musculus	Yes	BioMart	a disintegrin and metallopeptidase domain 8 [Source:MGI Symbol;Acc:MGI:107825]	Adam8	Yes	1	ENSMUSG00000025473	protein_coding	Adam8-201, Adam8-202, Adam8-207, Adam8-203, Adam8-204	protein_coding, retained_intron	1 protein_coding, 6,4 retained_intron	A_55_P2025765	NM_007403	Adam8				453.44	275.294	382.367	377.431	344.558	313.007	264.151	264.578	293.184	429.656	296.513	298.816	281.537	227.072	268.209	280.688	278.126	240.917	235.743	213.115	287.359	259.314	222.271	306.852	297.585	390.417	229.449	262.162	273.454	287.471
Ensembl probe missing														A_55_P2509944	NR_015498	1500004A13Rik		Stress-responsive		749.606	711.642	620.567	757.395	622.378	417.232	579.155	690.519	508.919	743.27	651.189	528.783	612.765	533.786	699.695	609.434	458.743	453.294	630.907	523.272	451.759	426.817	373.616	530.228	592.747	549.234	328.193	432.621	551.341	454.669
Yes	A_52_P466928	Mus musculus	Yes	BioMart	synaptojanin 2 binding protein [Source:MGI Symbol;Acc:MGI:1344347]	Synj2bp	Yes	1	ENSMUSG00000090935	protein_coding	Synj2bp-203, Synj2bp-204, Synj2bp-201	protein_coding, retained_intron	1 protein_coding, 6,4 retained_intron	A_52_P466928	NM_025292	Synj2bp				1021.92	1014.09	1026.22	986.224	1067.16	961.509	1043.52	1118.68	1047.65	1277.44	1028.98	993.122	992.208	1014.07	1098.53	1142.96	851.721	853.524	967.431	944.162	1076.6	930.28	982.977	889.167	1059.51	1019.63	1005.37	991.877	1052.46	929.256
Yes	A_51_P513163	Mus musculus	Yes	BioMart	transformer 2 alpha [Source:MGI Symbol;Acc:MGI:1933972]	Tra2a	Yes	1	ENSMUSG00000029817	protein_coding	Tra2a-204, Tra2a-201, Tra2a-202, Tra2a-205	protein_coding, nonsense_mediated_decay, retained_intron	1 protein_coding, 6,2 nonsense_mediated_decay, 6,4 retained_intron	A_51_P513163	NM_198102	Tra2a		Stress-responsive		10814	8519.39	10303.2	10365.6	9679.06	9896.58	8298.51	9368.05	8209.89	11053.5	9274.25	8554.71	7860.47	7280.17	8391.49	9249.54	7706.68	7212.67	7672	8735.58	8901.41	8818.02	7912.24	8381.36	8831.41	9128.03	6909.75	8753.17	9288.85	7964.8
Yes	A_51_P417321	Mus musculus		BioMart	zinc finger protein 236 [Source:MGI Symbol;Acc:MGI:1926950]	Zfp236	Yes	1	ENSMUSG00000041258	protein_coding	Zfp236-201, Zfp236-206, Zfp236-205	protein_coding, nonsense_mediated_decay	1 protein_coding, 6,2 nonsense_mediated_decay	A_51_P417321	NM_177832	Zfp236		Stress-responsive		657.179	725.368	698.859	659.604	624.982	557.047	638.414	747.88	587.42	778.525	640.072	597.299	621.304	575.983	632.984	622.85	501.772	455.181	639.355	556.687	575	629.682	541.877	486.703	566.001	536.95	493.655	543.324	477.734	546.305
Yes	A_52_P556337	Mus musculus		BioMart	taxilin gamma [Source:MGI Symbol;Acc:MGI:3590652]	Txlng	Yes	1	ENSMUSG00000038344	protein_coding	Txlng-203, Txlng-202	protein_coding	1 protein_coding	A_52_P556337	NM_001290778	Txlng		Stress-responsive		1083.6	977.076	1075.57	1011.03	1069.27	944.748	1017.56	968.463	1073.6	1139.44	1110.48	1121.11	1110.25	963.635	1144.4	1248.2	988.261	1012.86	922.594	1042.28	1072.04	915.35	927.951	1016.79	1209.39	1167.97	1079.24	1188.34	1309.62	1010.89
Ensembl probe missing														A_66_P125758	ENSMUST00000176059.1	Hist2h3c1				658.947	539.841	648.119	650.745	501.464	550.106	560.056	616.13	593.923	527.419	601.656	620.452	457.401	508.15	674.62	658.303	531.765	566.137	568.151	536.48	473.678	474.587	443.394	576.35	658.607	660.418	477.983	544.116	507.901	486.432
Ensembl probe missing														A_51_P115178	NM_172604	Scara3				720.059	694.666	749.081	742.269	777.415	646.689	782.705	751.244	903.869	766.16	848.612	812.839	869.264	944.792	932.919	809.797	945.724	961.15	959.864	785.935	949.153	788.644	876.968	933.386	774.859	832.561	1074.87	862.023	1055.23	1007.04
Yes	A_51_P118539	Mus musculus	Yes	BioMart	RIKEN cDNA 2700049A03 gene [Source:MGI Symbol;Acc:MGI:1924217]	2700049A03Rik	Yes	1	ENSMUSG00000034601	protein_coding	2700049A03Rik-203, 2700049A03Rik-201	protein_coding	1 protein_coding	A_51_P118539	NM_001163378	2700049A03Rik				1214.69	1127.71	1241.34	1305.66	1139.38	1176.25	1063.85	1175.65	1144.49	1165.5	1062.39	1204.08	1003.35	1025.72	1030.12	1170.47	1150.37	1092.61	1120.65	1077.11	1237.75	1121.95	1031.58	1137.46	999.548	1110.86	1022.93	1081.53	1116.9	1039.42
Ensembl probe missing														A_55_P2721727	NR_029459	Sec14l1		Stress-responsive		306.795	338.872	313.366	324.16	360.764	358.881	400.72	353.646	386.661	336.659	346.712	323.641	347.998	431.008	386.397	359.594	320.356	338.885	362.307	351.803	418.975	376.272	391.688	357.332	333.824	349.71	360.843	348.417	388.923	399.658
Yes	A_51_P268193	Mus musculus	Yes	BioMart	solute carrier family 7 (cationic amino acid transporter, y+ system), member 10 [Source:MGI Symbol;Acc:MGI:1858261]	Slc7a10	Yes	1	ENSMUSG00000030495	protein_coding	Slc7a10-201, Slc7a10-204, Slc7a10-202	protein_coding, nonsense_mediated_decay	1 protein_coding, 6,2 nonsense_mediated_decay	A_51_P268193	NM_017394	Slc7a10				1383.99	1409.05	1497.22	1540.79	1349.85	1455.24	1592.49	1592.72	1214.99	1230.88	1157.18	1248.36	1173.4	1252.15	1353.75	1367.75	1679.96	1800.17	1678.94	1667.95	1684.05	1676.06	1701.78	1578.88	1429.25	1513	1368.89	1406.05	1599.35	1373.02
Yes	A_51_P395473	Mus musculus	Yes	BioMart	tensin 2 [Source:MGI Symbol;Acc:MGI:2387586]	Tns2	Yes	1	ENSMUSG00000037003	protein_coding	Tns2-203, Tns2-202, Tns2-209, Tns2-201, Tns2-205, Tns2-207	protein_coding, retained_intron	1 protein_coding, 6,4 retained_intron	A_51_P395473	NM_153533	Tns2				144.969	159.772	142.985	162.835	172.423	163.647	133.443	152.288	171.732	230.178	234.244	211.213	210.663	197.267	171.534	196.237	175.187	159.246	151.529	181.025	212.547	162.626	183.993	181.142	169.077	146.749	215.912	211.504	207.734	184.691
Yes	A_51_P426246	Mus musculus		BioMart	ankyrin repeat and sterile alpha motif domain containing 3 [Source:MGI Symbol;Acc:MGI:1919865]	Anks3	Yes	1	ENSMUSG00000022515	protein_coding	Anks3-213	nonsense_mediated_decay	6,2 nonsense_mediated_decay	A_51_P426246	NM_028301	Anks3				729.334	562.165	646.105	610.317	579.969	606.454	606.381	575.602	664.269	605.035	624.549	629.022	672.785	584.205	672.5	663.651	548.282	524.907	529.403	549.921	504.173	501.128	532.407	531.416	601.813	547.921	633.508	596.786	587.072	535.584
Yes	A_55_P2085905	Mus musculus	Yes	BioMart	alanyl (membrane) aminopeptidase [Source:MGI Symbol;Acc:MGI:5000466]	Anpep	Yes	1	ENSMUSG00000039062	protein_coding	Anpep-202, Anpep-204, Anpep-201, Anpep-206	protein_coding, retained_intron	1 protein_coding, 6,4 retained_intron	A_55_P2085905	NM_008486	Anpep		Stress-responsive		228.477	251.012	213.478	179.648	223.24	238.098	220.984	263.189	220.941	194.485	211.909	183.222	222.498	221.763	225.263	173.063	254.902	259.757	240.087	279.297	291.463	251.876	226.31	245.507	259.908	232.726	239.154	230.619	262.121	240.257
Yes	A_55_P2117525	Mus musculus	Yes	BioMart	RNA binding motif (RNP1, RRM) protein 3 [Source:MGI Symbol;Acc:MGI:1099460], RNA binding motif (RNP1, RRM) protein 3 [Source:MGI Symbol;Acc:MGI:3642874], predicted gene, 48583 [Source:MGI Symbol;Acc:MGI:6098152], predicted gene 10156 [Source:MGI Symbol;Acc:MGI:3642344]	Rbm3, Rbm3-ps, Gm48583, Gm10156	No	4	ENSMUSG00000031167, ENSMUSG00000099875, ENSMUSG00000114277, ENSMUSG00000066245	protein_coding, processed_pseudogene	Rbm3-201, Rbm3-205, Rbm3-206, Rbm3-202, Rbm3-204, Rbm3-203, Rbm3-207, Rbm3-208, Rbm3-209, Rbm3-210, Rbm3-ps-201, Gm48583-201, Gm10156-201	protein_coding, nonsense_mediated_decay, retained_intron, processed_pseudogene	1 protein_coding, 6,2 nonsense_mediated_decay, 6,4 retained_intron, 7,6 processed_pseudogene	A_55_P2117525	NM_001166410	Rbm3		Stress-responsive		1409	1787.38	1617.37	1685.73	1609.13	1938.01	2036.9	1419.59	2211.77	1661.97	1691.88	1995.49	1946.03	2234.53	1636.21	1474.13	1602.53	2093.5	1891.35	2190.03	2472.85	2067.22	1785.71	1670.83	1605.43	1559.19	2441.99	2415.55	2508.74	1590.51
Yes	A_55_P2156663	Mus musculus	Yes	BioMart	cadherin 9 [Source:MGI Symbol;Acc:MGI:107433]	Cdh9	Yes	1	ENSMUSG00000025370	protein_coding	Cdh9-202, Cdh9-201	protein_coding	1 protein_coding	A_55_P2156663	NM_009869	Cdh9				1394.87	1152.62	1456.07	1417.55	1356.56	1471.34	1433	1264.71	1199.74	896.019	1089.99	1003.24	1030.76	1049.22	1242.4	989.233	1204.8	1144	1248.03	1191.93	1585.66	1367	1067.79	1326.03	1156.63	1149.8	1164.03	1104.34	1272.47	1015.12
Ensembl probe missing														A_55_P2414924	NM_028190	Luc7l				786.823	669.338	655.717	633.065	535.489	581.413	550.385	648.841	641.766	883.348	626.629	666.987	562.318	563.074	672.978	687.193	507.393	541.446	600.898	535.781	561.831	478.801	539.774	611.351	664.382	670.175	567.899	552.647	632.346	523.44
Yes	A_52_P137765	Mus musculus	Yes	BioMart	lamin A [Source:MGI Symbol;Acc:MGI:96794]	Lmna	Yes	1	ENSMUSG00000028063	protein_coding	Lmna-201, Lmna-203, Lmna-202, Lmna-205, Lmna-204	protein_coding, retained_intron, processed_transcript	1 protein_coding, 6,4 retained_intron, 6,8 processed_transcript	A_52_P137765	NM_019390	Lmna				1504.44	1426.25	1429.78	1322.41	1426.7	1665.57	1591.77	1298.61	1748.58	1467.65	1562.01	1434.67	1526.31	1747.22	1473.71	1432.7	1633.9	1787.95	1671.84	1829.56	1823.52	1462.46	1630.43	1627.51	1660.31	1430.29	1926.83	1736.81	2157.66	1627.66
Yes	A_51_P277270	Mus musculus	Yes	BioMart	RNA binding motif protein, X chromosome [Source:MGI Symbol;Acc:MGI:1343044]	Rbmx	Yes	1	ENSMUSG00000031134	protein_coding	Rbmx-201, Rbmx-203, Rbmx-202	protein_coding	1 protein_coding	A_51_P277270	NM_011252	Rbmx		Stress-responsive		1165.78	1244.98	1221.27	1184.72	1200.16	1241.52	1276.52	1103.52	1543.13	857.522	1526.36	1428.96	1407.07	1429.45	1388.18	1368.07	1344.67	1475.61	1344.52	1320.27	1519.44	1204.82	1222.03	1282.37	1374.18	1413.84	1575.71	1552.15	1820.73	1447.88
Yes	A_52_P57526	Mus musculus		BioMart	transcriptional regulator, SIN3B (yeast) [Source:MGI Symbol;Acc:MGI:107158]	Sin3b	Yes	1	ENSMUSG00000031622	protein_coding	Sin3b-202, Sin3b-203	protein_coding	1 protein_coding	A_52_P57526	NM_001113248	Sin3b				6211.26	8769.8	6312.31	7301.3	6409.57	7251.81	8246.61	8646.82	7523.62	7606.45	6992.77	6950.75	6815.17	8209.49	8212.92	6855.92	7219.24	7106.77	8395.46	8143.13	10245	8729.26	8773.54	7433.15	6900.49	6784.46	7988.96	7548.69	9202.89	8066.57
Yes	A_52_P5982	Mus musculus		BioMart	ClpB caseinolytic peptidase B [Source:MGI Symbol;Acc:MGI:1100517]	Clpb	Yes	1	ENSMUSG00000001829	protein_coding	Clpb-211	protein_coding	1 protein_coding	A_52_P5982	NM_001363991	Clpb				2160.91	2114.34	2368.59	2189.27	2397.8	2026.45	2325.08	2282.28	1921.88	2566.69	2035.68	1848.16	1873.72	1761.11	2120.65	2186.38	2134.1	1963.64	1883.33	2228.31	2076.2	2324.04	2333.6	2118.85	2237.66	2121.34	1894.94	1932.56	1927.8	1961.77
Ensembl probe missing														A_55_P2506450	NM_007705	Cirbp				145.84	197.161	144.431	193.121	196.343	197.714	255.759	213.999	201.553	181.999	192.257	203.554	215.523	254.814	206.246	184.502	198.287	203.986	241.524	204.472	290.39	239.691	242.68	226.763	191.626	163.882	300.378	221.243	254.086	244.421
Ensembl probe missing														A_66_P124397	NM_001024707	Lrp3				1937.6	1997.02	1672.79	1820.28	1948.48	2187.73	2154.55	1829.75	1982.79	1758.64	1749.15	1777.05	2048.58	2117.96	1806.86	1593.69	1983.98	1849.24	2154.95	1970.54	2341.76	2066.47	2064.53	2049.37	1803.15	1606.38	2102.94	1849.15	2197.6	1931.61
Yes	A_55_P2161342	Mus musculus	Yes	BioMart	protein kinase inhibitor beta, cAMP dependent, testis specific [Source:MGI Symbol;Acc:MGI:101937]	Pkib	Yes	1	ENSMUSG00000019876	protein_coding	Pkib-203, Pkib-202	protein_coding	1 protein_coding	A_55_P2161342	NM_001039050	Pkib				1471.16	1567.66	1719.08	1781.46	1808.65	1519.14	1632.56	1547.81	1426.93	1927.87	1606.22	1591.06	1594.06	1509.72	1554.02	1737.02	1482.83	1375.29	1385.72	1520.47	991.98	1518.51	1676.54	1450.71	1633.5	1477.01	1284.46	1401.37	977.561	1591.51
Yes	A_55_P1993404	Mus musculus	Yes	BioMart	predicted gene 6335 [Source:MGI Symbol;Acc:MGI:3644202]	Gm6335	Yes	1	ENSMUSG00000083392	processed_pseudogene	Gm6335-201	processed_pseudogene	7,6 processed_pseudogene	A_55_P1993404	NAP111477-1	Gm6335				4173.73	4227.41	4400.93	4598.24	4914.87	4001.66	4442.61	4293	4085.55	5120.84	4544.59	4399.65	4316.19	3820.97	4670.39	4474.05	3490.56	3622.53	3649.82	3982.92	4200.49	4039.68	3996	3826.56	4119.44	4201.47	3964.97	4083.79	4415.69	3795.82
Yes	A_55_P2096043	Mus musculus		BioMart	acyl-CoA thioesterase 11 [Source:MGI Symbol;Acc:MGI:1913736]	Acot11	Yes	1	ENSMUSG00000034853	protein_coding	Acot11-202	protein_coding	1 protein_coding	A_55_P2096043	NM_025590	Acot11				2991.23	2855.38	3076.61	3441.88	3232.02	2940.59	3150.04	3606.35	4760.3	6158.99	5399.95	5296.55	4361.38	4756.71	4744.14	5859.85	2828.95	2829.85	2868.92	2755.35	3276.05	3340.47	2858.3	2792.65	4570.33	4434.28	4982.86	4499.18	5027.17	5077.52
Ensembl probe missing														A_66_P117938	BB388851					87.3241	107.679	79.8975	76.1013	96.1304	111.216	103.623	116.423	92.7852	73.164	87.0846	81.2822	100.542	112.511	76.0377	87.605	129.932	111.781	111.409	115.764	153.313	135.884	105.854	123.214	98.1608	95.3881	93.1383	111.941	135.05	109.465
Ensembl probe missing														A_55_P2766239	NM_016809	Rbm3		Stress-responsive		117.004	91.1908	121.723	126.483	56.6409	78.4076	100.513	81.7001	107.477	136.188	113.864	85.9946	87.4929	65.037	133.334	85.449	57.9994	44.4156	57.7804	65.5958	38.2835	45.905	56.8631	54.8365	54.7604	48.8092	54.638	78.1073	58.8214	55.3447
Yes	A_55_P2168168	Mus musculus	Yes	BioMart	testis expressed gene 11 [Source:MGI Symbol;Acc:MGI:1933237]	Tex11	Yes	1	ENSMUSG00000009670	protein_coding	Tex11-203, Tex11-201	protein_coding	1 protein_coding	A_55_P2168168	NM_031384	Tex11				21.7868	20.1083	25.5521	12.6904	19.8312	25.4868	33.6235	25.8577	27.4039	20.2756	19.3816	18.4509	17.0808	24.7801	17.946	18.5767	31.2521	26.4435	28.3453	40.3705	27.4044	31.5077	34.0458	20.0988	23.1084	21.451	22.1883	29.3879	19.2939	27.6172
Ensembl probe missing														A_66_P101438	NM_001271435	Haghl				2088.6	2230.34	2032.94	2000.65	2073.54	2311.33	2332.82	2394.2	2075.06	1881.27	2137.88	2264.56	2382.17	2347.93	2214.84	2403.3	2395.59	2637.39	2396.79	2447.71	2255.3	2388.82	2510.93	2377.21	2145.61	2062.61	2503.34	2420.69	2273.41	2443.32
Yes	A_52_P613953	Mus musculus		BioMart	CXXC motif containing zinc binding protein [Source:MGI Symbol;Acc:MGI:1921348]	Czib	Yes	1	ENSMUSG00000028608	protein_coding	Czib-212	protein_coding	1 protein_coding	A_52_P613953	NM_028754	0610037L13Rik				325.347	426.698	309.248	298.561	320.191	344.523	331.873	365.22	378.835	363.86	326.712	318.281	358.188	369.256	335.878	318.267	393.483	385.296	434.416	380.876	482.207	380.153	423.836	404.12	376.984	327.597	386.681	327.688	435.183	382.57
Ensembl probe missing														A_51_P280244	NM_011751	Zfp207		Stress-responsive		10496.4	9823.9	9149.64	11068.3	10081.8	9761.6	9523.9	8787.93	9161.35	10965.6	9286.37	10037	9558.55	8737.18	9321.98	9594.12	7735.02	7791.41	8901.61	9416.99	10091.8	8456.11	8819.4	8585.02	8938.66	8306.41	8324.67	8886.26	10400.4	8072.37
Yes	A_51_P226932	Mus musculus	Yes	BioMart	tubulin, gamma complex associated protein 2 [Source:MGI Symbol;Acc:MGI:1921487]	Tubgcp2	Yes	1	ENSMUSG00000025474	protein_coding	Tubgcp2-201, Tubgcp2-207, Tubgcp2-204, Tubgcp2-203, Tubgcp2-205	protein_coding, nonsense_mediated_decay, retained_intron	1 protein_coding, 6,2 nonsense_mediated_decay, 6,4 retained_intron	A_51_P226932	NM_133755	Tubgcp2				370.682	409.761	375.162	415.455	414.989	397.74	431.558	444.604	476.546	359.752	440.889	472.332	448.664	458.374	466.215	425.688	405.426	545.21	455.341	451.192	503.05	398.967	480.814	449.6	426.016	448.378	514.058	485.279	513.702	454.607
Yes	A_55_P1980180	Mus musculus	Yes	BioMart	TAR DNA binding protein [Source:MGI Symbol;Acc:MGI:2387629]	Tardbp	Yes	1	ENSMUSG00000041459	protein_coding	Tardbp-202, Tardbp-204, Tardbp-218, Tardbp-214, Tardbp-227, Tardbp-209, Tardbp-210, Tardbp-206, Tardbp-217	protein_coding, processed_transcript	1 protein_coding, 6,8 processed_transcript	A_55_P1980180	NM_145556	Tardbp		Stress-responsive		7616.18	7971.63	7932.01	8949.43	8556.56	7138.24	6958.05	7897.94	7037.37	9012.06	7350.2	7753.92	6972.18	6820.49	7669.05	7036.93	7171.98	6677.12	7301.52	7531.82	8399.84	7136.79	5149.08	7982.07	7868.11	6871.43	6559.01	7336.89	7951.71	7303.4
Yes	A_51_P177171	Mus musculus	Yes	BioMart	tyrosine kinase with immunoglobulin-like and EGF-like domains 1 [Source:MGI Symbol;Acc:MGI:99906]	Tie1	Yes	1	ENSMUSG00000033191	protein_coding	Tie1-203, Tie1-201	protein_coding	1 protein_coding	A_51_P177171	NM_011587	Tie1				72.2659	79.0894	82.5229	63.0809	56.9249	74.5219	76.1653	79.327	75.405	55.4864	74.4823	55.3081	67.5256	63.4379	67.4101	59.5402	89.3596	92.3922	91.1987	96.141	87.0201	84.5823	92.707	75.9494	85.6651	77.569	69.1814	64.3579	87.868	64.561
Yes	A_51_P235139	Mus musculus	Yes	BioMart	kelch-like 40 [Source:MGI Symbol;Acc:MGI:1919580]	Klhl40	Yes	1	ENSMUSG00000074001	protein_coding	Klhl40-201	protein_coding	1 protein_coding	A_51_P235139	NM_028202	Klhl40				107.009	127.971	90.8465	80.9744	124.409	116.762	135.8	132.204	136.937	140.036	134.412	147.256	139.452	134.398	123.104	127.203	112.425	135.6	143.006	111.976	125.491	126.44	116.786	128.9	115.279	109.167	151.931	138.958	161.293	161.39
Yes	A_55_P1993353	Mus musculus		BioMart	solute carrier family 44, member 5 [Source:MGI Symbol;Acc:MGI:3035141]	Slc44a5	Yes	1	ENSMUSG00000028360	protein_coding	Slc44a5-201, Slc44a5-203	protein_coding, retained_intron	1 protein_coding, 6,4 retained_intron	A_55_P1993353	NM_001081263	Slc44a5				4515.23	3348.71	4075.76	3369.15	4010.54	3087.34	3036.12	3305.36	3261.72	4114.61	3422.65	2930.79	3222.3	2829.8	2964.48	2753.18	3193.98	3451.95	3495.47	3089.99	4486.64	4190.21	3550.33	3647.57	3505.39	3726.47	3569.98	2778.49	3842.32	3512.74
Yes	A_52_P117352	Mus musculus	Yes	BioMart	gap junction protein, alpha 4 [Source:MGI Symbol;Acc:MGI:95715]	Gja4	Yes	1	ENSMUSG00000050234	protein_coding	Gja4-201	protein_coding	1 protein_coding	A_52_P117352	NM_008120	Gja4				190.517	172.035	147.016	150.714	166.583	157.758	158.327	219.311	222.32	226.442	203.557	220.042	171.577	227.595	214.117	164.288	209.411	207.959	210.412	225.264	212.141	212.219	197.554	190.34	191.338	163.884	202.878	209.099	197.826	191.115
Yes	A_55_P2062787	Mus musculus	Yes	BioMart	microfibrillar-associated protein 3 [Source:MGI Symbol;Acc:MGI:1924068]	Mfap3	Yes	1	ENSMUSG00000020522	protein_coding	Mfap3-203, Mfap3-201	protein_coding	1 protein_coding	A_55_P2062787	NM_145426	Mfap3				1793.72	1936.19	1916.72	1886.49	1608.16	1671.02	1902.13	1745.49	1969.97	1904.4	1941.64	1832.43	1668.33	1832.61	2067.51	1862.93	1556.11	1525.18	1734.72	1614.43	1867.1	1668.63	1548.54	1577.23	1730.84	1745.14	1742.68	1581.8	1774.8	1857.8
Yes	A_51_P322972	Mus musculus	Yes	BioMart	hexokinase domain containing 1 [Source:MGI Symbol;Acc:MGI:2384910]	Hkdc1	Yes	1	ENSMUSG00000020080	protein_coding	Hkdc1-201	protein_coding	1 protein_coding	A_51_P322972	NM_145419	Hkdc1				375.173	416.72	351.859	386.022	397.926	356.246	452.361	386.592	419.542	483.119	417.855	402.607	358.966	434.635	426.4	341.82	520.511	345.168	472.296	460.113	579.901	414.321	421.392	366.287	388.675	400.761	381.12	424.476	481.892	424.366
Ensembl probe missing														A_55_P2812142	NM_053268	Rasa2				2480.96	2528.68	2844.11	2383.68	2470.74	2520.18	2660.74	2766.21	2556	2366.74	2590.98	2184.81	2246.48	2391.76	2529	2476.89	2644.87	2504.05	2183	2466.42	2388.64	2609.39	2478.02	2399.43	2444.16	2692.79	2160.43	2341.7	2350.77	2616.77
Yes	A_52_P227307	Mus musculus	Yes	BioMart	myeloid/lymphoid or mixed-lineage leukemia; translocated to, 1 [Source:MGI Symbol;Acc:MGI:1927238]	Mllt1	Yes	1	ENSMUSG00000024212	protein_coding	Mllt1-201	protein_coding	1 protein_coding	A_52_P227307	NM_022328	Mllt1				5810.71	5356.86	5571.95	6049.87	5596.91	5402.28	5691.81	5639.08	5613.01	5720.7	5596.84	5807.01	5478.66	5472.86	5852.64	6030.72	5150.68	5729	5781.96	5663	6177.4	5939.95	5044.19	5592.18	5464.2	6013.78	5396.54	5382.08	6335.45	5886.86
NO	A_51_P361620	Mus musculus	Yes	BioMart	predicted gene 42743 [Source:MGI Symbol;Acc:MGI:5662880]	Gm42743	Yes	1	ENSMUSG00000050936	lncRNA	Gm42743-201	lncRNA	4,7 lncRNA	A_51_P361620	BC019122	Hist2h2bb				542.235	395.461	670.647	582.346	287.1	468.849	372.599	361.51	614.772	482.78	597.578	494.932	387.296	327.925	445.01	505.676	344.612	437.694	363.388	280.581	326.491	364.948	302.948	390.78	442.842	692.378	297.556	440.643	372.342	401.098
Yes	A_55_P1952414	Mus musculus		BioMart	outer dense fiber of sperm tails 2 [Source:MGI Symbol;Acc:MGI:1098824]	Odf2	Yes	1	ENSMUSG00000026790	protein_coding	Odf2-211, Odf2-208, Odf2-203, Odf2-201, Odf2-207, Odf2-209	protein_coding	1 protein_coding	A_55_P1952414	NM_001355137	Odf2		Stress-responsive		1469.08	1808.33	1296.25	1400.2	1820.82	1522.61	1831.4	1924.79	1719.81	1583.69	1578.26	1623.68	1701.48	1980.77	1688.11	1622.97	1772.05	1560.3	2046.59	1784.37	2184.15	1861.4	1759.27	1644.48	1731.3	1520.99	2036.34	1777.56	2075.74	1971.66
Yes	A_55_P2148478	Mus musculus	Yes	BioMart	kelch-like 25 [Source:MGI Symbol;Acc:MGI:2668031]	Klhl25	Yes	1	ENSMUSG00000055652	protein_coding	Klhl25-202, Klhl25-201, Klhl25-206	protein_coding, processed_transcript	1 protein_coding, 6,8 processed_transcript	A_55_P2148478	NM_029652	Klhl25				1626.35	1580.44	1745.07	1691.69	1610.36	1587	1621.78	1571.43	1677.53	2171.71	1790.58	1632.22	1447.59	1518.16	1561.79	1511.28	1315.01	1152.6	1429.38	1485.95	1763.85	1509.6	1570.14	1290.43	1536.84	1349.81	1478.65	1530.9	1660.44	1462.22
Yes	A_66_P105319	Mus musculus	Yes	BioMart	predicted gene 15706 [Source:MGI Symbol;Acc:MGI:3783146]	Gm15706	Yes	1	ENSMUSG00000086013	lncRNA	Gm15706-201	lncRNA	4,7 lncRNA	A_66_P105319	NR_045598	Gm15706				886.121	1054.53	875.774	961.903	922.545	1011.14	1106.51	1163.38	806.446	727.778	864.008	864.769	980.919	1015.27	935.592	1049.51	1155.8	1158.12	1186.16	1087.64	1160.36	1000.85	1058.4	838.677	876.214	939.401	1053.5	996.424	1177.06	922.454
Ensembl probe missing														A_65_P13603	NM_001347451	Anapc16				4903.4	5027.52	4859.42	4893.94	4921.75	4522.39	4784.9	5105.5	4957.68	5270.17	5415.84	5416.84	5275.73	4929.68	5383.23	5385.04	4450.85	4596.66	5226.39	4539.21	5361.14	4842.49	4649.18	4738.07	4894.91	5103.82	5442.01	4932.33	5618.14	5381.74
Yes	A_52_P615375	Mus musculus	Yes	BioMart	H2A.W histone [Source:MGI Symbol;Acc:MGI:2448458]	H2aw	Yes	1	ENSMUSG00000078851	protein_coding	H2aw-201	protein_coding	1 protein_coding	A_52_P615375	ENSMUST00000108817.4	Hist3h2a				6456.3	5753.81	6251.26	7030.14	6184.69	5428.4	5725.73	6402.5	5732.15	6440.39	5668.86	5757.98	4881.59	5387.87	6409.16	5734.62	5730.78	5789.91	6405.63	5620.63	6049.48	6014.47	5780.84	6260.49	7006.92	6477.8	5018.56	6040.06	6029.35	5411.2
Yes	A_51_P350048	Mus musculus	Yes	BioMart	glutathione S-transferase, theta 2 [Source:MGI Symbol;Acc:MGI:106188]	Gstt2	Yes	1	ENSMUSG00000033318	protein_coding	Gstt2-208, Gstt2-203, Gstt2-207, Gstt2-201, Gstt2-202, Gstt2-204, Gstt2-206	protein_coding, retained_intron, processed_transcript	1 protein_coding, 6,4 retained_intron, 6,8 processed_transcript	A_51_P350048	NM_010361	Gstt2				62.6629	56.7581	64.4077	42.7517	54.7004	69.6355	75.0784	60.7727	64.5779	63.9927	69.4209	60.7462	58.4598	59.217	73.6739	52.2361	70.7857	64.972	79.1922	80.9386	81.0039	67.9839	74.8522	59.7417	68.39	56.2983	69.5798	60.7906	78.9907	57.6559
Yes	A_52_P88591	Mus musculus	Yes	BioMart	protein O-fucosyltransferase 2 [Source:MGI Symbol;Acc:MGI:1916863]	Pofut2	Yes	1	ENSMUSG00000020260	protein_coding	Pofut2-201, Pofut2-202	protein_coding, retained_intron	1 protein_coding, 6,4 retained_intron	A_52_P88591	NM_030262	Pofut2				229.203	291.925	239.168	245.814	258.694	278.492	377.676	270.304	320.77	298.309	285.664	268.221	308.833	324.591	297.832	290.238	317.717	293.482	287.24	401.89	367.195	285.442	428.083	315.063	277.665	272.304	389.704	331.983	420.328	320.085
Yes	A_55_P2037528	Mus musculus	Yes	BioMart	acyl-CoA synthetase family member 3 [Source:MGI Symbol;Acc:MGI:2182591]	Acsf3	Yes	1	ENSMUSG00000015016	protein_coding	Acsf3-201, Acsf3-203	protein_coding	1 protein_coding	A_55_P2037528	NM_144932	Acsf3				1219.58	1327.2	1404.58	1432.3	1466.52	1412.34	1545.04	1700.58	1689.8	1577.81	1637.73	1539.94	1732.06	1777.54	1603.35	1788.85	1583.38	1443.36	1850.12	1567.96	1892.05	1725.06	1670.43	1774.75	1691.5	1542.7	1849.78	1553.08	1991.29	1726.83
Yes	A_30_P01026510	Mus musculus	Yes	BioMart	RIKEN cDNA 2210408F21 gene [Source:MGI Symbol;Acc:MGI:1920902]	2210408F21Rik	Yes	1	ENSMUSG00000087380	lncRNA	2210408F21Rik-208, 2210408F21Rik-201, 2210408F21Rik-214, 2210408F21Rik-211, 2210408F21Rik-213, 2210408F21Rik-204, 2210408F21Rik-203, 2210408F21Rik-216, 2210408F21Rik-217, 2210408F21Rik-219, 2210408F21Rik-220, 2210408F21Rik-221, 2210408F21Rik-222, 2210408F21Rik-223, 2210408F21Rik-224, 2210408F21Rik-226, 2210408F21Rik-229, 2210408F21Rik-231, 2210408F21Rik-234, 2210408F21Rik-235, 2210408F21Rik-236, …	lncRNA	4,7 lncRNA	A_30_P01026510	chr6:31170350-31287353_F	2210408F21Rik				1119.46	1094.98	927.02	1074.74	1093.19	937.038	1062.24	1081.8	1003.05	1318.19	1032.75	1164.09	1098.16	1057.65	1126.36	1136.82	933.323	876.235	982.997	1094.83	1149.2	984.977	1037.13	946.966	1122.89	1020.78	1120.05	1030.75	1217.17	1068.36
Ensembl probe missing														A_66_P116074	BC031982	B4galnt4				910.983	775.186	839.139	759.245	892.551	914.753	972.09	776.423	1087.36	887.206	947.08	799.281	925.01	1063.26	947.592	858.963	1011.08	946.914	849.27	910.219	1003.68	863.413	1057.18	893.02	897.013	870.357	982.82	898.216	1001.41	891.315
Yes	A_55_P2024595	Mus musculus		BioMart	ataxin 7-like 1 [Source:MGI Symbol;Acc:MGI:3584458]	Atxn7l1	Yes	1	ENSMUSG00000020564	protein_coding	Atxn7l1-202, Atxn7l1-205	protein_coding, retained_intron	1 protein_coding, 6,4 retained_intron	A_55_P2024595	NM_001033436	Atxn7l1				68.2383	77.061	62.758	67.3984	84.4283	65.7572	100.433	93.5774	80.4743	78.6342	57.8179	52.9188	59.5802	94.787	72.3473	63.798	103.045	88.8875	96.3428	89.2948	116.069	96.5493	90.6106	78.2552	72.8871	89.5017	109.228	84.8941	106.997	77.6969
Ensembl probe missing														A_30_P01022857	chr16:89961600-89971725_R					284.106	272.842	331.457	289.312	368.206	300.619	285.273	258.872	235.728	230.577	258.739	312.868	352.879	303.847	334.817	270.09	211.2	215.86	297.837	231.829	256.072	223.172	184.922	151.486	169.492	228.654	286.069	242.274	362.994	231.38
Yes	A_55_P1995652	Mus musculus	Yes	BioMart	REX4, 3'-5' exonuclease [Source:MGI Symbol;Acc:MGI:2684957]	Rexo4	Yes	1	ENSMUSG00000052406	protein_coding	Rexo4-201, Rexo4-207, Rexo4-202, Rexo4-203, Rexo4-209	protein_coding, processed_transcript	1 protein_coding, 6,8 processed_transcript	A_55_P1995652	NM_001362876	Rexo4				6338.96	5337.59	6651.1	6563.34	5684.06	6241.86	6431.01	5800.3	6014.75	7357.73	6632.8	6312.3	5156.2	5486.64	6547.42	7228.6	4844.3	4524.94	4897	5291.6	6032.34	5920.72	5299.82	5505.93	6143.7	6439.32	6226.67	6199.23	6293.76	6149.14
Yes	A_51_P224164	Mus musculus	Yes	BioMart	solute carrier family 26, member 4 [Source:MGI Symbol;Acc:MGI:1346029]	Slc26a4	Yes	1	ENSMUSG00000020651	protein_coding	Slc26a4-201	protein_coding	1 protein_coding	A_51_P224164	NM_011867	Slc26a4		Stress-responsive		4378.44	4007.59	3901.23	4163.73	4360.99	4409.86	3910.9	4336.8	3647.93	4620.91	3854.53	3240.47	3531.6	3320.88	3464.83	3911.01	3326	3023.21	3592.84	3626.59	2377.62	3913.42	3857.56	3940.49	3890.28	3689.81	3944.08	3718.97	2717.86	3619.51
Yes	A_55_P2016739	Mus musculus	Yes	BioMart	RNA binding motif protein 12 B2 [Source:MGI Symbol;Acc:MGI:1924854]	Rbm12b2	Yes	1	ENSMUSG00000052137	protein_coding	Rbm12b2-202, Rbm12b2-201	protein_coding	1 protein_coding	A_55_P2016739	NM_198957	Rbm12b2				1151.87	1039.86	1389.67	1146.87	1187.69	1184.88	1148.27	972.904	1269.28	1633.33	1378.32	1025.93	1163.98	1095.61	1253.61	1085.03	1029.06	955.649	859.712	953.472	1144.93	1045.52	1002.67	936.394	1021.54	1060.25	887.04	1031.85	1140.51	957.623
Yes	A_51_P170946	Mus musculus	Yes	BioMart	heterogeneous nuclear ribonucleoprotein M [Source:MGI Symbol;Acc:MGI:1926465]	Hnrnpm	Yes	1	ENSMUSG00000059208	protein_coding	Hnrnpm-206, Hnrnpm-202, Hnrnpm-205, Hnrnpm-204, Hnrnpm-201, Hnrnpm-213, Hnrnpm-210	protein_coding, retained_intron, processed_transcript	1 protein_coding, 6,4 retained_intron, 6,8 processed_transcript	A_51_P170946	NM_029804	Hnrnpm				9576.69	8996.82	9205.19	10258.4	10253.3	8513.2	8598.53	9735.9	7715.85	8416.54	7831.26	8140.18	7822.32	7326.19	8033.41	8665.82	9007.53	8646.17	8861.78	9109.57	10196.7	10240.4	8068.38	8587.57	8556.81	9312.72	8166.46	9017.46	8670.54	7919.51
Ensembl probe missing														A_55_P2802659	NM_026422	Mrrf				1570.58	1491.39	1395.51	1409.57	1372.26	1328.35	1491.54	1519.78	1265.38	1356.78	1212.6	1131.63	1243.7	1220.98	1224.03	1258.31	1342.04	1179.3	1465.34	1477.87	1515.46	1498.31	1326.72	1446.66	1390.58	1235.56	1392.27	1229.46	1376.16	1412.94
Yes	A_51_P163173	Mus musculus	Yes	BioMart	RNA binding motif protein 12 B1 [Source:MGI Symbol;Acc:MGI:1919647]	Rbm12b1	Yes	1	ENSMUSG00000046667	protein_coding	Rbm12b1-201, Rbm12b1-202	protein_coding	1 protein_coding	A_51_P163173	NM_028226	Rbm12b1				586.581	567.38	574.792	639.872	556.851	533.867	560.991	482.249	580.504	597.295	577.19	513.869	528.371	506.757	662.317	535.859	443.374	440.193	477.03	477.897	555.757	537.471	399.609	516.125	458.771	457.236	440.169	482.783	536.95	457.51
Yes	A_52_P37991	Mus musculus		BioMart	homer scaffolding protein 1 [Source:MGI Symbol;Acc:MGI:1347345]	Homer1	Yes	1	ENSMUSG00000007617	protein_coding	Homer1-204	protein_coding	1 protein_coding	A_52_P37991	ENSMUST00000102752.9	Homer1		Stress-responsive		1142.92	803.442	1006.08	928.332	788.941	711.886	786.481	775.822	820.534	588.315	596.918	711.903	534.754	607.898	788.461	743.633	784.9	1088.22	873.051	869.939	502.273	1001.62	624.232	1020.3	961.06	1070.49	624.027	764.198	489.119	703.38
Yes	A_52_P572765	Mus musculus		BioMart	dystrobrevin alpha [Source:MGI Symbol;Acc:MGI:106039]	Dtna	Yes	1	ENSMUSG00000024302	protein_coding	Dtna-206	protein_coding	1 protein_coding	A_52_P572765	ENSMUST00000221880.1	Dtna		Stress-responsive		1231.01	1824.93	1226.41	1260.88	1218.57	1427.39	1502.87	1740.18	1661.47	1679.66	1442.62	1355.01	1155.31	1671.98	1416.7	1311.19	1540.03	1278.32	1808.76	1935.54	2126.85	1712.65	1638.63	1317.06	1334.4	1400.94	1702.34	1705.08	1672.93	1485.54
Yes	A_55_P2109128	Mus musculus	Yes	BioMart	H2B clustered histone 6 [Source:MGI Symbol;Acc:MGI:2448380]	H2bc6	Yes	1	ENSMUSG00000047246	protein_coding	H2bc6-202, H2bc6-201	protein_coding	1 protein_coding	A_55_P2109128	NM_178194	Hist1h2be				601.261	584.953	631.806	540.014	530.569	438.757	477.29	690.637	485.314	666.626	555.7	571.847	436.741	406.042	590.578	658.133	517.027	529.227	574.586	456.613	292.211	480.85	475.698	498.545	701.567	762.917	485.578	468.559	293.49	576.586
Ensembl probe missing														A_55_P2487274	NM_001111277	Eif2b3				1120.47	1240.68	1218.18	1132.79	1098.85	1246.96	1383.28	1202.62	1223.32	1141.41	1234.72	1127.26	1196.55	1325.59	1159.7	1155.57	1340.36	1212.39	1302.6	1209.42	1543.78	1230.54	1341.12	1292.8	1178.5	1030.31	1234.33	1110.04	1455.69	1161.07
Yes	A_55_P2061021	Mus musculus	Yes	BioMart	SMG6 nonsense mediated mRNA decay factor [Source:MGI Symbol;Acc:MGI:2144117]	Smg6	Yes	1	ENSMUSG00000038290	protein_coding	Smg6-201, Smg6-202	protein_coding, nonsense_mediated_decay	1 protein_coding, 6,2 nonsense_mediated_decay	A_55_P2061021	NM_001002764	Smg6		Stress-responsive		4062.55	3843.6	4005.1	3963.28	3725.31	3792.3	3924	3824.22	3756.86	4545.47	3284.04	3325.03	3414.48	3393.69	3575.01	3188.48	3180.73	3402.52	3485.02	3716.88	4039.13	3584.72	3709.62	3603.64	3199.81	3487.83	3251.53	3481.16	3409.76	3150.58
Yes	A_52_P150588	Mus musculus	Yes	BioMart	small nuclear ribonucleoprotein D3 [Source:MGI Symbol;Acc:MGI:1914582]	Snrpd3	Yes	1	ENSMUSG00000020180	protein_coding	Snrpd3-201	protein_coding	1 protein_coding	A_52_P150588	ENSMUST00000020397.10	Snrpd3				949.694	877.456	893.794	898.845	1004.54	936.741	1099	960.784	1141.54	849.192	984.405	1088.27	1082.24	1106.62	1061.64	1072.57	1031.74	1178.18	883.909	1154.32	1087.72	891.782	1173.48	1039.67	1066.35	1087.27	1167.63	1242.29	1294.62	1019.41
Ensembl probe missing														A_55_P2492068	NM_011971	Psmb3				13676.8	15155	13892.6	14729.8	14491	14865.5	14894.1	14851.9	14313.4	14609	14455.6	14460.2	14687.7	14276	13495.6	14176.5	15298.5	16100.8	15526	15313.8	17025.8	14955	14670.4	15621.1	14436.5	13451.4	15562.8	15126.1	16611.2	14232
Yes	A_66_P136099	Mus musculus	Yes	BioMart	Coenzyme A synthase [Source:MGI Symbol;Acc:MGI:1918993]	Coasy	Yes	1	ENSMUSG00000001755	protein_coding	Coasy-201, Coasy-202, Coasy-203	protein_coding, processed_transcript	1 protein_coding, 6,8 processed_transcript	A_66_P136099	NM_001305982	Coasy				5868.76	5949.76	5491.62	5938.24	6063.86	6072.16	5577.97	6146.97	5571.75	6760.35	5676.05	5446.87	5883.42	5775.35	5503.62	5775.66	5143.05	4685.97	5436.47	5101.29	6444.68	6036.05	5327	5223.51	5545.68	5347.52	5546.96	5263.88	6236.85	5663.98
Yes	A_55_P2117764	Mus musculus	Yes	BioMart	VANGL planar cell polarity 2 [Source:MGI Symbol;Acc:MGI:2135272]	Vangl2	Yes	1	ENSMUSG00000026556	protein_coding	Vangl2-201, Vangl2-203, Vangl2-202, Vangl2-205	protein_coding, processed_transcript	1 protein_coding, 6,8 processed_transcript	A_55_P2117764	NM_033509	Vangl2	Extended list of GC-responsive genes			152.198	230.189	214.369	185.617	201.971	217.693	236.982	280.647	218.283	192.408	249.913	238.411	249.665	249.39	253.044	288.549	264.042	258.901	225.031	222.424	261.464	235.11	324.939	244.234	218.778	236.276	244.991	222.92	271.003	264.746
Yes	A_55_P2065824	Mus musculus	Yes	BioMart	smoothelin [Source:MGI Symbol;Acc:MGI:1354727]	Smtn	Yes	1	ENSMUSG00000020439	protein_coding	Smtn-201, Smtn-204, Smtn-203, Smtn-202, Smtn-210, Smtn-208	protein_coding, processed_transcript	1 protein_coding, 6,8 processed_transcript	A_55_P2065824	NM_001284428	Smtn				295.99	301.077	313.858	303.136	270.136	283.834	248.629	305.889	307.434	356.247	380.222	352.132	343.392	332.711	327.992	399.316	324.497	343.944	311.4	371.538	268.078	270.568	315.766	293.29	312.969	342.258	326.894	360.544	306.334	349.337
Yes	A_55_P2111533	Mus musculus	Yes	BioMart	integrin, alpha 10 [Source:MGI Symbol;Acc:MGI:2153482]	Itga10	Yes	1	ENSMUSG00000090210	protein_coding	Itga10-202, Itga10-201	protein_coding	1 protein_coding	A_55_P2111533	NM_001302471	Itga10				196.87	169.804	169.355	182.264	106.211	125.436	111.272	152.8	107.999	157.727	156.641	127.712	142.184	99.3439	160.549	113.455	109.103	114.19	127.481	116.029	113.018	120.818	79.6822	109.279	118.551	146.32	112.562	92.4164	137.561	127.246
Yes	A_51_P292116	Strains		BioMart	islet cell autoantigen 1 [Source:MGI Symbol;Acc:MGI:96391]	Ica1	Yes	1	MGP_NZOHlLtJ_G0030919	protein_coding		protein_coding, nonsense_mediated_decay, processed_transcript	1 protein_coding, 6,2 nonsense_mediated_decay, 6,8 processed_transcript	A_51_P292116	NM_010492	Ica1				3179.41	3347.95	3224.51	3501.57	2956.25	3240.81	3455.61	3258.72	3721.76	2981.51	3627.78	3803.38	3173.84	3466.94	3429.14	3330.53	3935.52	3906.62	3443.67	3652.57	3726.04	3444.95	3480.59	3710.28	3640.37	3829.36	3758.55	3926	4134.89	3642.52
Yes	A_52_P183071	Mus musculus	Yes	BioMart	ring finger protein 146 [Source:MGI Symbol;Acc:MGI:1915281]	Rnf146	Yes	1	ENSMUSG00000038876	protein_coding	Rnf146-202, Rnf146-201	protein_coding	1 protein_coding	A_52_P183071	NM_001110197	Rnf146				459.534	522.136	419.602	427.267	446.465	476.096	551.106	561.655	510.808	359.249	458.735	495.431	552.704	530.197	468.908	466.494	562.039	520.773	584.72	550.83	638.343	534.192	520.465	522.237	485.881	439.728	557.424	556.688	659.423	524.803
Yes	A_55_P2060667	Mus musculus	Yes	BioMart	keratin 9 [Source:MGI Symbol;Acc:MGI:96696]	Krt9	Yes	1	ENSMUSG00000051617	protein_coding	Krt9-201	protein_coding	1 protein_coding	A_55_P2060667	NM_201255	Krt9				1065.11	1369.76	1172.24	1204.87	1292.24	1281.31	1364.82	1208.83	1781.25	2010.16	1428.82	1675.86	1293.55	1678.8	1565.41	1360.43	1361.64	1562.82	1491.75	1375.93	1365.27	1257.59	1340.44	1464.38	1454.08	1593.93	1901.03	1678.39	1803.83	1716.7
Ensembl probe missing														A_55_P2845021	NM_009746	Bcl7c				1871.7	1989.68	1893.36	2047.4	1873.32	1838.42	1883.72	2099.79	2024.2	1520.49	1800.98	2009.14	1968.31	1806.56	1686.02	2071.87	1976.44	2157.8	2277.01	2162.68	2134.23	1826.62	2167.42	2032.75	1926.86	2010.03	2126.57	2016.51	2303.51	1999.19
Yes	A_55_P2135967	Mus musculus	Yes	BioMart	predicted pseudogene 7816 [Source:MGI Symbol;Acc:MGI:3646286]	Gm7816	Yes	1	ENSMUSG00000083261	processed_pseudogene	Gm7816-201	processed_pseudogene	7,6 processed_pseudogene	A_55_P2135967	ENSMUST00000119884.1	Gm7816				9567.61	8361.42	9097.06	9154.78	9387.95	8889.02	8854.79	8408.81	8580.87	9556.87	8574.64	8322.22	8215.21	7545.38	8715.41	8045.37	7616.68	7444.09	8113.51	8178.15	9319.76	8394.54	7643.12	8474.49	8447.61	7818.25	8099	8405.81	9385.54	7561.93
Yes	A_52_P367791	Mus musculus	Yes	BioMart	methylthioribose-1-phosphate isomerase 1 [Source:MGI Symbol;Acc:MGI:1915123]	Mri1	Yes	1	ENSMUSG00000004996	protein_coding	Mri1-203	protein_coding	1 protein_coding	A_52_P367791	NM_026423	Mri1				411.791	593.953	455.147	465.764	424.175	476.427	583.393	584.903	595.71	360.88	470.937	461.646	470.319	582.395	510.579	449.103	558.468	562.692	658.537	513.171	654.826	524.248	630.092	489.393	447.862	410.548	548.051	438.34	571.584	535.314
Yes	A_55_P1988970	Mus musculus	Yes	BioMart	McKusick-Kaufman syndrome [Source:MGI Symbol;Acc:MGI:1891836]	Mkks	Yes	1	ENSMUSG00000027274	protein_coding	Mkks-201, Mkks-202	protein_coding	1 protein_coding	A_55_P1988970	NM_001286981	Mkks				3195.05	2485.24	2848.49	2679.72	3540.67	2355.51	2406.09	2696.86	2386.81	4186.19	2174.58	2243.46	2232.73	2692.13	2555.52	2173.14	1894.59	2421.2	2357.18	2873.14	2918.46	2534.2	2455.67	2298.51	2773.1	2496.17	2392.59	2309.22	2448.46	2237.97
Yes	A_55_P2059347	Mus musculus	Yes	BioMart	ORM1-like 3 (S. cerevisiae) [Source:MGI Symbol;Acc:MGI:1913862]	Ormdl3	Yes	1	ENSMUSG00000038150	protein_coding	Ormdl3-201	protein_coding	1 protein_coding	A_55_P2059347	NM_025661	Ormdl3				11847.5	10586.6	10293.8	9882.81	9968.06	10136	10528.7	10195.8	10605.4	11098.2	9956.86	9723.7	9905.31	9759.49	9835.91	9591.84	9586.91	9758.79	10036.2	10670.6	11149.1	9942.1	9930.51	10007.1	10448.3	10495.4	9778.96	9800.12	11133	9646.97
Yes	A_55_P2154749	Mus musculus		BioMart	shisa family member 6 [Source:MGI Symbol;Acc:MGI:2685725]	Shisa6	Yes	1	ENSMUSG00000053930	protein_coding	Shisa6-202	protein_coding	1 protein_coding	A_55_P2154749	NM_001034874	Shisa6				7785.45	7776.42	8418.65	7761.61	9077.27	8335.06	7499.51	7722.18	8507.97	8840.05	8260.72	8216.46	8864.95	7749.02	7891.14	7790.97	7181.21	7147.92	7540.34	7825.11	8860.01	7525.83	7676.89	7795.09	7889.15	8050.68	7781.74	7936.04	9619.79	7368.61
Yes	A_66_P119489	Mus musculus	Yes	BioMart	sperm flagellar 1 like [Source:MGI Symbol;Acc:MGI:2685939]	Spef1l	Yes	1	ENSMUSG00000073795	protein_coding	Spef1l-201, Spef1l-204, Spef1l-205, Spef1l-203	protein_coding, retained_intron	1 protein_coding, 6,4 retained_intron	A_66_P119489	NM_001359836	Spef1l				116.862	150.905	123.071	115.631	118.297	121.605	171.397	142.817	138.494	139.734	111.216	122.077	149.817	176.8	138.073	142.959	124.206	138.882	154.843	156.707	134.746	161.213	169.037	145.894	122.278	132.465	137.27	131.564	114.275	154.012
Ensembl probe missing														A_55_P2498533	NM_025506	Riiad1				450.405	540.251	510.107	499.24	558.94	552.851	563.654	595.976	551.771	603.306	504.295	463.553	470.569	551.711	536.325	485.965	573.597	490.631	606.239	484.357	692.147	556.583	588.973	500.294	550.968	499.557	564.257	502.538	613.795	574.008
Yes	A_51_P195622	Mus musculus	Yes	BioMart	metadherin [Source:MGI Symbol;Acc:MGI:1914404]	Mtdh	Yes	1	ENSMUSG00000022255	protein_coding	Mtdh-201	protein_coding	1 protein_coding	A_51_P195622	NM_001357926	Mtdh				512.94	648.507	540.469	496.826	571.964	628.155	597.201	576.911	524.239	576.121	592.22	568.527	579.573	611.159	557.252	557.269	590.714	596.003	660.061	612.292	696.171	558.041	663.121	547.726	525.009	579.658	573.835	571.171	647.931	567.853
Yes	A_52_P196476	Mus musculus		BioMart	solute carrier family 11 (proton-coupled divalent metal ion transporters), member 2 [Source:MGI Symbol;Acc:MGI:1345279]	Slc11a2	Yes	1	ENSMUSG00000023030	protein_coding	Slc11a2-205	protein_coding	1 protein_coding	A_52_P196476	NM_001146161	Slc11a2				684.293	664.314	742.239	712.695	659.323	734.874	788.17	703.46	896.308	651.43	864.028	852.593	789.829	917.892	835.712	884.672	799.038	958.034	763.921	802.339	880.07	760.771	756.156	736.559	837.41	866.121	980.711	965.323	1045.31	847.902
Yes	A_52_P493882	Mus musculus		BioMart	RIKEN cDNA 2810403D21 gene [Source:MGI Symbol;Acc:MGI:1917214]	2810403D21Rik	Yes	1	ENSMUSG00000086629	lncRNA	2810403D21Rik-208, 2810403D21Rik-204, 2810403D21Rik-203, 2810403D21Rik-210, 2810403D21Rik-211, 2810403D21Rik-212, 2810403D21Rik-213, 2810403D21Rik-214, 2810403D21Rik-215, 2810403D21Rik-216, 2810403D21Rik-217, 2810403D21Rik-218, 2810403D21Rik-219, 2810403D21Rik-220, 2810403D21Rik-221, 2810403D21Rik-222, 2810403D21Rik-223, 2810403D21Rik-224, 2810403D21Rik-225, 2810403D21Rik-226	lncRNA	4,7 lncRNA	A_52_P493882	NR_015493	2810403D21Rik				126.955	189.015	140.983	158.652	139.113	149.115	162.135	213.477	143.029	122.527	120.917	125.729	133.891	142.745	129.846	145.985	159.244	148.42	199.238	201.779	201.177	159.529	195.923	153.596	131.245	127.603	180.646	150.412	189.192	160.924
Yes	A_52_P500027	Mus musculus	Yes	BioMart	nuclear factor, interleukin 3, regulated [Source:MGI Symbol;Acc:MGI:109495]	Nfil3	Yes	1	ENSMUSG00000056749	protein_coding	Nfil3-201	protein_coding	1 protein_coding	A_52_P500027	NM_017373	Nfil3		Stress-responsive		1204.52	998.478	1174.73	1024.21	855.079	875.906	965.859	1115.61	1469.55	1635.89	1514.71	1142.86	1112.23	1086.22	1362.82	1286.99	995.298	939.898	991.948	978.648	1017.54	941.282	999.227	1011.42	1200.05	1264.64	1038.87	1051.23	1139.02	1095.15
Yes	A_55_P2128451	Mus musculus	Yes	BioMart	splicing factor proline/glutamine rich (polypyrimidine tract binding protein associated) [Source:MGI Symbol;Acc:MGI:1918764]	Sfpq	Yes	1	ENSMUSG00000028820	protein_coding	Sfpq-201	protein_coding	1 protein_coding	A_55_P2128451	NM_023603	Sfpq				3608.28	3618.38	3684.92	3645.74	4110.33	3458.67	3609.74	3484.59	3119.05	4088.73	2986.46	3060.97	3447.52	3216.47	3432.19	3194.39	3104.35	3322.3	3127.18	3228.23	3938.41	3592.54	3297.04	3484.01	3288.2	3423.35	2915.91	2879.25	3393.28	3048.45
Ensembl probe missing														A_55_P2736165	XR_001781212					233.417	172.406	209.511	194.789	136.156	171.808	167.593	128.208	217.089	239.921	184.648	174.801	145.144	131.884	173.734	151.141	136.898	157.083	138.496	144.391	130.051	122.121	128.392	110.672	186.774	204.212	130.755	163.808	163.604	154.095
Yes	A_55_P2053491	Mus musculus	Yes	BioMart	protein disulfide isomerase associated 6 [Source:MGI Symbol;Acc:MGI:1919103]	Pdia6	Yes	1	ENSMUSG00000020571	protein_coding	Pdia6-201, Pdia6-206	protein_coding	1 protein_coding	A_55_P2053491	NM_027959	Pdia6		Stress-responsive		17606.8	14902.7	15300.4	17753.1	18305.8	13917.1	15668.3	16067.4	12243.2	16429.1	11251.2	13430.9	12307.4	11291.3	13147.8	12403.2	13604.1	12913	14541.3	15278	17742	14220.1	14549.4	16896	17158.2	16943	12799.1	14377.2	16692.9	13103.6
Yes	A_51_P364657	Mus musculus	Yes	BioMart	ring finger protein 32 [Source:MGI Symbol;Acc:MGI:1861747]	Rnf32	Yes	1	ENSMUSG00000029130	protein_coding	Rnf32-201, Rnf32-204, Rnf32-209, Rnf32-211, Rnf32-205, Rnf32-206	protein_coding, nonsense_mediated_decay, retained_intron	1 protein_coding, 6,2 nonsense_mediated_decay, 6,4 retained_intron	A_51_P364657	NM_021470	Rnf32				355.918	347.853	341.953	353.127	318.223	330.856	312.222	380.96	302.332	356.53	285.626	311.237	301.911	272.695	312.745	383.695	312.919	334.269	327.168	309.211	263.715	323.911	320.895	349.721	326.21	349.417	316.443	324.478	258.896	276.747
Yes	A_52_P1026777	Mus musculus	Yes	BioMart	endothelial cell surface expressed chemotaxis and apoptosis regulator [Source:MGI Symbol;Acc:MGI:1915795]	Ecscr	Yes	1	ENSMUSG00000073599	protein_coding	Ecscr-201, Ecscr-204, Ecscr-207	protein_coding, nonsense_mediated_decay	1 protein_coding, 6,2 nonsense_mediated_decay	A_52_P1026777	NM_001033141	Ecscr				131.261	158.46	139.117	145.522	167.703	151.667	169.667	172.53	113.276	113.158	99.1279	91.7703	123.483	99.2444	116.294	83.0067	155.694	181.315	188.631	200.011	221.019	227.343	156.781	147.486	116.364	114.899	86.9535	110.826	146.928	152.437
Yes	A_55_P2012734	Mus musculus	Yes	BioMart	fibronectin type III domain containing 10 [Source:MGI Symbol;Acc:MGI:2444790]	Fndc10	Yes	1	ENSMUSG00000074738	protein_coding	Fndc10-201	protein_coding	1 protein_coding	A_55_P2012734	NM_178699	Fndc10				3001.32	3259.97	3193.95	3002.26	3337.42	3313.32	3367.34	3385.35	3340.78	2570.25	3306.86	3472.53	3790.29	3891.14	3327.83	3457.07	3441.7	3798.74	3594.71	3509.08	3717.8	3333.25	3349.96	3494.11	3279.93	3363.74	3961.14	3717.76	4007.09	3752.26
Ensembl probe missing														A_55_P2062722	BC030420					254.776	259.301	334.791	317.612	269.124	258.434	267.104	273.738	277.189	251.814	306.938	306.214	252.453	239.503	297.393	323.727	277.037	345.136	247.242	228.088	265.786	254.611	244.115	259.423	311.535	360.884	233.962	270.267	292.672	279.376
Yes	A_51_P169374	Mus musculus	Yes	BioMart	solute carrier protein family 52, member 3 [Source:MGI Symbol;Acc:MGI:1916948]	Slc52a3	Yes	1	ENSMUSG00000027463	protein_coding	Slc52a3-201, Slc52a3-204, Slc52a3-202, Slc52a3-203	protein_coding	1 protein_coding	A_51_P169374	NM_027172	Slc52a3				108.148	139.764	110.172	100.699	112.182	126.402	134.272	118.666	108.5	161.234	121.595	133.763	108.983	150.116	123.446	121.09	115.918	135.658	155.261	163.678	162.792	169.499	141.206	125.705	112.53	120.666	159.106	135.513	156.165	136.922
Yes	A_55_P1987912	Mus musculus	Yes	BioMart	chondroitin polymerizing factor 2 [Source:MGI Symbol;Acc:MGI:1917522], microRNA 671 [Source:MGI Symbol;Acc:MGI:3629656]	Chpf2, Mir671	No	2	ENSMUSG00000038181, ENSMUSG00000076387	protein_coding, miRNA	Chpf2-201, Chpf2-203, Chpf2-202, Mir671-201	protein_coding, miRNA	1 protein_coding, 4,6 miRNA	A_55_P1987912	NM_133913	Chpf2				542.581	520.534	521.31	505	607.809	618.036	648.594	569.95	625.9	430.21	597.234	566.481	617.303	689.806	569.753	614.271	709.722	821.585	548.75	660.63	702.288	630.397	765.064	626.567	526.808	536.193	780.473	635.691	757.845	608.986
Yes	A_52_P654720	Mus musculus	Yes	BioMart	RIKEN cDNA 1500004A13 gene [Source:MGI Symbol;Acc:MGI:2442808]	1500004A13Rik	Yes	1	ENSMUSG00000098912	lncRNA	1500004A13Rik-202, 1500004A13Rik-216	lncRNA	4,7 lncRNA	A_52_P654720	AK017268	1500004A13Rik		Stress-responsive		239.351	228.79	169.726	209.723	176.031	141.785	196.926	243.591	176.797	194.066	175.757	147.79	175.197	183.104	228.716	174.744	140.108	130.603	211.253	164.774	98.5611	134.119	137.653	173.174	191.592	138.845	126.987	185.14	132.372	131.434
Yes	A_52_P320279	Mus musculus	Yes	BioMart	inhibitor of CDK, cyclin A1 interacting protein 1 [Source:MGI Symbol;Acc:MGI:2144284]	Inca1	Yes	1	ENSMUSG00000057054	protein_coding	Inca1-203, Inca1-202, Inca1-205, Inca1-201, Inca1-204	protein_coding	1 protein_coding	A_52_P320279	NM_213729	Inca1				110.725	121.582	108.942	116.996	112.713	129.78	137.589	125.112	141.206	148.202	152.414	144.879	139.945	157.338	157.538	140.369	133.711	123.195	138.618	128.261	156.629	148.656	124.792	107.531	160.724	142.831	177.73	155.771	170.027	153.418
Yes	A_55_P1966089	Mus musculus	Yes	BioMart	predicted gene 8878 [Source:MGI Symbol;Acc:MGI:3648906]	Gm8878	Yes	1	ENSMUSG00000092460	processed_pseudogene	Gm8878-201	processed_pseudogene	7,6 processed_pseudogene	A_55_P1966089	ENSMUST00000173552.1	Gm8878				865.797	928.165	863.625	800.682	961.884	987.545	1139.54	949.165	1018.12	838.354	892.592	813.771	1021.77	1076.19	967.478	900.967	937.886	959.227	1066.42	1102.96	1335.13	1041.6	1079.81	994.493	887.905	773.407	1118.41	1039.85	1301.97	947.455
Ensembl probe missing														A_51_P165504	NM_007855	Twist2				206.47	227.41	197.263	199.745	211.979	205.534	241.126	256.494	310.112	203.835	245.777	234.842	243.743	285.042	245.032	195.245	260.423	268.487	285.452	311.36	301.481	219.972	298.008	253.245	264.665	245.221	301.309	292.97	324.897	255.412
Yes	A_51_P222590	Mus musculus	Yes	BioMart	ADP-ribosylation factor 6 [Source:MGI Symbol;Acc:MGI:99435]	Arf6	Yes	1	ENSMUSG00000044147	protein_coding	Arf6-201	protein_coding	1 protein_coding	A_51_P222590	NM_007481	Arf6		Stress-responsive		1056.42	1144.34	860.15	1104.74	1037.28	893.529	975.448	1132.03	1020.18	838.113	1060.85	1135.85	1054.7	1035.57	980.859	1045.01	1382.85	1343.72	1122.29	1203.37	1446.58	1151.19	1209.73	1284.79	1144.62	1096.81	1225.49	1119.79	1306.25	1146.05
Ensembl probe missing														A_51_P223656	NM_008484	Lamb3				44.5082	29.0172	37.9986	32.6821	34.0486	28.6919	37.2038	43.5185	43.0113	36.826	39.2497	33.6011	34.0807	37.8325	45.001	44.3421	44.0219	48.1892	40.2275	46.5155	48.4624	37.3103	42.0669	40.0007	39.8528	39.9381	45.901	34.1566	42.7046	41.5446
Yes	A_51_P453818	Mus musculus	Yes	BioMart	leucine zipper, putative tumor suppressor 1 [Source:MGI Symbol;Acc:MGI:2684762]	Lzts1	Yes	1	ENSMUSG00000036306	protein_coding	Lzts1-204	protein_coding	1 protein_coding	A_51_P453818	ENSMUST00000185176.7	Lzts1				6081.22	6214.1	5265.82	6564.48	5674.17	5606.75	5826.86	6433.34	5859.53	5975.65	6615.24	7091.04	6537.93	6980.27	6499.01	7134.96	6207.85	6884.92	6529.88	5503.65	6749.23	6186.43	5642.67	5440.22	5869.06	5761.3	7240.01	5897.04	6308.33	6995.94
Yes	A_51_P489452	Mus musculus	Yes	BioMart	cysteine dioxygenase 1, cytosolic [Source:MGI Symbol;Acc:MGI:105925]	Cdo1	Yes	1	ENSMUSG00000033022	protein_coding	Cdo1-201, Cdo1-205, Cdo1-202	protein_coding, nonsense_mediated_decay	1 protein_coding, 6,2 nonsense_mediated_decay	A_51_P489452	NM_033037	Cdo1	Core list of GC-responsive genes			419.276	488.187	460.619	443.898	424.475	440.004	539.414	455.083	540.055	465.738	518.259	483.782	520.476	548.972	490.46	454	509.951	485.637	520.149	524.072	616.879	476.464	450.526	515.684	528.325	457.368	662.161	543.916	609.689	510.862
Yes	A_55_P2069525	Mus musculus	Yes	BioMart	zinc finger, MYM-type 6 [Source:MGI Symbol;Acc:MGI:106505], transmembrane protein 35B [Source:MGI Symbol;Acc:MGI:3758095]	Zmym6, Tmem35b	No	2	ENSMUSG00000042408, ENSMUSG00000070737	protein_coding	Zmym6-201, Zmym6-202, Tmem35b-202	protein_coding	1 protein_coding	A_55_P2069525	NM_001285885	Zmym6				1551.23	1455.95	1376.46	1518.25	1270.41	1264.06	1356.38	1595.48	1570.61	1807.42	1628.36	1511.2	1433.19	1439.88	1479.9	1665.67	1536.81	1346.1	1268.07	1276.75	1422.2	1454.21	1408.63	1370.32	1593.34	1772.33	1546.92	1588.53	1808.15	1682.53
Yes	A_55_P2101336	Mus musculus	Yes	BioMart	receptor (calcitonin) activity modifying protein 2 [Source:MGI Symbol;Acc:MGI:1859650]	Ramp2	Yes	1	ENSMUSG00000001240	protein_coding	Ramp2-204, Ramp2-202, Ramp2-208, Ramp2-201, Ramp2-207, Ramp2-206, Ramp2-205	protein_coding, nonsense_mediated_decay, retained_intron	1 protein_coding, 6,2 nonsense_mediated_decay, 6,4 retained_intron	A_55_P2101336	NM_019444	Ramp2				3636.99	3595.83	3139.45	3363.07	3733.57	3300.46	3411.66	3281.91	4076.12	4355.54	4538.12	4664.36	4469.04	4009.5	3925.8	5059.25	3529.55	3482.21	3521.93	3716.72	3789.28	3772.52	3707.84	3673.49	3742.38	3477.92	4253.07	3911.64	4117.21	4131.54
Ensembl probe missing														A_55_P2796683	NM_001177841	Otub2				5012.74	4167.93	4408.86	4287.45	4092.11	4281.74	4078.25	3956.52	4403.04	4751.3	4095.51	4565.45	4342.07	4027.51	4148.6	3987.26	3787.42	4447.96	4429.16	4295.37	4796.05	4328.81	3823.77	4788.59	4473.01	4729.43	3972.5	3971.44	4870.5	4150.85
Ensembl probe missing														A_55_P2830399	NM_011631	Hsp90b1				20995.1	19873.6	20241.4	20067.9	21767.3	18445	18530.3	23303	16199.9	17627.3	16737.1	16617.9	17427.3	17357.8	17768.5	19694.2	20904.3	21611.8	17769.5	18777.3	19860	19656.1	18817.8	20033.5	18608.9	21044.2	16246.1	17164	18185.7	15837.7
Yes	A_65_P03606	Mus musculus		BioMart	RNA polymerase II associated protein 2 [Source:MGI Symbol;Acc:MGI:2141142]	Rpap2	Yes	1	ENSMUSG00000033773	protein_coding	Rpap2-202, Rpap2-204, Rpap2-205	protein_coding	1 protein_coding	A_65_P03606	NM_001163462	Rpap2				46.2962	86.1434	66.39	77.4781	62.4303	66.323	76.4855	66.3962	71.824	72.6236	63.4623	76.2087	67.8564	72.8864	74.7784	57.872	74.0079	55.5508	81.8975	81.6062	81.3196	79.1877	80.2007	71.3254	78.7472	89.148	66.1218	79.7654	86.9333	69.0925
Yes	A_51_P268167	Mus musculus	Yes	BioMart	transcription activation suppressor [Source:MGI Symbol;Acc:MGI:1921694]	Tasor	Yes	1	ENSMUSG00000040651	protein_coding	Tasor-201	protein_coding	1 protein_coding	A_51_P268167	NM_001114879	Fam208a		Stress-responsive		851.773	765.965	863.164	882.837	837.452	904.156	841.538	826.409	697.299	747.318	775.793	713.613	711.299	698.153	733.957	698.564	835.977	702.1	756.003	795.13	955.497	826.617	739.456	647.205	831.248	775.326	600.088	678.924	836.289	715.054
Yes	A_51_P325501	Mus musculus	Yes	BioMart	cysteine-rich protein 3 [Source:MGI Symbol;Acc:MGI:2152434]	Crip3	Yes	1	ENSMUSG00000023968	protein_coding	Crip3-202, Crip3-201, Crip3-206, Crip3-203, Crip3-207, Crip3-204	protein_coding, retained_intron	1 protein_coding, 6,4 retained_intron	A_51_P325501	NM_053250	Crip3				405.89	279.084	307.584	331.164	180.028	255.164	199.356	292.236	298.188	333.128	284.928	294.931	267.512	236.178	273.644	299.204	203.055	224.991	222.895	206.706	239.385	200.274	166.577	223.032	284.012	313.885	195.884	263.635	260.306	240.468
Ensembl probe missing														A_55_P2811983	ENSMUST00000213168.1	Vps13c		Stress-responsive		4732.67	4584.25	4670.96	4910.62	4353.59	4308.1	4030.27	4459.1	4898.28	4965.37	4858.24	5344.03	4739.72	4912.02	4633.68	5241.18	4203.62	4191.77	4462.71	3931.07	4378.92	4082.97	3785.98	3287.21	4272.21	4975.78	4427.47	4563.82	4957.8	4462.05
Yes	A_55_P1987196	Mus musculus	Yes	BioMart	dynein light chain Tctex-type 2A3 [Source:MGI Symbol;Acc:MGI:3781595], dynein light chain Tctex-type 2A2 [Source:MGI Symbol;Acc:MGI:3809205], dynein light chain Tctex-type 2A1 [Source:MGI Symbol;Acc:MGI:98642]	Dynlt2a3, Dynlt2a2, Dynlt2a1	No	3	ENSMUSG00000116780, ENSMUSG00000079710, ENSMUSG00000079707	protein_coding	Dynlt2a3-202, Dynlt2a3-201, Dynlt2a3-203, Dynlt2a2-202, Dynlt2a2-201, Dynlt2a1-202, Dynlt2a1-201	protein_coding	1 protein_coding	A_55_P1987196	NM_001123367	Dynlt2a3				200.708	269.619	245.319	203.47	278.308	267.495	323.273	264.023	262.657	314.36	254.346	190.803	245.776	306.116	232.761	219.279	271.056	214.22	276.371	352.318	360.059	304.361	274.83	262.193	226.029	200.531	330.351	271.217	328.723	311.557
Ensembl probe missing														A_55_P2741025	NM_016863	Fkbp1b				685.727	707.554	707.662	633.695	703.076	706.949	823.326	718.808	689.308	561.172	631.967	660.046	721.878	724.892	754.947	524.196	832.553	845.375	817.892	873.59	909.879	724.655	775.264	684.701	721.333	603.737	701.861	691.569	785.612	664.345
Yes	A_52_P683306	Mus musculus	Yes	BioMart	family with sequence similarity 13, member B [Source:MGI Symbol;Acc:MGI:2447834]	Fam13b	Yes	1	ENSMUSG00000036501	protein_coding	Fam13b-201, Fam13b-206, Fam13b-202	protein_coding, nonsense_mediated_decay	1 protein_coding, 6,2 nonsense_mediated_decay	A_52_P683306	NM_146084	Fam13b				565.854	541.339	466.007	464.828	463.234	508.42	540.767	570.989	475.05	484.001	453.525	458.368	455.561	430.935	486.13	532.044	490.196	436.964	503.306	477.701	542.882	480.703	406.23	433.289	499.9	480.719	437.902	453.726	484.488	436.07
Yes	A_55_P2026734	Mus musculus	Yes	BioMart	regulator of G-protein signaling 4 [Source:MGI Symbol;Acc:MGI:108409]	Rgs4	Yes	1	ENSMUSG00000038530	protein_coding	Rgs4-201, Rgs4-202	protein_coding	1 protein_coding	A_55_P2026734	NM_009062	Rgs4	Extended list of GC-responsive genes	Stress-responsive		5412.38	6379.24	5385.77	5684.67	6104.22	5241.61	4151.39	6697.5	5429.45	6997.82	5963.85	5843.8	5805.42	6058.7	6130.7	6425.44	6840.46	5675.43	6527.66	5882.13	7110.65	6159.15	6592.6	5682.42	6256.88	5989.07	5861.05	5465.2	7122.85	6639.2
Yes	A_52_P110270	Mus musculus	Yes	BioMart	negative elongation factor complex member E, Rdbp [Source:MGI Symbol;Acc:MGI:102744]	Nelfe	Yes	1	ENSMUSG00000024369	protein_coding	Nelfe-204, Nelfe-203, Nelfe-202, Nelfe-201, Nelfe-205, Nelfe-207, Nelfe-206	protein_coding, retained_intron	1 protein_coding, 6,4 retained_intron	A_52_P110270	NM_001045864	Nelfe				944.414	980.225	883.59	892.909	938.066	982.372	981.656	954.856	988.269	765.289	915.972	959.584	974.891	1062.8	860.289	984.161	1034.94	1079.85	1093.12	1016.31	1100.15	984.517	1050.73	1057.63	971.163	933.599	1008.19	973.565	1092.97	1001.14
No gene name	A_30_P01019086	Mus musculus	Yes	BioMart	novel transcript	No gene name	No gene name	1	ENSMUSG00000120250	lncRNA		lncRNA	4,7 lncRNA	A_30_P01019086	chr7:16633756-16634410_F					681.138	616.979	748.671	558.007	536.845	663.941	692.077	516.068	818.827	1014.72	863.003	662.829	710.611	698.077	893.95	712	501.175	517.843	526.941	571.839	576.735	477.019	525.895	571.659	654.83	677.994	588.125	634.77	714.583	633.157
Ensembl probe missing														A_55_P2787446	NM_001347345	Foxp1		Stress-responsive		2135.72	2193.21	2225.16	2273.22	2604.63	2364.6	2273.04	2011.55	2425.47	1993.35	2289.65	2281.38	2356.3	2494.4	2167.76	2455.59	2486.67	2509.32	2333.41	2556.39	2882.32	2555.66	2504.55	2546.47	2503.07	2483.51	2402.42	2479.29	2881.14	2454.01
Ensembl probe missing														A_66_P113339	ENSMUST00000194875.5	Ip6k2		Stress-responsive		615.538	734.707	686.556	671.062	656.929	751.515	751.895	846.514	725.263	705.462	912.75	798.176	822.93	820.305	861.649	825.36	831.008	759.914	701.004	720.342	873.336	769.557	721.943	796.802	810.561	710.387	888.144	765.702	1028.1	847.851
Yes	A_55_P2080794	Mus musculus	Yes	BioMart	TATA-box binding protein associated factor 9 [Source:MGI Symbol;Acc:MGI:1888697], adenylate kinase 6 [Source:MGI Symbol;Acc:MGI:5510732]	Taf9, Ak6	No	2	ENSMUSG00000052293, ENSMUSG00000078941	protein_coding	Taf9-204, Taf9-202, Taf9-203, Taf9-205, Taf9-201, Ak6-205, Ak6-202	protein_coding	1 protein_coding	A_55_P2080794	NM_001015889	Taf9				4036.07	5507.21	4406.58	4456.95	4220.79	4950.56	5820.84	5169.95	4650.24	4582.95	4193.67	4389.16	4791.14	5293.18	5346.49	4755.88	5225.49	4668.05	5861.03	5803.01	5696.18	5287.07	5110.93	4860.31	5413.9	4687.95	5700.85	5804.31	5753.88	4777.28
Yes	A_51_P365378	Mus musculus	Yes	BioMart	bestrophin 2 [Source:MGI Symbol;Acc:MGI:2387588]	Best2	Yes	1	ENSMUSG00000052819	protein_coding	Best2-202, Best2-201, Best2-203	protein_coding	1 protein_coding	A_51_P365378	NM_001130194	Best2				64.3209	62.381	65.506	64.6271	73.0113	63.2956	63.4208	54.6153	76.4963	60.9396	60.5902	59.8865	78.7817	67.5615	81.7913	63.7486	52.7759	47.9759	48.3633	59.3682	60.2306	50.4473	59.9732	58.9487	55.0229	56.7253	65.2321	71.7734	72.7798	61.4708
Yes	A_52_P283055	Mus musculus	Yes	BioMart	solute carrier family 5 (inositol transporters), member 3 [Source:MGI Symbol;Acc:MGI:1858226]	Slc5a3	Yes	1	ENSMUSG00000089774	protein_coding	Slc5a3-201	protein_coding	1 protein_coding	A_52_P283055	NM_017391	Slc5a3		Stress-responsive		865.507	691.422	599.854	631.915	831.607	657.218	694.897	775.916	647.355	745.551	612.743	508.599	614.839	554.172	699.658	654.111	557.166	514.408	633.318	709.926	720.523	673.4	551.244	629.998	783.933	614.364	656.116	607.957	718.733	616.184
Yes	A_55_P2024591	Mus musculus		BioMart	ataxin 7-like 1 [Source:MGI Symbol;Acc:MGI:3584458]	Atxn7l1	Yes	1	ENSMUSG00000020564	protein_coding	Atxn7l1-201, Atxn7l1-203	protein_coding	1 protein_coding	A_55_P2024591	NM_028139	Atxn7l1				1882.45	1626.17	1770.24	1554.46	1450.89	1551.16	1643.48	1809.37	1746.62	1666.89	1725.71	1739	1598.63	1734.31	1778.55	1940.37	1561.77	1791.58	1764.23	1597.89	1770.9	1287.34	1531.46	1453.24	1802.38	1829.13	1729.95	1558.96	1791.08	1614.07
Ensembl probe missing														A_55_P2830306	NM_013868	Hspb7				44.7756	43.8239	49.1803	45.4228	43.6974	37.3422	44.5997	53.7103	53.7578	57.4593	49.9703	54.7107	47.493	44.7268	50.4609	46.9899	48.9872	44.1434	43.8331	58.9154	55.7079	46.4838	42.7767	47.8923	46.6584	35.4829	47.599	37.6468	41.9138	47.986
Yes	A_51_P371675	Mus musculus	Yes	BioMart	solute carrier family 7, member 6 opposite strand [Source:MGI Symbol;Acc:MGI:1916951]	Slc7a6os	Yes	1	ENSMUSG00000033106	protein_coding	Slc7a6os-201, Slc7a6os-202	protein_coding, retained_intron	1 protein_coding, 6,4 retained_intron	A_51_P371675	NM_001007567	Slc7a6os				580.375	580.699	555.652	588.897	646.311	573.708	656.703	605.266	539.295	543.519	584.917	476.956	538.146	466.26	521.187	506.046	528.672	450.697	573.797	560.846	630.464	507.414	573.484	536.395	530.466	450.967	467.142	462.134	575.337	434.885
Ensembl probe missing														A_55_P2806432	NM_008435	Kcns1				815.545	888.114	634.123	762.887	919.777	746.856	846.864	839.152	1048.58	843.569	724.398	709.799	913.671	889.103	783.331	844.818	823.088	764.596	795.343	981.596	966.959	802.148	908.303	832.743	824.727	790.943	968.89	943.035	1100.53	902.464
Ensembl probe missing														A_65_P05726	BX529624					442.295	363.253	507.415	423.497	417.978	405.88	535.849	406.234	453.123	474.557	414.834	407.049	404.889	391.561	451.25	391.368	415.337	418.924	375.665	429.81	419.952	379.71	400.297	390.918	479.376	412.711	374.077	377.185	392.476	405.408
Yes	A_51_P222453	Mus musculus	Yes	BioMart	transmembrane protein 254 [Source:MGI Symbol;Acc:MGI:1196450]	Tmem254	Yes	1	ENSMUSG00000072676	protein_coding	Tmem254-204, Tmem254-201, Tmem254-202, Tmem254-203	protein_coding, nonsense_mediated_decay, retained_intron	1 protein_coding, 6,2 nonsense_mediated_decay, 6,4 retained_intron	A_51_P222453	NM_025311	Tmem254a				619.491	639.665	519.184	546.423	611.593	595.723	574.383	627.625	681.316	519.203	586.421	673.929	663.862	675.428	593.238	652.535	644.628	709.102	710.854	620.106	730.245	611.914	647.494	598.049	590.179	615.217	735.994	661.206	777.958	633.41
Ensembl probe missing														A_55_P2918909	NR_131979	Mdrl				121.031	159.878	98.4702	107.796	108.948	115.455	160.165	147.216	158.475	167.243	113.096	110.017	125.669	139.675	120.237	132.229	124.358	107.687	173.294	158.972	185.945	150.606	162.957	133.798	133.497	97.1381	144.341	119.133	117.05	133.113
Yes	A_51_P498152	Mus musculus	Yes	BioMart	spermidine/spermine N1-acetyl transferase 2 [Source:MGI Symbol;Acc:MGI:1916465]	Sat2	Yes	1	ENSMUSG00000069835	protein_coding	Sat2-202, Sat2-201, Sat2-203	protein_coding, retained_intron	1 protein_coding, 6,4 retained_intron	A_51_P498152	NM_026991	Sat2				840.489	973.609	856.628	883.603	826.917	1029.05	937.844	957.782	899.509	805.942	921.511	844.934	878.105	975.356	920.115	874.328	1086.04	991.805	1055.46	912.019	1092.29	998.984	947.011	985.43	892.174	992.403	971.122	916.803	1152.82	951.68
Yes	A_51_P294288	Mus musculus	Yes	BioMart	rhomboid domain containing 2 [Source:MGI Symbol;Acc:MGI:1915612]	Rhbdd2	Yes	1	ENSMUSG00000039917	protein_coding	Rhbdd2-201, Rhbdd2-205, Rhbdd2-202	protein_coding, nonsense_mediated_decay, retained_intron	1 protein_coding, 6,2 nonsense_mediated_decay, 6,4 retained_intron	A_51_P294288	NM_146002	Rhbdd2				809.828	801.334	725.003	678.366	806.942	746.843	793.366	890.552	910.93	788.025	830.165	819.071	947.202	1001.53	890.806	896.324	800.465	818.082	872.782	878.861	960.744	811.147	882.232	811.715	872.842	778.303	993.184	914.481	1099.11	987.159
Ensembl probe missing														A_52_P909122	XR_001778034					1063.36	790.469	1051.28	944.825	1007.45	1088.05	904.075	769.908	929.163	851.099	888.44	827.368	906.102	839.581	934.59	775.188	941.483	884.554	723.331	807.846	715.674	722.813	804.26	973.737	919.931	875.865	811.206	827.661	764.101	659.292
Yes	A_52_P745	Mus musculus	Yes	BioMart	acyl-Coenzyme A oxidase 3, pristanoyl [Source:MGI Symbol;Acc:MGI:1933156]	Acox3	Yes	1	ENSMUSG00000029098	protein_coding	Acox3-202	protein_coding	1 protein_coding	A_52_P745	NM_030721	Acox3				1161.15	1295.15	1271.06	1147.6	1193.66	1151.01	1208.35	1296.13	1396.79	1457.42	1413.49	1352.29	1367.94	1303.54	1261.39	1288.75	1251.05	1304.87	1221.2	1401.49	1510.62	1224.92	1320.52	1272.66	1298.95	1221.42	1394.42	1449.4	1544.33	1359.56
Ensembl probe missing														A_55_P2721454	NM_145744	Dusp15				99.3067	95.1148	79.5493	87.6783	124.635	106.36	105.595	117.767	115.183	87.9964	102.088	113.233	142.612	151.223	126.62	148.339	118.306	117.35	122.1	144.949	138.633	132.115	152.227	101.883	148.862	113.237	170.219	174.843	145.967	166.104
Ensembl probe missing														A_55_P2142251	BC015270	Hist2h3c2				1274.49	1215.09	1462.47	1200.97	1246.94	980.346	1077.34	1508.14	1192.17	1582.99	1221.56	1100.76	1058.49	1074.38	1302.56	1221.72	1021.04	959.246	1298.88	915.006	1195.77	1258.33	1051.96	956.727	1220.41	1308.99	1019.31	836.445	1062.09	1225.51
Yes	A_51_P189814	Mus musculus	Yes	BioMart	claudin 5 [Source:MGI Symbol;Acc:MGI:1276112]	Cldn5	Yes	1	ENSMUSG00000041378	protein_coding	Cldn5-201	protein_coding	1 protein_coding	A_51_P189814	NM_013805	Cldn5		Stress-responsive		3768.7	3226.79	3025.87	2907.6	2648.63	3255.84	2878.05	3220.24	2332.65	1923.63	2322.7	2864.87	2282.87	2483.73	2939.97	2323.28	3233.82	3472.39	3472.72	3105.09	3768.45	3564.19	3020.43	3508	3141.81	3051.2	2851.09	3225.97	3478.2	3264.09
Yes	A_52_P228236	Mus musculus	Yes	BioMart	transferrin receptor [Source:MGI Symbol;Acc:MGI:98822]	Tfrc	Yes	1	ENSMUSG00000022797	protein_coding	Tfrc-201, Tfrc-204	protein_coding, retained_intron	1 protein_coding, 6,4 retained_intron	A_52_P228236	NM_011638	Tfrc		Stress-responsive		1339.16	1735.24	1265.5	1410.43	1472.85	1574.51	1608.3	1982.01	1402.16	915.673	1303.51	1503.68	1540.91	1640.28	1556.23	1724.84	1791.26	1820.11	1787.84	1861.26	2017.59	1906.46	1563.65	1596.17	1687.21	1567.99	2021.74	1887.68	2109.7	1906.17
Yes	A_55_P2171143	Mus musculus	Yes	BioMart	heterogeneous nuclear ribonucleoprotein C [Source:MGI Symbol;Acc:MGI:107795]	Hnrnpc	Yes	1	ENSMUSG00000060373	protein_coding	Hnrnpc-201, Hnrnpc-205, Hnrnpc-209, Hnrnpc-211, Hnrnpc-206, Hnrnpc-207, Hnrnpc-210, Hnrnpc-202	protein_coding	1 protein_coding	A_55_P2171143	NM_001360173	Hnrnpc		Stress-responsive		9063.17	7777.12	8379.64	8624.36	8587	7771.07	8611.45	9297.46	9164.7	7865.7	7707.79	8995.97	7901.59	8574.12	8768.8	9413.91	9037.21	9044.83	7795.13	8466.62	8636.12	8056.05	7642.36	8240.32	8998.45	8845.26	8808.79	9525.74	9185.07	8502.35
Yes	A_51_P519570	Mus musculus	Yes	BioMart	family with sequence similarity 174, member C [Source:MGI Symbol;Acc:MGI:1917020]	Fam174c	Yes	1	ENSMUSG00000035595	protein_coding	Fam174c-201	protein_coding	1 protein_coding	A_51_P519570	NM_027207	Fam174c				549.837	529.434	559.104	507.412	553.702	524.497	505.46	519.254	469.146	584.156	521.526	538.19	536.233	491.53	455.239	493.156	520.913	512.908	564.753	502.315	492.644	519.221	471.44	512.858	511.818	583.424	491.529	486.566	501.229	542.51
Ensembl probe missing														A_55_P1972490	NM_001310628	Psg16				316.67	342.999	279.478	279.105	318.213	292.889	302.39	334.218	294.305	422.771	338.64	274.706	294.419	297.613	285.099	273.372	273.055	264.05	297.123	296.009	307.29	266.927	265.632	289.888	344.584	328.444	273.745	305.328	334.449	306.245
Yes	A_55_P1964183	Mus musculus		BioMart	dysferlin [Source:MGI Symbol;Acc:MGI:1349385]	Dysf	Yes	1	ENSMUSG00000033788	protein_coding	Dysf-204, Dysf-202, Dysf-203, Dysf-201, Dysf-211, Dysf-207	protein_coding, processed_transcript	1 protein_coding, 6,8 processed_transcript	A_55_P1964183	NM_001077694	Dysf				213.552	210.368	206.562	160.63	154.595	184.933	212.861	221.59	207.687	259.319	180.342	172.731	189.066	180.825	185.756	214.715	194.058	174.709	230.299	223.631	201.204	225.4	214.081	189.852	200.783	168.668	220.545	193.577	205.641	217.337
Yes	A_55_P2032147	Mus musculus	Yes	BioMart	wingless-type MMTV integration site family, member 9A [Source:MGI Symbol;Acc:MGI:2446084]	Wnt9a	Yes	1	ENSMUSG00000000126	protein_coding	Wnt9a-201, Wnt9a-202	protein_coding	1 protein_coding	A_55_P2032147	NM_139298	Wnt9a		Stress-responsive		313.622	441.628	315.433	448.002	467.104	440.125	583.669	500.493	487.324	406.663	416.923	449.86	417.437	518.236	487.815	468.82	525.519	277.133	412.992	462.872	589.464	402.398	486.597	384.466	430.874	288.285	520.129	430.875	481.956	621.081
Yes	A_66_P115072	Mus musculus	Yes	BioMart	proline-rich transmembrane protein 4 [Source:MGI Symbol;Acc:MGI:2141677]	Prrt4	Yes	1	ENSMUSG00000079654	protein_coding	Prrt4-201	protein_coding	1 protein_coding	A_66_P115072	NM_001101443	Prrt4				69.4368	56.3933	48.4748	50.5232	48.324	43.8482	58.8842	66.4888	59.3478	51.7874	57.1917	51.603	69.6384	71.0348	66.7549	67.1645	70.0235	75.9563	74.561	68.986	78.9614	55.437	69.1937	72.0039	78.5427	62.6395	80.1496	84.1831	82.2379	83.8886
Ensembl probe missing														A_65_P08782	NM_001356441	Gapvd1				267.751	258.406	278.785	278.533	245.665	235.453	292.441	239.362	272.007	210.718	295.117	308.305	340.558	300.283	311.469	265.653	320.319	378.287	289.641	295.182	346.82	268.643	314.501	292.321	303.066	279.915	317.308	312.663	380.438	340.29
NO	A_55_P2130877	Mus musculus	Yes	BioMart	predicted gene 13181 [Source:MGI Symbol;Acc:MGI:3650464]	Gm13181	Yes	1	ENSMUSG00000081070	processed_pseudogene	Gm13181-201	processed_pseudogene	7,6 processed_pseudogene	A_55_P2130877	NM_001005767	Parl				1336.45	1413.05	1246.6	1409.71	1213.95	1395.32	1407.52	1336.01	1252.42	1130.9	1224.59	1284.44	1229.38	1322.92	1244.03	1217.27	1477.98	1496.42	1500.62	1530.18	1612.16	1425.96	1395.36	1456.45	1273.08	1124.11	1448.27	1288.39	1453.56	1222.81
Yes	A_51_P114028	Mus musculus	Yes	BioMart	B cell CLL/lymphoma 7C [Source:MGI Symbol;Acc:MGI:1332237]	Bcl7c	Yes	1	ENSMUSG00000030814	protein_coding	Bcl7c-205, Bcl7c-201, Bcl7c-206, Bcl7c-204, Bcl7c-203	protein_coding, nonsense_mediated_decay, processed_transcript	1 protein_coding, 6,2 nonsense_mediated_decay, 6,8 processed_transcript	A_51_P114028	NM_009746	Bcl7c				355.819	446.63	352.938	406.335	426.076	427.073	451.228	489.636	414.174	330.674	346.085	422.912	421.025	414.206	346.139	384.679	406.463	472.128	551.862	483.993	559.49	432.607	537.354	495.563	435.554	346.536	470.353	407.66	562.36	442.484
Yes	A_55_P2117579	Mus musculus		BioMart	peptidyl prolyl isomerase H [Source:MGI Symbol;Acc:MGI:106499]	Ppih	Yes	1	ENSMUSG00000060288	protein_coding	Ppih-205	protein_coding	1 protein_coding	A_55_P2117579	NM_001110129	Ppih				112.057	154.484	87.455	124.614	86.9445	108.82	152.192	185.806	133.471	125.768	104.051	107.618	116.787	127.689	144.986	116.608	132.48	125.402	160.838	165.243	168.684	150.385	149.255	124.214	93.128	101.417	143.548	128.595	136.952	135.072
Yes	A_51_P158822	Mus musculus	Yes	BioMart	metadherin [Source:MGI Symbol;Acc:MGI:1914404]	Mtdh	Yes	1	ENSMUSG00000022255	protein_coding	Mtdh-201	protein_coding	1 protein_coding	A_51_P158822	NM_026002	Mtdh				5630.98	7124.24	6017.19	6885.54	6364.67	6080.94	6619.17	6554.37	5883.14	5730.36	6441.85	6563.14	6076.16	5979.74	6170.39	6339.2	7264.48	6690	6901.3	7338.06	7821.88	7263.31	6813.72	5666.34	6085.14	6105.06	6316.92	6641.33	7033.32	6703.04
Yes	A_51_P506748	Mus musculus	Yes	BioMart	Rho GTPase activating protein 35 [Source:MGI Symbol;Acc:MGI:1929494]	Arhgap35	Yes	1	ENSMUSG00000058230	protein_coding	Arhgap35-201, Arhgap35-202	protein_coding	1 protein_coding	A_51_P506748	NM_172739	Arhgap35				14502.8	15133.4	13827.8	15428.7	15881.6	13586.9	14606	15693.7	13356.1	15562.3	13285.2	14191.6	13795.6	13028.9	14076.5	16171.9	12923.5	12163.3	14971.6	13150.8	15622.9	15107.8	13658.9	13622.8	14261.5	13801.2	13226.9	13592.1	14836.5	14284.6
Yes	A_55_P1964664	Mus musculus	Yes	BioMart	fused in sarcoma [Source:MGI Symbol;Acc:MGI:1353633]	Fus	Yes	1	ENSMUSG00000030795	protein_coding	Fus-203, Fus-201, Fus-204, Fus-214, Fus-209, Fus-202, Fus-206, Fus-212	protein_coding, retained_intron	1 protein_coding, 6,4 retained_intron	A_55_P1964664	NM_139149	Fus		Stress-responsive		16008.6	17490.8	15127.8	15402.9	14514.3	15083.5	15527.4	17795.5	15626.2	12806.2	18310.7	15576.9	15205	15216.3	15956.7	16560.7	19940.8	20626.2	17138.4	15606.3	19484.7	18709.1	16789.6	14899.7	15771.1	18412	18022.2	18046.7	20573.1	17981.2
Yes	A_55_P2078474	Mus musculus	Yes	BioMart	family with sequence similarity 50, member A [Source:MGI Symbol;Acc:MGI:1351626]	Fam50a	Yes	1	ENSMUSG00000001962	protein_coding	Fam50a-201, Fam50a-202	protein_coding, retained_intron	1 protein_coding, 6,4 retained_intron	A_55_P2078474	NM_138607	Fam50a				4908.91	5248.25	4509.95	4814.45	4524.94	4747.33	5025.01	4985.73	4686.74	4990.22	4707.56	4403.37	4636.2	4740.46	4822.4	4762.57	5075.31	4728.34	5098.35	5321.66	5666.95	5151.98	5181.29	4969.41	4584.06	4991.5	4746.28	5127.4	5701.12	5083.47
Yes	A_51_P191469	Mus musculus	Yes	BioMart	ring finger protein 31 [Source:MGI Symbol;Acc:MGI:1934704]	Rnf31	Yes	1	ENSMUSG00000047098	protein_coding	Rnf31-201	protein_coding	1 protein_coding	A_51_P191469	NM_194346	Rnf31				1330.52	1415.34	1295.25	1271.28	1496.99	1380.65	1431.92	1428.21	1569.39	1317.07	1419.04	1421.18	1471.86	1579.71	1266.11	1559.06	1600.76	1538.44	1418.85	1453.19	1658.43	1491.67	1489.81	1613.46	1468.99	1420.67	1743.96	1546.92	1824.2	1598.65
Ensembl probe missing														A_55_P2743230	XR_001783912	1500004A13Rik		Stress-responsive		1095.57	989.615	1183.07	987.925	1067.61	1228.76	1114.69	978.785	1282.96	874.094	1376.03	1328.03	1216.74	1286.67	1226.12	1238.5	1532.77	1534.45	1044.72	1241.08	1299.33	1026.22	1249.65	1365.92	1311.13	1389.32	1506.01	1494.73	1694.66	1251.48
Yes	A_51_P269273	Mus musculus	Yes	BioMart	acrosin prepropeptide [Source:MGI Symbol;Acc:MGI:87884]	Acr	Yes	1	ENSMUSG00000022622	protein_coding	Acr-201, Acr-202, Acr-204	protein_coding, nonsense_mediated_decay	1 protein_coding, 6,2 nonsense_mediated_decay	A_51_P269273	NM_013455	Acr				101.963	105.43	93.0031	115.335	103.465	101.071	121.647	112.338	123.142	95.281	100.609	106.806	117.117	141.577	106.938	112.254	114.624	119.466	110.644	116.577	123.421	93.0789	107.138	105.663	117.496	101.834	111.049	135.171	134.764	137.381
Ensembl probe missing														A_55_P2740114	NM_010219	Fkbp4				5444.03	4677.82	5596.11	4982.2	5882.51	5306.3	4928.7	4897.22	5161.65	5356.83	5388.72	4926.93	5290.44	5593.92	5313.76	4912.64	4886.58	4581.77	4763.63	4769.14	5949.53	4694.96	4705.32	5300.05	5969.01	5762.48	4978.78	4596.65	6062.12	4790.56
Yes	A_55_P2039284	Mus musculus	Yes	BioMart	heat shock protein 1 [Source:MGI Symbol;Acc:MGI:96240], heat shock protein 25, pseudogene 1 [Source:MGI Symbol;Acc:MGI:96241]	Hspb1, Hsp25-ps1	No	2	ENSMUSG00000004951, ENSMUSG00000078915	protein_coding, processed_pseudogene	Hspb1-201, Hspb1-202, Hsp25-ps1-201	protein_coding, processed_pseudogene	1 protein_coding, 7,6 processed_pseudogene	A_55_P2039284	NM_013560	Hspb1	Extended list of GC-responsive genes			3403.97	3062.67	3405.48	3475.29	3267.64	2390.42	3091.15	2877.96	3122.4	4058.19	3677.98	3164.99	2694.29	2306.95	3928.06	3050.33	2950.29	2747.44	2877.96	3324.31	3044.79	2667.51	2404.98	2888.28	4535.78	4434.15	3025.78	3402.29	3735.36	2885.02
Yes	A_55_P2056325	Mus musculus	Yes	BioMart	annexin A3 [Source:MGI Symbol;Acc:MGI:1201378]	Anxa3	Yes	1	ENSMUSG00000029484	protein_coding	Anxa3-201, Anxa3-209, Anxa3-205, Anxa3-208, Anxa3-204	protein_coding, retained_intron	1 protein_coding, 6,4 retained_intron	A_55_P2056325	NM_013470	Anxa3				57.3779	62.9445	58.3395	73.388	70.298	72.8179	76.6171	83.8277	92.9495	97.7809	97.5639	88.8565	94.9187	88.3042	84.3484	91.7048	82.5504	82.9124	109.405	106.018	113.79	112.189	55.1653	67.6219	87.1044	70.3897	95.6271	125.213	83.0963	90.352
Yes	A_52_P124352	Mus musculus	Yes	BioMart	interferon-related developmental regulator 1 [Source:MGI Symbol;Acc:MGI:1316717]	Ifrd1	Yes	1	ENSMUSG00000001627	protein_coding	Ifrd1-201	protein_coding	1 protein_coding	A_52_P124352	ENSMUST00000001672.11	Ifrd1	Extended list of GC-responsive genes			52.9533	72.9081	82.9184	52.6763	62.7859	65.1462	90.8787	88.3318	58.9775	58.3017	62.0156	50.3995	52.4604	64.4422	64.1694	66.2687	86.5063	71.1216	88.9041	86.1306	65.7183	87.3999	81.7538	66.1352	57.5336	62.0348	68.5221	72.4666	66.7198	67.7961
Yes	A_55_P2002903	Mus musculus	Yes	BioMart	SPARC related modular calcium binding 2 [Source:MGI Symbol;Acc:MGI:1929881]	Smoc2	Yes	1	ENSMUSG00000023886	protein_coding	Smoc2-201, Smoc2-204, Smoc2-205, Smoc2-207	protein_coding, processed_transcript	1 protein_coding, 6,8 processed_transcript	A_55_P2002903	NM_022315	Smoc2				7737.29	5910.23	7542.27	6856.51	6234.6	6523.06	6053.16	6221.72	6389.32	7787.28	5945.51	6189.94	5340.18	4928.21	5682.42	5752.21	5812.92	6510.94	6258.1	6683.6	5128.92	6985.66	6541.47	6862.07	6626.59	6303.8	5925.46	6222.86	5018.99	5438.26
Ensembl probe missing														A_51_P413348	NM_009510	Ezr	Extended list of GC-responsive genes			2617.81	2545.19	2439.44	2864.18	2743.11	2484.85	2657.52	2706.41	3607.57	3871.29	3760.5	3932.2	3724.8	4031.19	3247.07	3834.99	2499.1	2413.97	2662.96	2352.13	2864.8	2614.32	2359.16	2700.83	3022.1	3010.05	3745.07	3343.27	3724.17	3378.5
Yes	A_55_P2085806	Mus musculus	Yes	BioMart	non-homologous end joining factor [Source:MGI Symbol;Acc:MGI:2442831]	Paxx	Yes	1	ENSMUSG00000047617	protein_coding	Paxx-201, Paxx-213, Paxx-210, Paxx-211, Paxx-204, Paxx-205, Paxx-206, Paxx-203, Paxx-207, Paxx-202, Paxx-212	protein_coding, processed_transcript	1 protein_coding, 6,8 processed_transcript	A_55_P2085806	NM_153557	Paxx				4803.12	4948.95	4489.75	4568.52	4634.62	4592.72	4923.85	5148.19	5025.42	4943.36	4962.9	5180.19	5406.76	5792.09	5273.47	5458.26	4892.57	5057.75	5124.78	5204.9	5071.13	4712.2	4944.97	4793.01	5104.19	5053.12	5841.52	5360.39	5748.98	5317.75
Yes	A_30_P01028797	Mus musculus	Yes	BioMart	STING1 ER exit protein 1 [Source:MGI Symbol;Acc:MGI:1924894]	Steep1	Yes	1	ENSMUSG00000006423	protein_coding	Steep1-203	protein_coding	1 protein_coding	A_30_P01028797	chrX:34360500-34388500_R	Steep1				56.9971	49.9603	33.6243	48.8046	30.4837	55.7325	60.492	50.9055	57.1578	45.9644	41.1003	44.6067	34.8668	71.1751	45.7506	48.888	59.5622	54.2388	49.2685	60.8585	61.2841	57.9322	69.7246	51.7234	64.9694	45.6244	47.1033	58.3196	65.8558	46.0008
Yes	A_51_P213544	Mus musculus	Yes	BioMart	Kruppel-like factor 4 (gut) [Source:MGI Symbol;Acc:MGI:1342287]	Klf4	Yes	1	ENSMUSG00000003032	protein_coding	Klf4-201	protein_coding	1 protein_coding	A_51_P213544	NM_010637	Klf4		Stress-responsive		948.802	927.454	670.807	844.248	975.536	749.149	678.798	811.694	688.508	1241.14	766.235	679.276	784.33	920.934	662.149	814.018	977.85	683.997	1024.89	958.762	1290.15	1034.31	941.193	871.377	844.057	739.533	776.62	729.98	1150.96	976.542
Yes	A_51_P299632	Mus musculus	Yes	BioMart	sperm flagellar 1 [Source:MGI Symbol;Acc:MGI:3513546]	Spef1	Yes	1	ENSMUSG00000027329	protein_coding	Spef1-201, Spef1-202	protein_coding	1 protein_coding	A_51_P299632	NM_027641	Spef1				1691.49	1531.05	1683.49	1795.14	1947.21	1534.47	1577.88	1602.98	1776.73	2142.14	1723.17	1838.44	1807.13	1773.25	1853.66	1785.19	1568.76	1493.9	1494.99	1653.61	1753.54	1643.99	1602.95	1608.91	1991.3	2062.69	1833.94	1798.04	1978.17	1970.99
Yes	A_51_P503494	Mus musculus	Yes	BioMart	activity regulated cytoskeletal-associated protein [Source:MGI Symbol;Acc:MGI:88067]	Arc	Yes	1	ENSMUSG00000022602	protein_coding	Arc-201, Arc-202	protein_coding	1 protein_coding	A_51_P503494	NM_018790	Arc		Stress-responsive		8148.91	6362.53	9715.59	6970.45	3540.58	6141.05	7054.35	3526.38	10269.1	9290.42	10952.9	8187.05	5045.91	4996.19	10171.7	8905.41	3648.2	6103.63	3880.15	5743.27	3665.79	3245.44	3860.4	3581.38	5541.14	5514.98	4279.22	5754.7	5125.27	4907.93
Yes	A_52_P448335	Mus musculus		BioMart	D-aspartate oxidase [Source:MGI Symbol;Acc:MGI:1925528]	Ddo	Yes	1	ENSMUSG00000063428	protein_coding	Ddo-205, Ddo-203, Ddo-207	protein_coding	1 protein_coding	A_52_P448335	NM_001316718	Ddo		Stress-responsive		69.1247	75.3724	80.3994	77.0327	83.6753	87.0373	100.012	79.6037	86.9036	103.677	82.9305	67.0728	71.1603	61.9319	82.4068	69.6496	100.822	104.834	79.5029	121.446	137.166	96.9981	100.287	80.965	81.9943	97.76	105.564	116.403	107.43	97.2787
Yes	A_52_P510592	Mus musculus		BioMart	a disintegrin-like and metallopeptidase (reprolysin type) with thrombospondin type 1 motif, 2 [Source:MGI Symbol;Acc:MGI:1347356]	Adamts2	Yes	1	ENSMUSG00000036545	protein_coding	Adamts2-204	protein_coding	1 protein_coding	A_52_P510592	ENSMUST00000142118.1	Adamts2		Stress-responsive		873.69	417.26	472.404	524.973	597.137	440.074	461.952	445.04	533.161	669.072	553.975	664.952	734.981	630.01	611.022	759.444	479.374	630.648	514.074	582.379	565.02	444.864	534.202	651.99	787.938	690.195	762.598	722.598	757.269	576.535
Yes	A_55_P2047310	Mus musculus	Yes	BioMart	platelet derived growth factor, B polypeptide [Source:MGI Symbol;Acc:MGI:97528]	Pdgfb	Yes	1	ENSMUSG00000000489	protein_coding	Pdgfb-201	protein_coding	1 protein_coding	A_55_P2047310	NM_011057	Pdgfb		Stress-responsive		1853.66	1630.65	1674.96	1464.9	1428.35	1753.43	1716.1	1882.08	2089.28	1196.48	2023.23	1798.41	1832.61	1837.18	1849.02	1922.92	2043.15	2130.05	2030.07	1700.35	1831.98	1657.99	1783.83	1978.38	1848.79	1895.68	1985.19	2017.68	2125.89	1946.76
Yes	A_55_P2159585	Mus musculus	Yes	BioMart	peptidase M20 domain containing 1 [Source:MGI Symbol;Acc:MGI:2442939]	Pm20d1	Yes	1	ENSMUSG00000042251	protein_coding	Pm20d1-202	protein_coding	1 protein_coding	A_55_P2159585	NM_178079	Pm20d1				48.2856	52.2437	55.3388	48.4386	51.0521	60.639	55.5864	66.1988	59.1314	54.261	50.3005	55.5265	61.8554	51.1287	55.4162	55.5772	99.4084	75.6354	94.123	86.1306	79.7568	63.1373	80.4737	80.2139	81.2631	69.1386	56.2293	72.4666	84.7364	92.4256
Ensembl probe missing														A_55_P2487769	NM_001114977	U2surp		Stress-responsive		2077.61	2117.99	2286.93	2021.07	2479.48	2348.01	2168.6	2154.32	2247.34	1992.94	2388.92	2272.3	2446.08	2484.68	2257.11	2388.01	2368.29	2367.69	2236.99	2318.35	1875.3	2486.81	2369.89	2336.12	2278.78	2452.84	2456.24	2484.56	1880.27	2488.46
Ensembl probe missing														A_55_P2488229	NM_176940	Nwd1		Stress-responsive		562.485	562.127	589.248	592.03	679.197	597.331	630.519	586.04	685.726	795.107	714.603	653.57	782.829	712.983	706.271	772.598	501.077	517.231	546.456	523.607	617.032	523.572	538.317	565.651	707.918	705.374	683.711	684.988	736.085	641.418
Yes	A_51_P509669	Mus musculus	Yes	BioMart	UDP-N-acteylglucosamine pyrophosphorylase 1-like 1 [Source:MGI Symbol;Acc:MGI:2443318]	Uap1l1	Yes	1	ENSMUSG00000026956	protein_coding	Uap1l1-201	protein_coding	1 protein_coding	A_51_P509669	NM_001033293	Uap1l1				573.522	597.405	539.466	569.158	499.947	553.811	608.642	494.657	577.155	414.931	546.333	612.735	592.257	639.024	571.625	505.636	654.075	711.272	612.055	674.581	743.716	569.263	657.884	638.688	650.172	606.806	710.638	655.004	723.77	615.012
Yes	A_52_P104824	Mus musculus	Yes	BioMart	diaphanous related formin 3 [Source:MGI Symbol;Acc:MGI:1927222]	Diaph3	Yes	1	ENSMUSG00000022021	protein_coding	Diaph3-202, Diaph3-206, Diaph3-204, Diaph3-201, Diaph3-207	protein_coding, processed_transcript	1 protein_coding, 6,8 processed_transcript	A_52_P104824	NM_019670	Diap3				61.2385	84.9831	68.2381	63.2226	66.3255	67.2273	77.2177	94.11	60.0851	65.3006	67.9915	61.4759	48.0317	50.6922	73.9817	62.2373	48.9042	60.3568	84.2772	74.7112	74.2218	72.1135	60.7898	66.1315	56.0192	57.8523	51.7425	57.6643	63.9244	52.5006
Yes	A_66_P139159	Mus musculus	Yes	BioMart	Harvey rat sarcoma virus oncogene [Source:MGI Symbol;Acc:MGI:96224]	Hras	Yes	1	ENSMUSG00000025499	protein_coding	Hras-201, Hras-207	protein_coding	1 protein_coding	A_66_P139159	ENSMUST00000026572.10	Hras				139.009	105.316	137.497	126.636	136.498	130.36	144.994	120.865	167.938	251.245	153.114	118.493	119.595	132.058	141.184	119.281	96.1003	112.843	101.296	115.25	141.687	103.994	127.247	121.484	186.201	149.345	150.416	123.089	148.586	119.533
Yes	A_52_P121502	Mus musculus	Yes	BioMart	plasma membrane proteolipid [Source:MGI Symbol;Acc:MGI:1915051]	Pllp	Yes	1	ENSMUSG00000031775	protein_coding	Pllp-201, Pllp-203, Pllp-202	protein_coding, processed_transcript	1 protein_coding, 6,8 processed_transcript	A_52_P121502	NM_026385	Pllp		Stress-responsive		655.447	892.262	684.544	745.72	733.228	660.285	766.805	860.191	627.767	431.047	480.515	556.427	709.983	604.844	613.35	549.876	1153.7	1021.18	904.454	913.601	1041.77	878.285	1131.21	762.116	700.636	633.436	615.221	627.463	903.889	671.017
Yes	A_51_P155345	Mus musculus		BioMart	charged multivesicular body protein 2A [Source:MGI Symbol;Acc:MGI:1916203]	Chmp2a	Yes	1	ENSMUSG00000033916	protein_coding	Chmp2a-203	protein_coding	1 protein_coding	A_51_P155345	NM_026885	Chmp2a				3209.61	3300.56	2946.55	3302.02	3281.26	3103.75	3370.9	3054.88	3228.99	3266.55	2959.81	3268.03	3290.13	3290.62	3205.83	3033.48	3241.91	3380.69	3491.44	3463.41	3943.12	3217.48	3576.48	3496.26	3212.69	2942.01	3340.69	3194.46	3642.13	3298.39
Yes	A_51_P259118	Mus musculus	Yes	BioMart	kelch-like 1 [Source:MGI Symbol;Acc:MGI:2136335]	Klhl1	Yes	1	ENSMUSG00000022076	protein_coding	Klhl1-201	protein_coding	1 protein_coding	A_51_P259118	NM_053105	Klhl1				240.73	217.722	216.208	277.917	243.256	218.186	253.052	195.491	158.909	260.285	195.102	236.328	170.751	193.55	190.06	228.447	214.133	173.888	214.612	206.421	282.101	232.315	191	276.988	201.503	167.243	226.531	190.386	211.446	211.404
Yes	A_55_P1964658	Mus musculus	Yes	BioMart	predicted pseudogene 10167 [Source:MGI Symbol;Acc:MGI:3704263]	Gm10167	Yes	1	ENSMUSG00000066554	processed_pseudogene	Gm10167-201	processed_pseudogene	7,6 processed_pseudogene	A_55_P1964658	ENSMUST00000150411.1	Gm10167				3169.52	3340.06	3135.37	2983.61	3432.39	3243.23	2918.01	3227.81	2924.93	2151.58	3713.6	2835.95	3353.2	3000.76	2680.85	3067.41	4090.34	3918.63	3686.78	3195.3	4294.57	3567.71	3637.12	2551.33	2996.52	3301.93	3444.88	3249.62	3794.87	3289.37
Ensembl probe missing														A_55_P2087984	NM_001164671	Dnaja1				16017.3	15276.1	15609.9	16786.8	16559	15734	15588.5	14878.1	15631.6	19577.5	16834.7	15685.8	15210.4	14559.5	17220.2	15616.4	13921.7	13602.5	14759.5	14760	16056.7	14625.2	13063.4	15598.5	16929.9	15583.6	15586.7	15612.1	17377.8	14117.2
Yes	A_51_P380178	Mus musculus	Yes	BioMart	inhibitor of DNA binding 3 [Source:MGI Symbol;Acc:MGI:96398]	Id3	Yes	1	ENSMUSG00000007872	protein_coding	Id3-201	protein_coding	1 protein_coding	A_51_P380178	NM_008321	Id3	Extended list of GC-responsive genes			838.27	865.513	787.152	823.608	862.748	799.145	862.631	945.827	681.727	769.629	679.904	766.713	804.59	775.643	775.379	799.05	863.459	1018.09	1085.62	976.386	1184.85	911.194	1086.84	841.908	865.551	883.025	1174.07	822.553	1238.68	1045.73
Yes	A_51_P236991	Mus musculus	Yes	BioMart	RIKEN cDNA 1700001P01 gene [Source:MGI Symbol;Acc:MGI:1919465]	1700001P01Rik	Yes	1	ENSMUSG00000018543	protein_coding	1700001P01Rik-201	protein_coding	1 protein_coding	A_51_P236991	NM_028156	1700001P01Rik				92.2416	65.781	69.4799	66.5799	47.5462	59.415	53.0764	73.5376	74.8735	94.0062	69.248	51.3517	55.8644	64.245	72.811	59.6945	51.447	54.1525	62.4956	50.1686	55.9832	48.8128	44.2173	44.4095	65.1303	55.3141	70.5254	55.3927	60.3526	55.4317
Yes	A_52_P387458	Mus musculus		BioMart	SRA stem-loop interacting RNA binding protein [Source:MGI Symbol;Acc:MGI:1916394]	Slirp	Yes	1	ENSMUSG00000021040	protein_coding	Slirp-202	protein_coding	1 protein_coding	A_52_P387458	ENSMUST00000160488.7	Slirp		Stress-responsive		572.446	500.038	763.588	671.969	440.943	614.478	489.726	353.596	564.252	737.806	776.672	477.477	466.224	386.128	613.596	502.573	436.278	415.254	333.211	405.368	390.758	376.445	398.045	427.723	492.232	527.095	384.255	533.038	471.235	435.918
Yes	A_66_P136899	Mus musculus	Yes	BioMart	NAD kinase [Source:MGI Symbol;Acc:MGI:2183149]	Nadk	Yes	1	ENSMUSG00000029063	protein_coding	Nadk-201, Nadk-203, Nadk-202, Nadk-208	protein_coding, processed_transcript	1 protein_coding, 6,8 processed_transcript	A_66_P136899	NM_001159637	Nadk				525.815	549.225	503.217	537.56	534.33	484.32	533.592	548.743	546.751	599.513	578.713	594.321	622.819	571.682	568.65	629.763	409.071	462.487	560.388	473.189	568.629	490.986	501.626	469.856	570.933	475.655	571.86	509.066	580.279	528.06
Yes	A_51_P209327	Mus musculus	Yes	BioMart	apelin [Source:MGI Symbol;Acc:MGI:1353624]	Apln	Yes	1	ENSMUSG00000037010	protein_coding	Apln-201	protein_coding	1 protein_coding	A_51_P209327	NM_013912	Apln				673.605	729.573	866.868	747.852	699.5	830.692	938.118	620.613	474.148	579.415	453.776	490.39	492.813	566.746	493.1	399.069	603.384	523.499	748.996	830.468	883.605	745.414	621.191	632.904	608.792	488.61	453.409	482.717	524.21	430.213
Yes	A_52_P251183	Mus musculus	Yes	BioMart	transmembrane protein 177 [Source:MGI Symbol;Acc:MGI:1913593]	Tmem177	Yes	1	ENSMUSG00000036975	protein_coding	Tmem177-201	protein_coding	1 protein_coding	A_52_P251183	NM_175106	Tmem177				775.139	715.523	781.886	733.926	652.483	672.857	725.937	685.62	717.507	925.455	702.979	711.187	611.661	673.206	701.821	708.62	645.507	639.682	746.761	665.429	753.947	669.182	646.359	680.05	780.003	805.854	662.976	662.72	746.962	634.447
Yes	A_55_P2174490	Mus musculus	Yes	BioMart	CD37 antigen [Source:MGI Symbol;Acc:MGI:88330]	Cd37	Yes	1	ENSMUSG00000030798	protein_coding	Cd37-202, Cd37-204, Cd37-201, Cd37-209, Cd37-206, Cd37-207, Cd37-203, Cd37-205	protein_coding, nonsense_mediated_decay, processed_transcript	1 protein_coding, 6,2 nonsense_mediated_decay, 6,8 processed_transcript	A_55_P2174490	NM_001290802	Cd37				28.5177	40.4619	39.5863	42.8161	39.0252	40.8203	51.4669	52.3909	56.2134	41.6691	45.1877	68.7584	47.3778	55.2188	63.2366	47.1345	47.7226	58.3626	58.0394	45.2039	29.045	46.3856	62.4871	53.2319	51.8805	63.8247	45.8047	52.7376	49.4173	69.6916
Ensembl probe missing														A_66_P128146	NM_026197	Mettl16				3068.11	2668.76	2696.02	2657.17	2767.35	2502.26	2377.09	2639.46	2580.54	3314.48	2729.44	2452.23	2664.03	2656.06	2695.33	2406.19	2458.48	2398.2	2495.25	2490.59	2873.68	2320.81	2169.55	2727.85	2996.27	2903.04	2275.81	2468.82	2863.72	2737.97
Yes	A_55_P1999902	Mus musculus		BioMart	phosphatidylinositol-4-phosphate 5-kinase, type 1 alpha [Source:MGI Symbol;Acc:MGI:107929]	Pip5k1a	Yes	1	ENSMUSG00000028126	protein_coding	Pip5k1a-202	processed_transcript	6,8 processed_transcript	A_55_P1999902	ENSMUST00000107229.1	Pip5k1a				4985.26	5313.37	5834.53	4897.51	6349.78	5861.55	5646.63	7010.23	10906.5	12322.3	14608.1	13589.5	13468.3	14288.6	10905.6	15887.7	7901.47	7567.7	6962.2	5996.05	4424.47	6716.96	7001.68	6358.93	8883.55	8771.25	11118.2	8013.92	5916.32	11163.5
Yes	A_51_P221263	Mus musculus	Yes	BioMart	arylsulfatase G [Source:MGI Symbol;Acc:MGI:1921258]	Arsg	Yes	1	ENSMUSG00000020604	protein_coding	Arsg-203, Arsg-202, Arsg-201	protein_coding	1 protein_coding	A_51_P221263	NM_028710	Arsg				210.314	287.117	281.324	264.321	248.437	232.027	240.6	244.838	232.19	221.851	224.31	235.112	245.079	175.444	187.895	178.516	308.924	301.073	231.855	298.026	371.239	281.388	339.988	225.334	210.01	215.369	222.715	237.028	330.008	217.395
Ensembl probe missing														A_55_P2617149	NM_022310	Hspa5		Stress-responsive		1807.73	1471.62	1898.51	1654.93	1941.84	1528.92	1570.02	1409.52	1457.99	1791.63	1748.5	1602.74	1774.1	1483.75	1763.05	1520.13	1474.55	1796.83	1270.04	1681.12	1794.04	1301.29	1139.92	2175.93	2183.05	2148.15	1633.92	1713.31	2108.61	1388.89
Ensembl probe missing														A_55_P2739642	AK183756	Paip2b				1041.71	996.606	1115.9	988.912	1149.97	1028.2	1088.25	1135.77	946.512	1221.48	1138.57	946.144	1029.53	1073.02	1112.64	1104.82	1054.24	939.292	914.199	1053.23	1242.59	1020.13	1072.53	945.273	1227.96	1046.34	942.939	989.901	1282.08	1041.81
Ensembl probe missing														A_55_P2742830	NM_013643	Ptpn5				5827.65	5278.38	5358.42	5448.62	5545.81	5637.47	5376.22	5050.56	6051.33	4872.85	5743.05	5045.93	5517.46	5764.96	5386.83	5233.45	6139.95	6061.76	5608.8	5687.52	6340.67	5537.95	5759.62	6252.15	5705.43	5420.26	6475.17	6257.29	6555.8	5550.1
Yes	A_66_P134542	Mus musculus	Yes	BioMart	anillin, actin binding protein [Source:MGI Symbol;Acc:MGI:1920174]	Anln	Yes	1	ENSMUSG00000036777	protein_coding	Anln-201, Anln-202	protein_coding	1 protein_coding	A_66_P134542	NM_028390	Anln				1923.09	2284.61	1882.92	2103.27	2012.62	2048.03	2225.67	2259.64	2186.42	3332.86	2507.46	2442.76	2420.37	2079.65	2443.3	3009.03	1929.39	1334.52	1751.15	1604.14	2024.84	1692.26	1837.79	1508.47	2177.51	1679.54	2508.58	2329.95	3055.18	2107.17
Yes	A_55_P1969914	Mus musculus	Yes	BioMart	transcription factor 25 (basic helix-loop-helix) [Source:MGI Symbol;Acc:MGI:1914105]	Tcf25	Yes	1	ENSMUSG00000001472	protein_coding	Tcf25-201, Tcf25-203, Tcf25-207, Tcf25-211	protein_coding, processed_transcript	1 protein_coding, 6,8 processed_transcript	A_55_P1969914	NM_001037878	Tcf25		Stress-responsive		2035.99	2112.81	1877.96	2160.77	1971.69	2113.58	2083.35	2033.87	1990.58	2340.13	2010.63	2101.55	2175.88	2249.21	2058.35	2039.98	2111.19	2055.87	2119.89	1953.39	2706.52	2205.39	2155.49	1975.03	1962.7	1976.97	2013.03	2074.75	2619.12	2284
Ensembl probe missing														A_55_P2743349	NM_024440	Derl3				268.613	187.666	258.608	131.784	322.069	173.752	240.425	235.343	165.749	193.904	182.249	126.32	139.534	214.488	168.299	166.976	182.006	160.395	168.458	243.215	262.936	237.735	198.106	200.418	278.41	225.684	166.118	152.422	237.055	183.454
Ensembl probe missing														A_55_P2810093	NM_009324	Tbx2				50.9337	52.5955	54.6155	69.5365	60.3145	67.57	55.3615	63.8088	55.797	62.2802	48.253	70.868	58.2548	70.1166	46.9809	83.793	84.4899	91.1426	95.9814	83.1876	34.0063	86.9606	81.6496	73.3234	63.1958	74.1413	94.7955	77.1492	23.8072	84.1724
Yes	A_30_P01022616	Mus musculus	Yes	BioMart	predicted gene, 49793 [Source:MGI Symbol;Acc:MGI:6215321]	Gm49793	Yes	1	ENSMUSG00000116751	lncRNA	Gm49793-201	lncRNA	4,7 lncRNA	A_30_P01022616	chr17:27445260-27455641_R	Gm49793				22.4696	39.3224	25.9212	40.8202	42.2808	23.9335	41.6793	38.8058	29.0319	32.8579	33.7378	35.1481	29.5759	29.2011	34.2016	39.5228	28.5389	41.4082	19.4046	20.4662	26.5439	26.241	27.5712	22.0857	26.0021	33.568	15.0517	28.0742	27.5768	22.5168
Yes	A_51_P181623	Mus musculus	Yes	BioMart	zinc finger protein 428 [Source:MGI Symbol;Acc:MGI:1916463]	Zfp428	Yes	1	ENSMUSG00000064264	protein_coding	Zfp428-202, Zfp428-201, Zfp428-204, Zfp428-203	protein_coding	1 protein_coding	A_51_P181623	NM_146183	Zfp428				11315.6	9988.76	10242.1	10349.3	10351.9	10630.8	10639.8	10922.4	10123.1	10413.9	8981.77	9903.43	9435.78	9791.11	9274.22	10165.4	9059.47	9267.79	10533.9	10669	10701.6	10340.6	10123.3	8836.35	9558.19	9497.05	9210.56	9606.66	10361.9	9830.53
Yes	A_51_P183373	Mus musculus	Yes	BioMart	desumoylating isopeptidase 2 [Source:MGI Symbol;Acc:MGI:1926075]	Desi2	Yes	1	ENSMUSG00000026502	protein_coding	Desi2-204, Desi2-201	protein_coding	1 protein_coding	A_51_P183373	NM_024282	Desi2				186.161	172.5	196.625	171.99	141.334	173.725	184.917	179.917	206.903	271.409	205.181	183.314	175.563	185.082	209.391	180.525	142.154	131.942	178.428	163.135	184.138	171.644	166.779	155.927	204.185	155.387	167.23	184.314	191.276	174.761
Ensembl probe missing														A_51_P268843	NM_028544	Rasip1				267.987	237.911	216.618	220.784	238.494	218.885	274.075	298.873	262.462	302.077	236.521	195.72	249.959	239.889	238.865	243.987	236.289	243.565	301.791	315.441	313.126	227.924	252.503	282.462	302.787	263.515	290.557	282.561	310.948	279.066
Yes	A_52_P628411	Mus musculus		BioMart	fatty acyl CoA reductase 2 [Source:MGI Symbol;Acc:MGI:2687035]	Far2	Yes	1	ENSMUSG00000030303	protein_coding	Far2-202	protein_coding	1 protein_coding	A_52_P628411	NM_178797	Far2				23.8584	32.2299	30.0204	18.4209	19.4021	19.8068	25.4651	17.1064	30.2823	22.4625	25.9821	25.05	24.7498	32.4277	29.6871	32.4822	28.433	38.0121	34.3844	40.2411	34.6445	30.309	38.1413	39.5526	34.6801	30.3668	25.31	27.7926	28.2793	37.3708
Ensembl probe missing														A_66_P104385	AK032777	Ccni		Stress-responsive		80.6982	72.8645	75.8773	72.551	59.8742	83.4632	89.7842	64.403	75.4899	56.8657	67.1195	68.9902	55.0641	59.4592	76.2757	69.813	82.0345	89.1051	87.6004	100.197	92.9767	87.474	77.7236	98.0284	76.7819	95.5552	90.4511	87.1207	91.8396	69.2933
Yes	A_52_P305279	Mus musculus	Yes	BioMart	spermatogenesis associated 13 [Source:MGI Symbol;Acc:MGI:104838]	Spata13	Yes	1	ENSMUSG00000021990	protein_coding	Spata13-206, Spata13-209, Spata13-201	protein_coding	1 protein_coding	A_52_P305279	NM_001033272	Spata13				426.178	380.321	371.894	260.328	339.553	272.118	425.413	548.408	372.536	309.178	315.639	349.218	329.073	377.631	412.51	372.615	293.477	395.056	379.585	331.691	356.195	339.645	289.614	328.609	351.676	335.422	293.547	340.023	325.931	333.434
Yes	A_51_P165683	Mus musculus	Yes	BioMart	HIRA interacting protein 3 [Source:MGI Symbol;Acc:MGI:2142364]	Hirip3	Yes	1	ENSMUSG00000042606	protein_coding	Hirip3-201, Hirip3-204, Hirip3-205, Hirip3-202	protein_coding, retained_intron, processed_transcript	1 protein_coding, 6,4 retained_intron, 6,8 processed_transcript	A_51_P165683	NM_172746	Hirip3				1615.93	1701.25	1518.19	1554.15	1728.3	1743.56	1731.37	1569.88	1892.38	1545.59	1753.18	1864.99	1856.97	1924.72	1761.18	1843.98	1844.22	1782.77	1677.42	1699.52	1856.69	1732.4	1717.63	1764.87	1826.25	1865.03	1908.42	1894.78	2313.95	1948.53
Ensembl probe missing														A_55_P2095899	AK009949	2310057B04Rik				127.089	147.932	133.944	145.201	142.679	139.539	153.887	141.112	144.928	175.345	118.799	120.648	108.459	123.578	156.982	117.573	131.025	121.701	112.493	135.283	151.028	143.087	117.512	101.396	146.363	151.217	144.021	142.986	167.121	138.389
Yes	A_51_P221998	Mus musculus	Yes	BioMart	mannosidase, alpha, class 1C, member 1 [Source:MGI Symbol;Acc:MGI:2446214]	Man1c1	Yes	1	ENSMUSG00000037306	protein_coding	Man1c1-202, Man1c1-201	protein_coding	1 protein_coding	A_51_P221998	NM_207237	Man1c1				708.794	681.394	563.852	600.123	647.712	548.098	670.457	821.886	613.844	578.002	581.211	705.69	679.847	674.454	724.646	736.509	756.703	1043.59	780.337	740.227	802.364	769.684	835.926	777.186	792.328	783.426	761.566	774.085	766.943	811.001
Yes	A_52_P35961	Mus musculus	Yes	BioMart	predicted gene, 48551 [Source:MGI Symbol;Acc:MGI:6098103]	Gm48551	Yes	1	ENSMUSG00000113262	protein_coding	Gm48551-201, Gm48551-202	protein_coding, nonsense_mediated_decay	1 protein_coding, 6,2 nonsense_mediated_decay	A_52_P35961	ENSMUST00000144647.7	Dohh				728.684	638.788	745.463	728.42	641.621	643.884	583.882	640.403	649.114	676.913	707.237	625.057	634.11	597.076	631.105	677.987	738.54	668.98	662.262	566.59	747.39	703.152	582.706	703.665	718.796	838.29	627.021	654.521	802.795	707.715
Yes	A_51_P282667	Mus musculus	Yes	BioMart	hexosaminidase A [Source:MGI Symbol;Acc:MGI:96073]	Hexa	Yes	1	ENSMUSG00000025232	protein_coding	Hexa-201	protein_coding	1 protein_coding	A_51_P282667	NM_010421	Hexa				2826.2	2721.44	2678.95	2693.76	2661.66	2555.41	2589.57	2723.09	2870.62	3011.44	2905.36	2964.91	2839.29	2713.87	2784.83	3107.27	2691.77	3010.92	2474.16	2682.85	3203.84	2845.05	2423.64	2803.35	3144.5	2999.75	2903.19	2915.84	3467.12	3044.18
Yes	A_55_P2005475	Mus musculus	Yes	BioMart	sulfotransferase family 1A, phenol-preferring, member 1 [Source:MGI Symbol;Acc:MGI:102896]	Sult1a1	Yes	1	ENSMUSG00000030711	protein_coding	Sult1a1-202, Sult1a1-201, Sult1a1-203	protein_coding	1 protein_coding	A_55_P2005475	NM_133670	Sult1a1	Core list of GC-responsive genes	Stress-responsive		670.85	648.214	552.201	642.004	740.033	626.449	583.6	878.441	2125.15	2983.14	3022.96	2936.39	2703.34	2913.06	2425.02	3547.64	510.491	447.595	479.787	511.506	590.319	572.171	525.099	493.758	1965.08	1515.46	3252.77	2470	2451.78	2801.89
Ensembl probe missing														A_51_P105766	AK087171					42.5611	38.7626	36.5936	39.7003	33.4867	34.8651	46.8352	36.139	46.0244	34.1224	35.1865	39.9286	35.5817	46.4923	49.69	43.9951	48.2541	48.2846	40.9944	54.739	41.7728	44.3989	43.5728	35.8976	56.425	43.6073	48.346	53.5277	56.1193	45.1387
Yes	A_51_P223524	Mus musculus	Yes	BioMart	RAB6A GEF complex partner 1 [Source:MGI Symbol;Acc:MGI:1924893]	Ric1	Yes	1	ENSMUSG00000038658	protein_coding	Ric1-201, Ric1-203, Ric1-204	protein_coding, nonsense_mediated_decay	1 protein_coding, 6,2 nonsense_mediated_decay	A_51_P223524	NM_001081319	Ric1				848.27	907.911	784.622	959.935	907.855	826.046	840.141	849.064	868.407	1008.05	743.719	838.575	779.238	792.039	844.069	791.329	731.64	685.814	827.178	815.834	988.78	886.745	815.883	803.184	776.475	751.022	716.724	838.387	901.778	839.966
Yes	A_51_P259879	Mus musculus	Yes	BioMart	fukutin related protein [Source:MGI Symbol;Acc:MGI:2447586]	Fkrp	Yes	1	ENSMUSG00000048920	protein_coding	Fkrp-201	protein_coding	1 protein_coding	A_51_P259879	NM_173430	Fkrp				1346.13	1506.33	1370.8	1348.21	1447.47	1456.03	1462.17	1475.31	1575.03	1453.52	1483.05	1587.02	1779.37	1565.14	1620.55	1478.35	1544.24	1640.38	1552.18	1642.09	1738.87	1545.76	1757.6	1524.91	1628.28	1376.88	1909.59	1805.76	2016.89	1747.53
Yes	A_51_P341789	Mus musculus	Yes	BioMart	SURP and G patch domain containing 1 [Source:MGI Symbol;Acc:MGI:1917866]	Sugp1	Yes	1	ENSMUSG00000011306	protein_coding	Sugp1-201	protein_coding	1 protein_coding	A_51_P341789	NM_027481	Sugp1				4158.38	3974.88	3866.4	3975.65	4123.87	4384.36	4395.29	4128.07	4902.5	4086.52	4255.79	4580.19	4517.78	4885.84	4296.44	4033.24	4698.7	4301.38	4316.65	4639.33	4881.01	4240.75	4262.33	4334.63	4425	4445.16	4875.17	4534.34	5382.22	4638.69
Yes	A_52_P128068	Mus musculus	Yes	BioMart	kazrin, periplakin interacting protein [Source:MGI Symbol;Acc:MGI:1918779]	Kazn	Yes	1	ENSMUSG00000040606	protein_coding	Kazn-206	protein_coding	1 protein_coding	A_52_P128068	NM_144531	Kazn				193.209	180.208	175.717	208.28	194.13	146.477	180.239	173.664	185.775	233.768	157.094	203.271	196.815	178.313	172.561	202.258	168.268	173.243	191.833	167.182	206.709	167.374	183.574	183.243	172.77	168.621	179.81	187.787	216.611	179.782
Yes	A_52_P185343	Mus musculus		BioMart	guanine nucleotide binding protein, alpha 13 [Source:MGI Symbol;Acc:MGI:95768]	Gna13	Yes	1	ENSMUSG00000020611	protein_coding	Gna13-202	protein_coding	1 protein_coding	A_52_P185343	NM_001359034	Gna13				172.646	237.391	169.784	176.21	175.011	205.534	269.285	253.725	227.613	228.493	204.359	208.245	199.15	234.314	223.291	200.544	192.875	214.11	258.353	239.456	318.092	203.855	236.886	214.367	196.881	174.943	253.341	231.178	246.121	217.264
Ensembl probe missing														A_52_P867730	L33255					78.9991	67.1802	67.644	67.3958	55.4595	69.6543	68.6745	72.2002	57.4107	86.6415	63.0738	52.1613	58.7829	58.0591	78.3128	66.895	66.7133	53.0123	61.5628	60.8721	61.6714	61.2282	68.1979	51.7405	52.0759	63.7668	64.0408	65.3607	72.799	60.4844
Yes	A_55_P2135039	Mus musculus	Yes	BioMart	hydroxypyruvate isomerase (putative) [Source:MGI Symbol;Acc:MGI:1915430]	Hyi	Yes	1	ENSMUSG00000006395	protein_coding	Hyi-202, Hyi-205, Hyi-203	nonsense_mediated_decay, protein_coding_LoF, retained_intron	6,2 nonsense_mediated_decay, 6,3 protein_coding_LoF, 6,4 retained_intron	A_55_P2135039	NM_026601	Hyi				288.722	326.258	257.241	272.669	292.624	274.761	303.441	333.727	289.008	332.93	307.489	261.278	314.734	337.165	291.829	283.975	267.138	287.758	289.147	331.581	379.081	290.402	320.935	300.68	286.323	266.61	331.041	280.23	348.673	346.095
Yes	A_51_P365980	Mus musculus	Yes	BioMart	RIKEN cDNA 2310022B05 gene [Source:MGI Symbol;Acc:MGI:1916801]	2310022B05Rik	Yes	1	ENSMUSG00000031983	protein_coding	2310022B05Rik-201	protein_coding	1 protein_coding	A_51_P365980	NM_175149	2310022B05Rik				3167.4	3221.97	2887.7	2859.72	2991.12	3243.35	3141.89	3186.43	3298.4	3447.61	3507.44	3718.95	4227.29	3961.04	3619.92	3823.26	3237.96	3655.37	3144.02	3257.25	3456.56	3258.58	3608.93	3190.58	3411.13	3196.13	4106.24	4067.83	4216.26	4062.41
Ensembl probe missing														A_55_P2617139	NM_022310	Hspa5		Stress-responsive		2747.17	2083.73	2831.67	2432.09	3070.1	2519.17	2412.21	2192.61	2020.43	2914.35	2614.22	2288.19	2504.75	2162.07	2427.55	2156.36	2164.26	2436.06	2047.66	2424.08	2784.51	1978.83	1821.74	3640.52	3202.66	3053.51	2380.01	2548.68	2855.53	2043.73
Yes	A_52_P649332	Mus musculus	Yes	BioMart	stromal cell derived factor 4 [Source:MGI Symbol;Acc:MGI:108079]	Sdf4	Yes	1	ENSMUSG00000029076	protein_coding	Sdf4-204, Sdf4-201, Sdf4-203, Sdf4-206	protein_coding, retained_intron	1 protein_coding, 6,4 retained_intron	A_52_P649332	NM_011341	Sdf4				2978.59	3296.47	2563.61	2814.15	2736.14	3029.44	2871.85	3024.4	2903.11	2998.82	2703.76	3201.73	3111.68	3053.76	3028.3	2980.63	3094.06	3359.96	3538.6	2969.31	3494.94	3051.93	2925.93	3125.14	2889.99	2857.17	3215.53	3004.39	3580.49	3054.01
Yes	A_55_P2022444	Mus musculus	Yes	BioMart	prenyl (solanesyl) diphosphate synthase, subunit 2 [Source:MGI Symbol;Acc:MGI:1918615]	Pdss2	Yes	1	ENSMUSG00000038240	protein_coding	Pdss2-201, Pdss2-205	protein_coding	1 protein_coding	A_55_P2022444	NM_027772	Pdss2				458.583	435.044	386.241	457.022	467.42	443.013	484.704	462.141	468.42	391.117	403.567	480.407	422.688	470.729	441.17	397.73	438.941	442.753	483.509	487.485	489.687	506.736	483.356	487.65	432.002	397.414	516.892	466.559	532.035	450.263
Ensembl probe missing														A_55_P2484001	NM_001081218	Hcfc2				2033.23	1862.3	2054.94	1943.14	1784.06	1920.34	1836.21	1790.05	1735.13	1619.88	1650.52	1632.32	1781.76	1626.13	1842.94	1587.23	1796.51	1878.45	1735.18	1772.15	2044	1789.23	1654.54	1857.04	1645.77	1795.34	1496.41	1555.68	1733.09	1485.91
Yes	A_52_P582767	Mus musculus	Yes	BioMart	RAB22A, member RAS oncogene family [Source:MGI Symbol;Acc:MGI:105072]	Rab22a	Yes	1	ENSMUSG00000027519	protein_coding	Rab22a-201, Rab22a-203	protein_coding, nonsense_mediated_decay	1 protein_coding, 6,2 nonsense_mediated_decay	A_52_P582767	ENSMUST00000142820.7	Rab22a				5594.64	5038.8	5844.86	5698.1	6173.01	5548.45	5511.28	5259.88	4881.25	6156.58	5085.53	4700.01	4785.66	4623.16	4875.61	4962.88	5247.74	5020.41	4897.16	5525.81	6294.13	5680.83	5560.21	5722.8	5138.69	5048.01	4650.51	4910.94	5423.22	4659.71
Ensembl probe missing														A_55_P2744161	NM_001033375	Washc4				792.541	647.937	606.233	683.574	629.79	685.1	655.251	585.367	653.639	602.905	537.887	602.377	586.024	551.489	625.741	595.768	509.64	502.63	627.432	647.647	619.737	694.212	545.043	590.644	596.757	489.091	573.016	601.395	605.858	486.2
Ensembl probe missing														A_30_P01028128	chr18:56292813-56295009_R					28.5154	43.8099	40.9028	40.5706	41.1125	44.8588	30.0378	35.4282	60.2244	54.3292	46.8649	44.8995	44.4732	45.877	48.8508	44.0282	34.9288	36.339	50.1533	54.7531	58.588	51.1223	50.585	41.0937	36.8916	41.9652	36.0238	51.3041	56.7421	44.7878
Yes	A_55_P2187076	Mus musculus	Yes	BioMart	synuclein, gamma [Source:MGI Symbol;Acc:MGI:1298397]	Sncg	Yes	1	ENSMUSG00000023064	protein_coding	Sncg-201	protein_coding	1 protein_coding	A_55_P2187076	NM_011430	Sncg				277.499	295.218	265.336	246.867	243.645	278.235	309.85	341.902	296.386	288.676	299.42	307.922	325.117	320.26	289.653	331.883	273.893	347.602	342.727	335.292	307.39	300.872	331.41	323.759	344.078	285.706	340.795	277.959	320.585	304.313
Yes	A_52_P236072	Mus musculus	Yes	BioMart	metal response element binding transcription factor 1 [Source:MGI Symbol;Acc:MGI:101786]	Mtf1	Yes	1	ENSMUSG00000028890	protein_coding	Mtf1-202, Mtf1-203, Mtf1-205, Mtf1-201, Mtf1-204	protein_coding, retained_intron	1 protein_coding, 6,4 retained_intron	A_52_P236072	NM_008636	Mtf1				166.359	189.363	148.94	162.925	173.815	180.958	219.881	223.435	193.523	195.585	163.711	167.327	162.131	178.639	203.635	170.826	186.762	188.283	197.509	199.027	221.735	182.752	197.379	215.742	188.422	147.746	197.958	186.675	207.305	192.651
Yes	A_51_P432724	Mus musculus	Yes	BioMart	WD repeat domain 31 [Source:MGI Symbol;Acc:MGI:1918604]	Wdr31	Yes	1	ENSMUSG00000028391	protein_coding	Wdr31-203, Wdr31-204, Wdr31-201, Wdr31-202	protein_coding	1 protein_coding	A_51_P432724	NM_023597	Wdr31				152.61	209.239	147.303	140.888	175.035	166.977	174.277	208.488	161.022	162.421	159.36	151.427	200.646	219.816	191.545	191.282	181.393	177.771	251.49	203.526	221.011	215.543	234.542	185.62	166.03	150.796	210.884	162.656	210.629	210.447
Yes	A_51_P472901	Mus musculus	Yes	BioMart	solute carrier family 3 (activators of dibasic and neutral amino acid transport), member 2 [Source:MGI Symbol;Acc:MGI:96955]	Slc3a2	Yes	1	ENSMUSG00000010095	protein_coding	Slc3a2-202, Slc3a2-207, Slc3a2-201	protein_coding	1 protein_coding	A_51_P472901	NM_008577	Slc3a2				6526.12	5818.98	5611.13	5603.05	5211.8	6098.39	6365.66	6526.98	6469.59	5054.82	6421.3	6394.71	6258.03	6370.21	6564.54	6903.29	6314.02	7587.41	6004.15	6909.08	6217.96	5576.04	6023.5	6269.31	6411.04	6487.17	6724.99	7452.96	7696.65	6474.05
Yes	A_52_P610808	Mus musculus		BioMart	hexosaminidase (glycosyl hydrolase family 20, catalytic domain) containing [Source:MGI Symbol;Acc:MGI:3605542]	Hexdc	Yes	1	ENSMUSG00000039307	protein_coding	Hexdc-202	protein_coding	1 protein_coding	A_52_P610808	NM_001001333	Hexdc				216.778	248.96	190.929	182.369	183.945	190.08	222.761	186.239	226.962	256.434	223.78	213.61	273.093	244.828	233.507	186.578	217.077	266.643	229.877	225.627	237.278	209.459	224.322	244.556	259.122	205.538	269.121	248.832	290.923	267.174
Yes	A_55_P2000022	Mus musculus	Yes	BioMart	outer dynein arm docking complex subunit 3 [Source:MGI Symbol;Acc:MGI:1924859]	Odad3	Yes	1	ENSMUSG00000039632	protein_coding	Odad3-202, Odad3-201	protein_coding	1 protein_coding	A_55_P2000022	NM_001163787	Ccdc151		Stress-responsive		487.071	441.589	397.225	381.373	479.687	395.589	377.635	467.796	399.369	554.301	344.267	384.292	442.223	426.436	357.626	403.337	388.748	312.526	400.298	420.292	436.366	406.385	387.381	458.561	475.099	445.335	408.471	388.782	424.929	380.516
Ensembl probe missing														A_55_P2340885	AK049815	C630001G18Rik				227.337	252.158	235.009	226.646	251.601	216.857	245.012	270.381	231.116	258.358	218.637	227.751	243.431	221.782	221.882	256.242	233.684	238.068	272.361	281.24	265.306	261.023	256.653	237.21	227.364	220.142	241.366	238.441	261.966	240.757
Yes	A_55_P2057881	Mus musculus		BioMart	armadillo-like helical domain containing 3 [Source:MGI Symbol;Acc:MGI:1918867]	Armh3	Yes	1	ENSMUSG00000039901	protein_coding	Armh3-202	processed_transcript	6,8 processed_transcript	A_55_P2057881	AK159765	Armh3				85.7385	122.023	76.2115	93.5384	83.6837	74.0262	76.6171	124.835	105.271	77.4344	80.3547	80.9107	73.2817	90.4686	84.3484	93.4018	79.2427	76.224	137.474	61.737	80.8237	90.1428	87.1982	83.4358	94.2068	69.3619	67.5413	80.5376	74.3246	66.6526
Yes	A_51_P487360	Mus musculus	Yes	BioMart	hippocalcin-like 1 [Source:MGI Symbol;Acc:MGI:1855689]	Hpcal1	Yes	1	ENSMUSG00000071379	protein_coding	Hpcal1-201, Hpcal1-202	protein_coding	1 protein_coding	A_51_P487360	NM_016677	Hpcal1				3748.34	3256.85	2884.83	3396.86	3184.02	3214.91	3301.15	3522.7	3804.38	3144.35	3453.23	4264.47	4454.01	4192.07	3987.36	4363.02	3362.48	4260.74	3548.5	3388.94	4017.09	3231.81	3683.16	4007.05	4140.22	4082.11	4598.46	4859.7	5207.86	4624.11
Yes	A_51_P111259	Mus musculus	Yes	BioMart	CDK2-associated protein 2 [Source:MGI Symbol;Acc:MGI:1098779]	Cdk2ap2	Yes	1	ENSMUSG00000024856	protein_coding	Cdk2ap2-201, Cdk2ap2-205, Cdk2ap2-202	protein_coding, nonsense_mediated_decay, processed_transcript	1 protein_coding, 6,2 nonsense_mediated_decay, 6,8 processed_transcript	A_51_P111259	NM_026373	Cdk2ap2		Stress-responsive		2704.81	2280.4	2567.46	2417.27	2432.73	2299.14	2493.92	2539.87	2710.97	2906.46	2614.1	2755	2643.48	2459.53	2741.98	3135.55	2439.89	2874.03	2431.17	2442.39	2901.59	2426.28	2318.77	2499.41	3163.88	3320.43	2852.55	3082.36	3429.75	2708.68
Yes	A_51_P238523	Mus musculus	Yes	BioMart	shisa family member 4 [Source:MGI Symbol;Acc:MGI:1924802]	Shisa4	Yes	1	ENSMUSG00000041889	protein_coding	Shisa4-201, Shisa4-203	protein_coding, retained_intron	1 protein_coding, 6,4 retained_intron	A_51_P238523	NM_175259	Shisa4				2053.7	2246.2	1784.84	1916.4	2102.95	2089.72	2176.52	2277.21	1993.62	1950.39	1730.75	1704.37	2145.46	2332.11	2031.37	1990.91	2208.7	2230.66	2398.98	2187.18	2635.28	2152.73	2347.58	2104.23	2077.17	1780.62	2553.03	2048.25	2317.66	2084.06
Yes	A_55_P1957413	Mus musculus	Yes	BioMart	lymphocyte specific 1 [Source:MGI Symbol;Acc:MGI:96832]	Lsp1	Yes	1	ENSMUSG00000018819	protein_coding	Lsp1-205, Lsp1-201, Lsp1-204, Lsp1-202, Lsp1-203, Lsp1-211, Lsp1-210	protein_coding, retained_intron	1 protein_coding, 6,4 retained_intron	A_55_P1957413	NM_019391	Lsp1				353.302	441.478	252.379	302.058	285.351	363.943	320.171	398.223	333.961	436.912	332.66	308.542	353.112	386.908	362.806	395.702	415.337	452.376	390.149	445.321	448.54	419.938	422.364	350.416	352.866	471.493	423.411	467.963	446.955	421.438
Ensembl probe missing														A_55_P2567677	NM_001033136	Rmdn3				8065.03	7110.13	7197.13	6770.57	6972.92	7182.8	6668.53	7366.37	6582.48	7145.36	6723.71	6645.16	6484.33	6502.31	6642.3	6910.6	6534.35	6373.35	7110.2	6904.72	8183.9	7097.35	6782.11	6637.96	6776.28	6177.07	6407.07	6544.91	7808.21	7014.98
Ensembl probe missing														A_55_P2728407	NM_001009949	Slc25a51				13987.8	12963.6	13845.5	12527.4	12579.8	12929.9	12678.5	12895	12710.6	13379.8	12030	12694	12023.9	11895.8	12928.5	12852.8	12460.2	13449.7	12732.6	11207.3	13619.1	11745.9	12629.4	11700.4	12806	12519.7	12151	12090.3	13869.5	11930.2
Yes	A_55_P2049122	Mus musculus	Yes	BioMart	transmembrane 6 superfamily member 2 [Source:MGI Symbol;Acc:MGI:1933210]	Tm6sf2	Yes	1	ENSMUSG00000036151	protein_coding	Tm6sf2-202, Tm6sf2-201	protein_coding	1 protein_coding	A_55_P2049122	NM_001293795	Tm6sf2				170.102	172.661	196.92	190.396	148.188	140.2	174.844	145.859	151.877	204.466	233.294	170.018	203.026	147.452	198.413	182.1	142.979	162.018	131.757	122.104	116.753	133.11	146.079	122.119	125.956	198.882	132.093	153.377	164.382	139.735
Ensembl probe missing														A_55_P2905271	NM_027456	Armc9				919.924	905.465	963.346	1011.48	1033.58	1066.32	1117.77	946.017	1072.13	1069.36	1124.5	996.708	999.597	1037.88	1073.25	1071.88	1202.63	1057.43	879.086	1153.06	1118.78	1105.33	1236.27	1036.35	1031.95	1159.4	1199.58	1160.62	1363.12	1104.22
Yes	A_51_P312846	Mus musculus	Yes	BioMart	f-box protein 9 [Source:MGI Symbol;Acc:MGI:1918788]	Fbxo9	Yes	1	ENSMUSG00000001366	protein_coding	Fbxo9-202, Fbxo9-201, Fbxo9-204	protein_coding, retained_intron	1 protein_coding, 6,4 retained_intron	A_51_P312846	NM_023605	Fbxo9				6016.92	5998.53	5679.56	5912.96	5734.21	6300.33	6295.86	6597.96	5722.93	5454.29	5691.75	5446.57	5339.5	5597.32	5583.59	6024.84	5862.97	5781.55	6008.51	6737.53	6141.04	5881.69	6055.99	5719.94	5367.2	5187.94	5853.15	6242.51	5861.23	5242.52
Yes	A_51_P207693	Mus musculus	Yes	BioMart	shisa family member 7 [Source:MGI Symbol;Acc:MGI:3605641]	Shisa7	Yes	1	ENSMUSG00000053550	protein_coding	Shisa7-202, Shisa7-203, Shisa7-201	protein_coding	1 protein_coding	A_51_P207693	NM_172737	Shisa7				2244.5	2447.23	1940.29	2046.41	2102.06	1978.04	2135.17	2313.31	2779.73	2408.94	2544.47	2873.23	2908.13	2849.94	2780.89	2787.37	2515.52	2632.92	2759.67	2112.36	2562.46	2307.19	2136.77	2132.25	2541.21	2577.41	2735.53	2502.39	3142.66	3047.63
Yes	A_55_P2183597	Mus musculus	Yes	BioMart	TBC1 domain family, member 2 [Source:MGI Symbol;Acc:MGI:2652885]	Tbc1d2	Yes	1	ENSMUSG00000039813	protein_coding	Tbc1d2-201	protein_coding	1 protein_coding	A_55_P2183597	NM_198664	Tbc1d2				418.076	307.394	478.129	404.829	370.986	413.291	337.139	301.953	413.653	511.759	456.548	350.147	345.923	324.342	366.567	278.576	309.471	298.355	291.3	358.879	385.536	377.56	317.981	322.726	298.226	391.254	324.38	347.667	377.364	362.508
Ensembl probe missing														A_66_P100921	NM_026549	Pdcd2l				2074.8	2293.45	2031.89	1996.24	1987.58	2232.82	2155.03	2244.16	2281.74	2426.52	2201.38	2167.27	2136.1	2168.65	2129.88	2215.16	2359.13	2272.9	2312.95	2425.25	2853.79	2304.01	2118.7	2326.82	2275.84	2115.66	2522.35	2306.14	2779.07	2293.03
Yes	A_55_P2006300	Mus musculus	Yes	BioMart	keratin 12 [Source:MGI Symbol;Acc:MGI:96687]	Krt12	Yes	1	ENSMUSG00000020912	protein_coding	Krt12-201	protein_coding	1 protein_coding	A_55_P2006300	NM_010661	Krt12		Stress-responsive		108.871	163.639	151.696	121.19	142.819	149.419	187.21	196.121	121.392	129.892	118.806	96.5716	122.625	203.885	126.069	136.208	172.842	174.506	236.933	206.458	179.682	162.777	163.138	89.2707	145.621	143.207	192.534	155.917	139.744	162.809
Yes	A_55_P2083939	Mus musculus	Yes	BioMart	interferon regulatory factor 3 [Source:MGI Symbol;Acc:MGI:1859179]	Irf3	Yes	1	ENSMUSG00000003184	protein_coding	Irf3-201, Irf3-213, Irf3-202, Irf3-203, Irf3-204, Irf3-211, Irf3-205, Irf3-207, Irf3-208, Irf3-210	protein_coding, retained_intron	1 protein_coding, 6,4 retained_intron	A_55_P2083939	NM_016849	Irf3				2723.14	2300.24	2691.94	2625.58	2366.64	2574.58	2361.38	2386.07	2333.45	2825.45	2595.92	2312.9	2460.85	2177.99	2290.7	2468.45	2508.55	2438.33	2356.28	2307.09	2520.05	2588.02	2218.11	2695.16	2515.46	2809.95	2441.98	2334.85	2782.04	2416.82
Yes	A_51_P112237	Mus musculus	Yes	BioMart	angel homolog 1 [Source:MGI Symbol;Acc:MGI:1915987]	Angel1	Yes	1	ENSMUSG00000021257	protein_coding	Angel1-201	protein_coding	1 protein_coding	A_51_P112237	NM_144524	Angel1				764.511	903.134	861.051	785.613	671.192	860.508	944.489	905.18	840.848	679.859	713.693	725.782	708.895	804.647	771.334	781.034	1022.19	1048.57	970.786	979.043	973.068	755.98	970.031	775.121	756.919	736.806	793.007	887.075	941.012	731.348
Ensembl probe missing														A_51_P404559	NM_026944	Alkbh3				160.651	133.083	150.727	156.625	163.655	142.315	132.017	155.045	151.777	107.805	163.834	215.029	188.958	173.886	150.815	157.817	199.407	235.54	160.414	181.28	189.193	174.987	144.85	202.938	211.591	226.444	166.24	204.443	243.314	178.905
Yes	A_55_P2404484	Mus musculus	Yes	BioMart	RIKEN cDNA 1700001L05 gene [Source:MGI Symbol;Acc:MGI:1916541]	1700001L05Rik	Yes	1	ENSMUSG00000075511	lncRNA	1700001L05Rik-203	lncRNA	4,7 lncRNA	A_55_P2404484	NR_027980	1700001L05Rik		Stress-responsive		292.527	424.56	310.316	266.713	357.254	293.615	279.928	296.208	322.824	296.032	249.985	286.444	321.438	357.721	231.113	258.559	325.196	353.368	489.154	456.408	490.63	388.932	329.83	273.463	279.823	360.459	327.191	273.718	431.447	315.256
Yes	A_51_P213051	Mus musculus	Yes	BioMart	HtrA serine peptidase 2 [Source:MGI Symbol;Acc:MGI:1928676]	Htra2	Yes	1	ENSMUSG00000068329	protein_coding	Htra2-202, Htra2-201, Htra2-203, Htra2-206, Htra2-208, Htra2-204, Htra2-205, Htra2-209, Htra2-207	protein_coding, nonsense_mediated_decay, retained_intron	1 protein_coding, 6,2 nonsense_mediated_decay, 6,4 retained_intron	A_51_P213051	NM_019752	Htra2				4221.57	4365.97	3804.98	3926.28	3573.07	4150.04	4185.38	4516.69	3910.05	3549.05	3505.8	3748.87	3837.19	4112.94	3868.21	4003.79	4386.36	4398.28	4597.81	4264.7	4875.1	3928.05	4128.16	3723.74	3962.98	3834.84	4145.95	3783.07	4513.72	4027.4
Ensembl probe missing														A_55_P2815537	ENSMUST00000123126.1	Rexo4				382.54	350.724	476.514	459.921	431.916	451.563	452.964	418.294	342.651	396.299	442.992	389.653	422.565	370.582	486.451	446.409	362.281	379.166	322.933	317.182	508.141	411.788	357.779	554.948	401.931	399.116	377.361	342.34	485.439	400.258
Yes	A_30_P01027464	Mus musculus	Yes	BioMart	dynein light chain Tctex-type 2A3 [Source:MGI Symbol;Acc:MGI:3781595]	Dynlt2a3	Yes	1	ENSMUSG00000116780	protein_coding	Dynlt2a3-201	protein_coding	1 protein_coding	A_30_P01027464	chr17:15100982-15115630_R	Dynlt2a3				46.9954	53.8901	64.9047	42.6234	50.4996	37.6328	70.0072	62.9145	58.7165	35.9708	45.5202	56.4277	54.3297	58.4176	49.9635	50.7435	53.0208	67.5948	60.5189	68.2601	36.3562	81.3421	54.8714	63.8115	45.8369	53.5522	53.8533	37.7157	25.5828	49.5071
Yes	A_52_P177341	Mus musculus	Yes	BioMart	cytochrome c oxidase assembly protein 19 [Source:MGI Symbol;Acc:MGI:1915283]	Cox19	Yes	1	ENSMUSG00000045438	protein_coding	Cox19-201, Cox19-206, Cox19-203	protein_coding, processed_transcript	1 protein_coding, 6,8 processed_transcript	A_52_P177341	NM_197980	Cox19				2664.06	2451.54	2539.98	2571.99	2218.33	2608.11	2562.79	2505.47	2371.22	2488.82	2337.69	2439.4	2274.1	2371.94	2506.83	2422.29	2245.97	2364.3	2524.45	2394.64	2714.45	2297.18	2223.83	2428.89	2311.3	2196.68	2208.33	2120.6	2634.16	2316.44
Yes	A_52_P662244	Mus musculus	Yes	BioMart	solute carrier family 25, member 47 [Source:MGI Symbol;Acc:MGI:2144766]	Slc25a47	Yes	1	ENSMUSG00000048856	protein_coding	Slc25a47-201, Slc25a47-202	protein_coding	1 protein_coding	A_52_P662244	NM_001012310	Slc25a47				76.7091	58.2383	64.6728	61.026	61.5573	63.8565	57.4407	68.8622	80.571	74.12	83.3235	83.5496	74.9749	100.013	71.913	80.734	75.3124	79.124	76.0553	75.3182	74.2929	66.4089	74.5552	83.4858	81.1318	82.4211	108.467	98.3431	97.6125	83.7989
Ensembl probe missing														A_55_P2910184	NM_010234	Fos		Stress-responsive		581.627	428.002	562.849	380.994	223.609	324.834	542.873	320.609	422.386	535.224	527.33	234.157	164.797	219.185	513.294	541.555	232.11	388.147	298.103	490.282	82.5033	228.445	261.071	237.01	468.087	361.673	208.215	298.013	81.1178	234.634
Yes	A_55_P2050877	Mus musculus	Yes	BioMart	pleckstrin homology domain containing, family G (with RhoGef domain) member 2 [Source:MGI Symbol;Acc:MGI:2141874]	Plekhg2	Yes	1	ENSMUSG00000037552	protein_coding	Plekhg2-201, Plekhg2-203, Plekhg2-202, Plekhg2-205, Plekhg2-204	protein_coding, retained_intron	1 protein_coding, 6,4 retained_intron	A_55_P2050877	NM_001290542	Plekhg2				527.861	571.051	466.301	539.467	504.594	578.24	473.632	532.166	529.4	652.199	523.123	542.238	485.091	573.435	500.432	540.226	496.826	455.758	587.437	542.654	670.559	571.633	539.47	560.686	531.865	437.601	617.255	497.418	625.474	545.052
Yes	A_51_P375207	Mus musculus	Yes	BioMart	predicted gene, 19522 [Source:MGI Symbol;Acc:MGI:5011707]	Gm19522	Yes	1	ENSMUSG00000116903	lncRNA	Gm19522-201	lncRNA	4,7 lncRNA	A_51_P375207	NR_040402	Gm19522				100.6	98.9961	125.362	118.203	90.8071	121.255	142.699	123.883	115.314	121.071	87.4442	91.4371	87.3203	87.9194	89.4702	104.521	92.9704	67.2612	104.214	114.57	138.157	97.1616	77.2037	90.9287	92.1191	69.8088	87.3354	93.2679	93.9447	77.6177
Ensembl probe missing														A_55_P2733972	ENSMUST00000151163.1	Lin7c		Stress-responsive		926.029	754.518	974.546	896.307	674.861	798.296	749.349	697.553	864.694	962.875	966.241	931.971	727.076	717.544	851.721	930.364	778.874	823.744	692.31	599.967	757.504	778.853	671.499	764.437	844.302	891.337	739.81	672.37	894.377	730.739
Yes	A_52_P528545	Mus musculus	Yes	BioMart	Rab geranylgeranyl transferase, a subunit [Source:MGI Symbol;Acc:MGI:1860443]	Rabggta	Yes	1	ENSMUSG00000040472	protein_coding	Rabggta-205, Rabggta-203, Rabggta-201, Rabggta-202, Rabggta-209, Rabggta-208, Rabggta-210, Rabggta-204, Rabggta-207	protein_coding, retained_intron	1 protein_coding, 6,4 retained_intron	A_52_P528545	NM_019519	Rabggta				523.469	487.82	496.19	502.623	505.818	466.787	506.649	508.798	586.016	517.455	550.186	610.53	618.787	569.937	666.192	584.365	537.612	662.208	543.456	531.068	627.586	501.17	581.404	520.052	635.347	598.159	723.294	661.11	725.87	623.047
Yes	A_51_P366024	Mus musculus	Yes	BioMart	excision repair cross-complementing rodent repair deficiency, complementation group 3 [Source:MGI Symbol;Acc:MGI:95414]	Ercc3	Yes	1	ENSMUSG00000024382	protein_coding	Ercc3-201	protein_coding	1 protein_coding	A_51_P366024	NM_133658	Ercc3				504.551	509.807	427.257	483.564	493.665	528.857	525.732	489.77	531.064	494.972	525.491	571.712	619.529	604.988	590.894	549.769	581.081	618.283	564.572	577.034	683.664	488.756	535.293	548.582	594.544	485.175	665.301	591.941	702.427	546.515
Ensembl probe missing														A_51_P374818	NM_009168	Shd				1234.52	1285.9	1175.97	1220.08	1166.94	1335.98	1358.82	1251	1186.51	1232.7	1162.65	1133.08	1288.51	1255.97	1132.78	1229.55	1255.8	1311.27	1255.91	1429.55	1499.33	1165.43	1512.8	1316.38	1259.98	1147.57	1280.92	1315.83	1477.62	1336.79
Yes	A_51_P416419	Mus musculus	Yes	BioMart	calreticulin [Source:MGI Symbol;Acc:MGI:88252]	Calr	Yes	1	ENSMUSG00000003814	protein_coding	Calr-201, Calr-204	protein_coding, retained_intron	1 protein_coding, 6,4 retained_intron	A_51_P416419	NM_007591	Calr				10624	7736.58	9357.34	8807.52	9770.27	8598.39	8330.51	8633.55	8856.43	6155.23	8778.69	9443.74	9397.03	8904.81	8815.38	8300.36	9178.75	10314.8	8167.14	8853.49	8997.58	8015.59	7337.79	9279.9	10120.1	10206.1	8082.88	8743.09	10693.3	9036.09
Ensembl probe missing														A_55_P2759914	NM_139149	Fus		Stress-responsive		1617.14	1940.3	1536.51	1834.68	1893.17	1649.93	1784.49	1752.7	1650.04	1332.69	1860.29	1731.96	1739.86	1633.69	1757.36	1539.27	2121.14	2298.3	2057.1	1977.18	2288.52	1959.69	2106.51	1273.99	1831.57	1971.78	2222.32	1861.39	2256.61	1889.9
No gene name	A_30_P01021853	Strains		BioMart		No gene name	No gene name	1	MGP_129S1SvImJ_G0000910	TEC		TEC	5,1 TEC	A_30_P01021853	chr16:23992037-24001037_F					254.532	212.078	335.188	257.611	268.372	294.438	250.572	163.266	248.83	258.838	260.234	217.234	251.035	243.207	258.587	204.705	250.928	216.028	191.908	163.281	240.5	188.875	202.289	205.733	225.284	256.62	147.266	196.207	247.04	173.285
Yes	A_51_P146303	Mus musculus	Yes	BioMart	multivesicular body subunit 12A [Source:MGI Symbol;Acc:MGI:1920961]	Mvb12a	Yes	1	ENSMUSG00000031813	protein_coding	Mvb12a-201, Mvb12a-204	protein_coding, retained_intron	1 protein_coding, 6,4 retained_intron	A_51_P146303	NM_028617	Mvb12a				1158.33	1359.59	1205.34	1138.01	1112.77	1295.72	1319.68	1206.48	1599.09	1270.01	1309.18	1295.99	1406.23	1535.45	1382.82	1379.94	1228.31	1292.14	1340.77	1421.22	1358.11	1212.85	1251.23	1261.02	1386.99	1240.7	1524.05	1577.08	1591.48	1340.88
Ensembl probe missing														A_51_P182813	ENSMUST00000162103.1	Dnaja1-ps				6511.97	5616.53	6344.7	6331.28	6724.06	6323.72	6324.02	6053.25	6359.46	7424.42	6228.27	6280.53	6457.19	5982.41	6693.82	6454.29	5025.78	5118.27	5655.81	5781.53	6773.02	6174.43	5590.48	6039.43	6248.56	5828.53	6162.13	6680.27	7127.96	5416.99
Yes	A_51_P201721	Mus musculus	Yes	BioMart	cartilage associated protein [Source:MGI Symbol;Acc:MGI:1891221], predicted gene, 52983 [Source:MGI Symbol;Acc:MGI:6388866]	Crtap, Gm52983	No	2	ENSMUSG00000032431, ENSMUSG00000118582	protein_coding, unprocessed_pseudogene	Crtap-201, Crtap-202, Gm52983-201	protein_coding, retained_intron, unprocessed_pseudogene	1 protein_coding, 6,4 retained_intron, 7,13 unprocessed_pseudogene	A_51_P201721	NM_019922	Crtap				398.582	397.865	390.022	354.121	315.212	355.181	390.831	416.198	356.873	352.385	360.691	348.863	335.159	352.663	420.325	381.06	462.838	443.602	415.453	478.993	430.123	401.721	481.25	359.268	415.039	413.932	391.918	443.188	495.21	407.729
Yes	A_51_P296249	Mus musculus	Yes	BioMart	forkhead box S1 [Source:MGI Symbol;Acc:MGI:95546]	Foxs1	Yes	1	ENSMUSG00000074676	protein_coding	Foxs1-201	protein_coding	1 protein_coding	A_51_P296249	NM_010226	Foxs1				85.8371	112.348	106.995	116.769	108.619	112.8	118.894	128.388	120.181	112.558	107.044	103.642	139.229	138.011	105.164	125.351	97.8113	120.177	114.774	109.077	122.475	112.597	112.476	103.368	133.744	118.457	122.24	112.444	159.068	145.576
Yes	A_55_P2027278	Mus musculus	Yes	BioMart	growth arrest-specific 2 like 1 [Source:MGI Symbol;Acc:MGI:1926176]	Gas2l1	Yes	1	ENSMUSG00000034201	protein_coding	Gas2l1-202, Gas2l1-203, Gas2l1-207	protein_coding, processed_transcript	1 protein_coding, 6,8 processed_transcript	A_55_P2027278	NM_144560	Gas2l1				7450.61	7212.97	6230.23	7436.08	7008.96	7445.67	7232.57	7621.15	6610.31	7161.81	6137.98	6391.6	6376.25	6457.82	6303.47	7112.29	7031.62	7026.76	6850.07	6098.9	7176.07	6458.37	6935.87	7411.83	6336.68	6580.24	5965.14	6427	6893.06	6617.08
Ensembl probe missing														A_65_P00882	NM_145556	Tardbp		Stress-responsive		1233	1257.57	1143.14	1248.73	1189	1200.49	1169.19	1345.58	1105.18	1264.34	1078.31	1190.91	1119.59	1125.53	1160.27	1258.56	1077.27	1022.77	1078.43	1227.07	1241.15	1241.31	1221.35	1172.6	1100.46	1007.57	1148.51	1163.79	1164.61	1015.96
Yes	A_52_P180152	Mus musculus	Yes	BioMart	RIKEN cDNA 9030407P20 gene [Source:MGI Symbol;Acc:MGI:1918818]	9030407P20Rik	Yes	1	ENSMUSG00000097343	lncRNA	9030407P20Rik-201, 9030407P20Rik-202, 9030407P20Rik-203	lncRNA, retained_intron	4,7 lncRNA, 6,4 retained_intron	A_52_P180152	AK034016	9030407P20Rik				88.6988	89.4906	87.3821	68.6967	94.1973	100.694	120.719	115.228	88.5778	89.0259	95.3103	83.7297	93.1352	117.556	93.5095	105.122	123.784	99.5564	110.606	99.0747	109.367	96.1167	103.243	83.9222	101.351	95.1561	108.956	107.392	125.347	93.1362
Yes	A_55_P1982718	Mus musculus	Yes	BioMart	replication termination factor 2 [Source:MGI Symbol;Acc:MGI:1913654]	Rtf2	Yes	1	ENSMUSG00000027502	protein_coding	Rtf2-201, Rtf2-203	protein_coding, processed_transcript	1 protein_coding, 6,8 processed_transcript	A_55_P1982718	NM_025542	Rtfdc1		Stress-responsive		1214.14	1394.62	1262.63	1305.53	1234.24	1309.38	1482.9	1418.29	1591.06	1507.41	1336.56	1445.54	1458.48	1657.26	1437.62	1572.04	1261.72	1399.62	1483.21	1423.8	1543.5	1334.39	1497.65	1314.99	1375.51	1338.03	1609.05	1456.27	1575.36	1427.71
Yes	A_55_P2172420	Mus musculus	Yes	BioMart	KRIT1, ankyrin repeat containing [Source:MGI Symbol;Acc:MGI:1930618]	Krit1	Yes	1	ENSMUSG00000000600	protein_coding	Krit1-201, Krit1-202, Krit1-212, Krit1-209	protein_coding, nonsense_mediated_decay, retained_intron	1 protein_coding, 6,2 nonsense_mediated_decay, 6,4 retained_intron	A_55_P2172420	NM_030675	Krit1				1367.12	1334.36	1629.44	1452.66	1401.58	1334.31	1352.98	1269.16	1424.53	1465.71	1443.13	1391.8	1339.71	1311.2	1405.57	1386.64	1195.07	1270.86	1177.13	1298.77	1054	1320.38	1273.03	1295.07	1453.46	1599.03	1266.13	1450.52	1170.99	1339.95
Ensembl probe missing														A_55_P2340101	XR_867954	LOC102643247				1229.39	1875.18	1178.8	1276.17	1151.23	1013.42	1147.69	2137.73	1142.78	1277.01	1226.22	1160.06	1432.42	1547.77	1555.32	1500.81	1140.01	916.651	1543.64	1000.96	1476.67	1195.62	927.873	1131.46	1275.22	1137.69	1046.56	977.256	1258.91	1422.09
Yes	A_65_P10357	Mus musculus	Yes	BioMart	serine and arginine-rich splicing factor 6 [Source:MGI Symbol;Acc:MGI:1915246]	Srsf6	Yes	1	ENSMUSG00000016921	protein_coding	Srsf6-203, Srsf6-201, Srsf6-204	protein_coding, nonsense_mediated_decay, retained_intron	1 protein_coding, 6,2 nonsense_mediated_decay, 6,4 retained_intron	A_65_P10357	NM_026499	Srsf6				1541.42	1210.22	1368.19	1315.81	1300.79	1302.79	1141.53	1351.47	1064.78	995.481	1091.62	1106.94	1319.39	1079.25	1121.34	1211.8	1194.27	1508.06	1283.49	1148.84	1385.24	1361.46	1048.15	1396.64	1230.09	1278.14	1207.91	1182.37	1328.27	1127.13
Ensembl probe missing														A_55_P2931199	NM_001177412	Usp35				19.9512	21.5812	16.6759	21.6795	12.4923	20.4547	21.754	18.4336	33.5193	26.1123	27.1962	22.1492	28.0263	32.9931	39.4472	30.9245	31.0377	20.7495	31.7294	24.8464	29.1903	26.0942	34.0982	33.9091	35.0905	25.1475	26.2165	34.8567	27.5766	26.5286
Yes	A_55_P2396370	Mus musculus		BioMart	NACHT and WD repeat domain containing 1 [Source:MGI Symbol;Acc:MGI:2442268]	Nwd1	Yes	1	ENSMUSG00000048148	protein_coding	Nwd1-204, Nwd1-209	protein_coding	1 protein_coding	A_55_P2396370	ENSMUST00000161254.8	Nwd1		Stress-responsive		272.054	216.569	273.425	245.719	277.98	263.836	269.736	250.003	254.204	299.077	255.135	260.366	251.822	242.605	247.474	278.267	244.757	260.948	251.32	225.515	290.221	232.282	229.149	234.439	239.995	278.559	220.959	251.29	322.373	269.081
Ensembl probe missing														A_55_P2725677	XR_391029	Gm33187				31.7584	28.4479	16.6787	17.0378	16.7959	23.109	15.7579	22.5839	27.8206	26.7975	28.5876	19.8904	21.3451	25.6953	18.7963	19.8081	24.4336	20.0664	28.9594	23.2854	19.5635	21.3558	26.1187	15.4335	29.0433	19.4665	26.438	23.5084	14.2757	26.4205
Ensembl probe missing														A_66_P104544	NM_028834	Slx4ip				141.619	116.936	117.423	131.691	122.562	122.727	137.837	163.039	90.2186	117.718	107.232	95.6146	101.613	95.8662	108.465	131.371	109.545	110.603	127.491	114.268	130.929	119.044	135.269	96.0037	108.894	105.038	87.999	82.0393	98.6455	87.981
Yes	A_52_P418956	Mus musculus	Yes	BioMart	RIKEN cDNA 4933431E20 gene [Source:MGI Symbol;Acc:MGI:3584041]	4933431E20Rik	Yes	1	ENSMUSG00000086968	lncRNA	4933431E20Rik-201, 4933431E20Rik-207, 4933431E20Rik-210, 4933431E20Rik-209, 4933431E20Rik-202, 4933431E20Rik-204, 4933431E20Rik-205, 4933431E20Rik-208, 4933431E20Rik-203, 4933431E20Rik-211, 4933431E20Rik-214	lncRNA	4,7 lncRNA	A_52_P418956	NR_015459	4933431E20Rik				220.993	229.874	206.777	184.856	179.314	218.842	250.959	277.807	232.688	161.884	215.907	231.502	257.635	263.592	219.739	211.316	250.719	224.741	261.252	233.283	251.385	240.241	226.61	248.39	244.516	184.451	248.197	237.03	285.493	242.083
Yes	A_55_P1955816	Mus musculus	Yes	BioMart	RIKEN cDNA 2810021J22 gene [Source:MGI Symbol;Acc:MGI:1917194]	2810021J22Rik	Yes	1	ENSMUSG00000020491	protein_coding	2810021J22Rik-201	protein_coding	1 protein_coding	A_55_P1955816	NM_172403	2810021J22Rik				69.0133	76.3131	65.7296	58.038	68.3031	65.0473	82.8337	70.5979	68.9159	56.4296	64.7876	39.7686	60.7976	58.4814	63.8682	57.6184	47.8153	47.0617	60.4926	62.3026	41.3864	64.9542	56.4052	58.8532	43.9277	48.0093	53.23	53.7104	36.6953	53.8859
Ensembl gene name only	A_30_P01018497	Strains		BioMart	YLP motif containing 1 [Source:MGI Symbol;Acc:MGI:1926195]	Ylpm1	Yes	1	MGP_NZOHlLtJ_G0020372	protein_coding		retained_intron	6,4 retained_intron	A_30_P01018497	chr12:86415200-86415483_F					1689.3	1624.53	1700.2	1882.2	1779.65	1821.8	1686.9	1586.58	1914.83	1627.37	1697.71	1752.38	1842.9	1797.98	1566.64	1457.24	1939.92	1935.61	1772.91	1806.14	1992.42	1928.64	1611.41	1723.5	1764.78	1883.86	1658.16	1771.1	2090.69	1838.14
Yes	A_51_P322989	Mus musculus	Yes	BioMart	peptidyl-tRNA hydrolase domain containing 1 [Source:MGI Symbol;Acc:MGI:1916959]	Ptrhd1	Yes	1	ENSMUSG00000096199	protein_coding	Ptrhd1-201	protein_coding	1 protein_coding	A_51_P322989	NM_001204912	Ptrhd1				1543.95	1587.92	1659.53	1573.05	1733.38	1651.77	1886.74	1596.42	1852.61	1804.22	1747.36	1731.44	1660.36	1695.04	1685.35	1652.81	1815.21	1919.8	1718.73	2086.68	2015.02	1734.25	2073.47	1621.91	1839.19	1691.09	1934.52	1777.75	2065.4	1835.05
Yes	A_52_P358349	Mus musculus	Yes	BioMart	metadherin [Source:MGI Symbol;Acc:MGI:1914404]	Mtdh	Yes	1	ENSMUSG00000022255	protein_coding	Mtdh-201, Mtdh-202, Mtdh-206, Mtdh-205, Mtdh-212, Mtdh-208	protein_coding, nonsense_mediated_decay, processed_transcript	1 protein_coding, 6,2 nonsense_mediated_decay, 6,8 processed_transcript	A_52_P358349	NM_026002	Mtdh				3433.41	3940.53	3653.05	3861.52	3741.94	3837.76	3696	3427.12	3363.51	3563.37	3702.1	3518.2	3512.04	3807.49	3150.3	3394.64	4042.29	3823.2	4025.68	4100.14	4596.7	3852.55	3689.31	3818.59	3350.41	3389.15	3353.34	3379.65	4124.36	3809.61
Yes	A_52_P499879	Mus musculus	Yes	BioMart	glutathione transferase zeta 1 (maleylacetoacetate isomerase) [Source:MGI Symbol;Acc:MGI:1341859]	Gstz1	Yes	1	ENSMUSG00000021033	protein_coding	Gstz1-205, Gstz1-201, Gstz1-203	protein_coding	1 protein_coding	A_52_P499879	NM_010363	Gstz1				975.971	1017.9	970.533	942.256	1020.28	1080.98	1087.94	1014.57	1013.31	920.973	988.723	965.511	1066.31	1088.47	972.758	1011.03	1135.92	1155.43	1008.71	1094.17	1212.23	1025.64	1055.61	1068.6	1056.1	1000.04	1193.42	1011.04	1319.89	1011.18
Yes	A_51_P188271	Mus musculus	Yes	BioMart	CD248 antigen, endosialin [Source:MGI Symbol;Acc:MGI:1917695]	Cd248	Yes	1	ENSMUSG00000056481	protein_coding	Cd248-201	protein_coding	1 protein_coding	A_51_P188271	NM_054042	Cd248				378.511	446.935	357.335	359.232	390.335	397.869	415.855	482.047	343.182	283.456	343.737	294.089	317.41	350.72	406.01	301.386	382.538	404.322	512.884	483.887	559.214	456.98	438.049	352.796	402.935	410.947	345.064	368.173	432.744	453.772
Yes	A_55_P1972852	Mus musculus	Yes	BioMart	microspherule protein 1 [Source:MGI Symbol;Acc:MGI:1858420], predicted gene 13127 [Source:MGI Symbol;Acc:MGI:3651260]	Mcrs1, Gm13127	No	2	ENSMUSG00000037570, ENSMUSG00000070610	protein_coding, processed_pseudogene	Mcrs1-201, Mcrs1-202, Mcrs1-209, Mcrs1-206, Gm13127-201	protein_coding, retained_intron, processed_pseudogene	1 protein_coding, 6,4 retained_intron, 7,6 processed_pseudogene	A_55_P1972852	NM_016766	Mcrs1				4561.67	4930.07	4450.75	4537.7	4446.62	4685.41	4626.45	4585.05	5532.89	4581.26	5328.78	5799.82	5244.99	5321.59	5445.03	5147.5	4964.73	5302.23	5056.14	4737.38	5425.71	4667.86	4658.9	5113.31	4987.94	5116.14	5651.79	5555.36	6190.03	5488.34
Yes	A_55_P2034350	Mus musculus		BioMart	telomeric repeat binding factor 2 [Source:MGI Symbol;Acc:MGI:1195972]	Terf2	Yes	1	ENSMUSG00000031921	protein_coding	Terf2-203, Terf2-206	protein_coding, retained_intron	1 protein_coding, 6,4 retained_intron	A_55_P2034350	NM_001083118	Terf2				115.388	136.835	144.206	116.151	204.306	152.272	225.462	152.118	213.834	149.209	157.24	145.163	168.621	217.999	164.895	181.754	202.339	166.007	141.953	192.688	223.247	178.641	206.797	146.395	176.46	167.153	212.449	176.268	251.519	196.39
Yes	A_55_P2075706	Mus musculus	Yes	BioMart	aspartate beta-hydroxylase domain containing 1 [Source:MGI Symbol;Acc:MGI:2685014]	Asphd1	Yes	1	ENSMUSG00000046378	protein_coding	Asphd1-203, Asphd1-201, Asphd1-202	protein_coding	1 protein_coding	A_55_P2075706	NM_001347657	Asphd1				3638.12	3415.67	2951.18	3306.31	3266.64	3271.45	3358.08	3404.54	3676.2	3190.23	3301.96	3720.79	3531.6	3946.29	3338.22	3758.02	3487.53	3461.33	3720.57	3519.42	3863.45	3276.02	3559.86	3251.58	3349.95	3512.06	3573.29	3407.62	3896.5	3605.79
Yes	A_51_P208603	Mus musculus	Yes	BioMart	deiodinase, iodothyronine, type II [Source:MGI Symbol;Acc:MGI:1338833]	Dio2	Yes	1	ENSMUSG00000007682	protein_coding	Dio2-201	protein_coding	1 protein_coding	A_51_P208603	ENSMUST00000082432.4	Dio2	Extended list of GC-responsive genes	Stress-responsive		2639.21	2810.36	2884.18	3366.64	3087.65	2955.68	3101.2	2788.3	4163.04	4700.08	5301.42	4785.26	4308.77	4663.93	3571.17	4600.19	2619.01	2745.14	2885.44	3012.39	3667.44	2905.3	2828.85	2981.18	3493.9	3426.46	4112.86	3265.68	3711.08	2958.15
Yes	A_55_P1976490	Mus musculus	Yes	BioMart	lectin, mannose-binding 2-like [Source:MGI Symbol;Acc:MGI:2443010]	Lman2l	Yes	1	ENSMUSG00000001143	protein_coding	Lman2l-204, Lman2l-202, Lman2l-201, Lman2l-205	protein_coding, nonsense_mediated_decay, retained_intron	1 protein_coding, 6,2 nonsense_mediated_decay, 6,4 retained_intron	A_55_P1976490	NM_001310517	Lman2l				3937.78	3177.71	3378.2	3624.39	3619.23	3017.64	2907.16	3347.77	3354.41	3248.86	3105.15	3867.6	3084.81	2936.32	3001.47	3470.78	3099.21	3217.39	3078.05	2969.73	2915.15	3081.61	3517.88	4002.61	3174.2	3353.98	3132.8	2915.19	3279.51	3312.46
Yes	A_55_P1979893	Mus musculus	Yes	BioMart	thyrotroph embryonic factor [Source:MGI Symbol;Acc:MGI:98663]	Tef	Yes	1	ENSMUSG00000022389	protein_coding	Tef-202, Tef-201	protein_coding	1 protein_coding	A_55_P1979893	NM_017376	Tef		Stress-responsive		36773	29842.2	36951.8	35461.4	36435	34260.5	34311	33481	34755.3	39608.3	35757.5	35464.2	34113.1	33807.2	38724.6	35972.6	33182.9	30002.4	32091.9	32705.7	36609.4	36695.5	32884.2	35061.4	38839.3	36944.8	37808.7	36359.8	39221.2	37089.4
Yes	A_51_P451032	Mus musculus	Yes	BioMart	annexin A3 [Source:MGI Symbol;Acc:MGI:1201378]	Anxa3	Yes	1	ENSMUSG00000029484	protein_coding	Anxa3-201, Anxa3-202, Anxa3-207	protein_coding, retained_intron	1 protein_coding, 6,4 retained_intron	A_51_P451032	NM_013470	Anxa3				796.748	996.263	875.822	851.265	849.435	867.136	845.13	919.858	822.643	1103.86	939.531	814.381	867.484	804.448	739.163	912.483	824.831	773.927	967.198	1085.17	1418.83	1312.97	870.731	866.879	868.844	873.888	859.04	988.982	906.306	998.868
Yes	A_55_P1974855	Mus musculus	Yes	BioMart	zinc finger protein 868 [Source:MGI Symbol;Acc:MGI:2142546]	Zfp868	Yes	1	ENSMUSG00000060427	protein_coding	Zfp868-202, Zfp868-201	protein_coding	1 protein_coding	A_55_P1974855	NM_172754	Zfp868				709.668	650.185	726.588	706.919	734.749	652.173	675.751	716.035	708.314	686.075	683.025	652.862	754.499	648.362	686.035	711.526	584.157	592.364	676.983	622.593	617.449	657.966	648.114	590.719	614.439	615.695	673.634	664.846	583.149	615.661
Yes	A_55_P1993609	Mus musculus	Yes	BioMart	SLX4 interacting protein [Source:MGI Symbol;Acc:MGI:1921493]	Slx4ip	Yes	1	ENSMUSG00000027281	protein_coding	Slx4ip-202, Slx4ip-201, Slx4ip-206, Slx4ip-204	protein_coding, processed_transcript	1 protein_coding, 6,8 processed_transcript	A_55_P1993609	NM_028834	Slx4ip				448.841	468.771	412.603	471.465	510.973	446.99	380.38	513.679	367.567	510.811	444.295	383.555	391.402	363.597	388.1	380.585	391.418	320.625	495.666	394.827	504.724	427.026	443.531	448.174	414.046	460.122	416.299	332.451	420.107	345.854
Yes	A_55_P2014987	Mus musculus	Yes	BioMart	cytosolic arginine sensor for mTORC1 subunit 2 [Source:MGI Symbol;Acc:MGI:1933384]	Castor2	Yes	1	ENSMUSG00000015944	protein_coding	Castor2-201	protein_coding	1 protein_coding	A_55_P2014987	NM_030719	Gatsl2				13960.3	10787.6	11525.6	11936.9	12388	11465.3	10638.9	11217.1	11632.6	13894.1	12030.5	11636.1	11546.9	12476.1	11693.4	12193.9	10217.9	10112.8	10854.8	11609.6	12494.4	10741.2	10489.6	11894.7	12585.6	12449.1	11964.6	12104.4	12408.9	11517.3
Ensembl probe missing														A_55_P2741434	NM_001165985	Ubap2l				1383.93	1357.17	1390.42	1318.8	1453.21	1419.2	1610.84	1598.27	1628.51	1685.35	1544.72	1414.01	1467.87	1487.66	1918.38	1481.01	1301.3	1287.22	1364.75	1378.25	1543.29	1314.55	1387.39	1417.39	1769.81	1599.18	1574.33	1557.55	1679.96	1533.75
Ensembl probe missing														A_55_P2908455	NM_001177706	Arfgap1				2967.98	2818.27	2877.7	3017.27	3222.62	3299.62	3271.7	2766.44	3751.97	2827.05	3668.51	3912.78	3907.47	3746.15	3507.97	3696.41	3536.91	4222.57	2776.87	3299.7	3705.46	2921.66	3949.1	3481.96	3661.39	3765.8	3919.73	3944.44	4483.54	3669.21
Ensembl probe missing														A_66_P137265	AK162065	Gm9933				671.942	830.926	679.397	628.505	699.355	695.264	762.322	750.96	663.064	651.351	567.127	692.549	732.357	630.182	711.667	680.202	886.34	746.192	809.212	796.517	827.576	662.887	942.011	794.727	683.224	643.338	640.174	667.525	875.403	627.665
Ensembl probe missing														A_30_P01031079	chr14:73746324-73749119_R					613.88	582.93	612.18	540.887	484.012	547.708	437.064	424.931	394.208	568.671	487.461	383.075	434.299	437.359	446.252	460.809	464.322	514.396	446.693	417.427	535.821	587.738	417.687	490.654	480.325	600.523	395.053	537.696	520.709	451.452
Ensembl probe missing														A_30_P01028104	chr1:137679100-137689925_R	Tnni1				35.6023	39.5721	47.2841	41.5801	51.7506	40.7891	28.9628	43.9514	42.0708	51.3805	49.7005	48.9323	60.0302	37.5767	41.05	54.6565	34.1093	32.2496	23.0675	21.8164	29.4912	33.7384	25.538	25.6607	41.9905	36.8392	30.1668	38.1709	37.2811	54.3382
Yes	A_52_P104769	Mus musculus	Yes	BioMart	formin-like 3 [Source:MGI Symbol;Acc:MGI:109569]	Fmnl3	Yes	1	ENSMUSG00000023008	protein_coding	Fmnl3-201, Fmnl3-203, Fmnl3-202	protein_coding	1 protein_coding	A_52_P104769	NM_011711	Fmnl3				1485.93	1512.02	1271.39	1388.34	1384.01	1380.44	1314.67	1458.58	1168.29	1071.29	972.479	1055.92	998.174	1110.01	1084.42	997.479	1375.39	1416.09	1534.79	1425.42	1634.99	1522.62	1383.29	1377.62	1172.94	1180.43	1133.02	1017.09	1455.31	1293.21
Yes	A_30_P01023511	Mus musculus	Yes	BioMart	capicua transcriptional repressor [Source:MGI Symbol;Acc:MGI:1918972]	Cic	Yes	1	ENSMUSG00000005442	protein_coding	Cic-212	protein_coding	1 protein_coding	A_30_P01023511	chr7:26054813-26063725_F	Cic		Stress-responsive		52.9807	74.0754	64.3058	61.6594	79.9186	52.9922	63.1487	77.6603	61.1285	77.741	63.349	54.6131	62.2543	55.0759	63.0114	76.2908	47.4494	57.7899	37.4924	31.2635	59.1691	41.9061	64.4912	61.1827	63.1336	47.6409	44.0612	44.7552	62.7878	57.0988
Ensembl probe missing														A_55_P2739379	NM_001355682	Pank2				821.926	850.379	668.703	817.981	806.546	817.408	799.025	807.91	809.203	698.161	728.159	850.875	892.866	918.43	806.753	866.281	789.554	815.526	936.948	839.464	964.778	862.186	820.903	810.976	819.961	784.704	914.175	869.486	896.287	829.734
Yes	A_52_P607195	Mus musculus	Yes	BioMart	ATPase type 13A5 [Source:MGI Symbol;Acc:MGI:2444068]	Atp13a5	Yes	1	ENSMUSG00000048939	protein_coding	Atp13a5-201, Atp13a5-202	protein_coding, nonsense_mediated_decay	1 protein_coding, 6,2 nonsense_mediated_decay	A_52_P607195	NM_175650	Atp13a5				365.924	389.818	368.906	326.698	348.519	334.274	350.11	405.966	377.585	364.646	330.844	340.607	433.907	366.902	350.955	358.013	482.339	389.989	401.133	424.725	494.216	391.652	369.007	352.794	362.096	369.147	372.233	387.3	480.939	391.521
Ensembl probe missing														A_55_P2737129	NM_001164268	Kalrn		Stress-responsive		27067.1	32728.7	29251.9	31316.9	29133.4	28209.3	29121.9	26569.7	31373.1	28644.1	30624.7	31956.8	28643.4	30329	29595	30468.6	32902.1	31169.6	31762.3	28545.1	30284.6	28708.4	27063.5	26726.3	27738	30643	27793.4	31155.4	33442.6	29262.2
Yes	A_55_P2088530	Mus musculus	Yes	BioMart	huntingtin [Source:MGI Symbol;Acc:MGI:96067]	Htt	Yes	1	ENSMUSG00000029104	protein_coding	Htt-201	protein_coding	1 protein_coding	A_55_P2088530	NM_010414	Htt				2698.94	3006.02	2495.42	3027.44	2737.24	2492.48	2452.83	2998.61	2642.08	3123.71	2389.13	2674.52	2435.44	2616.67	2550.02	2748.55	2255.6	2168.76	2819.71	2361.95	2803.5	2741.23	2485.88	2190.94	2414.7	2519.08	2421.58	2343.67	2614.01	2589.83
Ensembl probe missing														A_55_P2713630	ENSMUST00000145496.1	Gas7				36.2581	51.9183	51.0058	56.454	49.5706	40.3377	40.4997	44.1252	41.675	39.249	43.8695	38.1998	38.1522	44.5933	38.3366	42.1099	39.9332	42.3712	46.2503	43.4477	47.15	43.0928	32.7079	43.9067	46.6002	44.944	42.2128	38.8535	43.4393	46.7055
Yes	A_52_P246293	Mus musculus	Yes	BioMart	UBX domain protein 7 [Source:MGI Symbol;Acc:MGI:2146388]	Ubxn7	Yes	1	ENSMUSG00000053774	protein_coding	Ubxn7-201, Ubxn7-203	protein_coding	1 protein_coding	A_52_P246293	NM_177633	Ubxn7				816.102	896.886	776.196	814.319	759.576	723.309	857.492	912.214	819.9	1200.78	814.62	810.409	776.253	810.928	905.614	893.562	631.364	616.539	809.679	737.38	764.401	758.593	787.127	700.991	738.594	685.316	700.468	674.302	705.164	696.569
Yes	A_55_P2007413	Mus musculus	Yes	BioMart	alkylglycerone phosphate synthase [Source:MGI Symbol;Acc:MGI:2443065]	Agps	Yes	1	ENSMUSG00000042410	protein_coding	Agps-201	protein_coding	1 protein_coding	A_55_P2007413	NM_172666	Agps				2468.35	2517.45	2302.18	2629.06	2526.19	2374.17	2526.88	2605.35	2420.81	3288.18	2222.36	2494.84	2447.87	2334.7	2348	2486.63	2105.91	1919.38	2349.4	2458.58	2751.96	2494.63	2382.55	2280.84	2436.03	2208.23	2332.05	2307.67	2721.22	2374.17
Ensembl probe missing														A_55_P2908267	NM_026499	Srsf6				4845.54	4328.06	4315.94	4051.58	4233.36	3964.69	3782.04	4176.06	3089.91	3727.69	3818.32	3595.8	3839.38	3081.87	3691.54	4177.3	4085.52	4442.35	3913.48	3724.23	4173.82	4250.04	3583.37	4295.15	4297.18	4608.09	3364.85	3593.18	4204.62	3756.08
Ensembl probe missing														A_66_P123881	ENSMUST00000120117.1	Gm13181				328.287	365.213	291.719	292.289	267.496	324.713	400.962	321.594	386.362	348.768	308.4	351.277	324.406	375.664	342.275	359.623	285.128	336.906	365.274	387.791	366.918	328.336	335.847	310.069	338.707	293.158	393.517	422.731	411.898	326.881
Ensembl probe missing														A_66_P130954	AK046096					275.339	242.093	243.879	255.138	252.699	271.991	242.76	281.516	231.52	288.809	236.5	246.5	258.611	245.423	245.634	202.423	224.942	227.734	241.498	234.505	258.015	244.792	224.505	219.636	248.06	268.307	198.897	225.683	259.803	262.396
Yes	A_52_P883557	Mus musculus	Yes	BioMart	solute carrier family 30, member 10 [Source:MGI Symbol;Acc:MGI:2685058]	Slc30a10	Yes	1	ENSMUSG00000026614	protein_coding	Slc30a10-201, Slc30a10-203	protein_coding, nonsense_mediated_decay	1 protein_coding, 6,2 nonsense_mediated_decay	A_52_P883557	NM_001033286	Slc30a10				237.941	231.504	248.116	212.983	240.852	257.903	264.311	220.026	245.917	170.972	198.927	211.42	226.353	230.37	236.695	233.593	261.857	272.44	263.398	254.96	190.914	238.669	276.232	233.678	237.109	219.859	269.84	260.856	192.881	237.164
Yes	A_52_P126266	Mus musculus	Yes	BioMart	protein kinase, AMP-activated, beta 2 non-catalytic subunit [Source:MGI Symbol;Acc:MGI:1336185]	Prkab2	Yes	1	ENSMUSG00000038205	protein_coding	Prkab2-201, Prkab2-203, Prkab2-205	protein_coding, retained_intron	1 protein_coding, 6,4 retained_intron	A_52_P126266	NM_182997	Prkab2				1898.97	1392.96	1586.42	1506.07	1475.61	1738.08	1318.16	1204.07	1462.07	1596.8	1648.68	1489.24	1513.49	1353.3	1453.63	1434.04	1385.5	1451.22	1262.01	1490.64	1326.13	1234.68	1299.55	1461.6	1464.97	1479.24	1283.89	1395.7	1654.46	1182.73
Ensembl probe missing														A_55_P2497024	NM_001271386	Hdac9				434.151	544.157	427.542	415.851	504.019	462.713	609.755	561.636	445.797	303.255	434.817	386.963	497.906	441.508	459.926	473.977	479.962	455.487	485.897	680.338	493.195	509.311	580.558	517.764	473.383	400.472	470.808	503.993	490.277	445.334
Ensembl probe missing														A_66_P136086	NM_023132	Renbp				54.4546	60.9623	59.7869	58.5991	47.6745	69.9305	52.9667	70.1346	66.6001	60.984	64.7411	77.2617	71.9123	78.1116	68.747	69.5394	62.1041	91.738	65.2204	83.0544	108.797	79.125	82.613	80.5314	73.2674	76.6376	73.8531	95.3778	87.0545	65.4397
Yes	A_51_P508838	Mus musculus	Yes	BioMart	potassium voltage-gated channel, Isk-related subfamily, gene 4 [Source:MGI Symbol;Acc:MGI:1891125]	Kcne4	Yes	1	ENSMUSG00000047330	protein_coding	Kcne4-201, Kcne4-202	protein_coding	1 protein_coding	A_51_P508838	NM_021342	Kcne4				24.3345	26.194	23.3467	22.4036	34.995	32.7549	32.7474	34.0091	24.7136	35.8395	28.5305	24.4769	36.2659	31.4759	31.8826	34.3412	24.4017	29.208	26.1468	39.5594	33.4205	24.3772	24.0597	23.3875	35.1489	24.0784	25.9975	29.0444	29.3071	30.8258
Ensembl probe missing														A_55_P2727614	AK012654	Hbb-bh1				19.7063	23.949	30.3947	19.7929	25.3866	33.5234	21.5256	20.6669	18.8145	18.7728	19.8026	25.4298	26.1226	25.0674	15.5108	21.0291	27.1746	24.5472	22.1193	20.9143	24.8347	21.4498	21.345	21.9762	27.2656	21.6291	21.1375	23.4868	19.2332	27.2397
Yes	A_51_P282557	Mus musculus	Yes	BioMart	complement component 3a receptor 1 [Source:MGI Symbol;Acc:MGI:1097680]	C3ar1	Yes	1	ENSMUSG00000040552	protein_coding	C3ar1-201	protein_coding	1 protein_coding	A_51_P282557	NM_009779	C3ar1				31.7584	33.3673	28.9056	14.575	37.7341	25.8839	29.4493	47.4282	27.8206	39.3255	30.111	33.6206	28.5062	30.9063	36.5133	36.5341	40.1703	33.6975	35.4686	26.3929	53.5163	37.1399	31.2073	38.3535	37.957	44.1285	40.3556	34.6128	49.4886	37.0531
Yes	A_51_P418935	Mus musculus	Yes	BioMart	neuralized E3 ubiquitin protein ligase 2 [Source:MGI Symbol;Acc:MGI:3043305]	Neurl2	Yes	1	ENSMUSG00000039873	protein_coding	Neurl2-201	protein_coding	1 protein_coding	A_51_P418935	NM_001082974	Neurl2				338.913	455.638	325.582	380.852	362.926	336.288	394.081	434.824	403.712	378.044	332.484	371.235	368.877	455.354	349.789	338.21	366.392	325.704	526.095	443.881	508.311	423.11	425.848	371.904	325.429	301.144	424.927	362.299	406.082	407.244
Yes	A_55_P1954021	Mus musculus	Yes	BioMart	scavenger receptor class B, member 1 [Source:MGI Symbol;Acc:MGI:893578]	Scarb1	Yes	1	ENSMUSG00000037936	protein_coding	Scarb1-201, Scarb1-202, Scarb1-204	protein_coding, processed_transcript	1 protein_coding, 6,8 processed_transcript	A_55_P1954021	NM_016741	Scarb1				1067.73	1077.07	1132.19	971.762	957.293	1130.43	1152.17	1114.58	1203.13	942.374	1220.63	1183.66	1189.43	1226.69	1088.9	1367.77	1304.95	1534	1276.43	1164.05	1232.3	1109.49	1178.24	1258.37	1320.73	1462.87	1188.5	1269.49	1316.15	1270.79
Yes	A_55_P1957053	Mus musculus	Yes	BioMart	GRB2 associated regulator of MAPK1 subtype 2 [Source:MGI Symbol;Acc:MGI:2685290]	Garem2	Yes	1	ENSMUSG00000044576	protein_coding	Garem2-201	protein_coding	1 protein_coding	A_55_P1957053	NM_001167879	Gareml				1113.33	1137.48	1092.88	1123.69	1022.34	1069.29	1221.22	1252.53	1162.79	1188.77	1081.26	1022.04	935.165	1105.54	1295.66	1179.43	1127.32	1131.66	1250.97	1181.35	855.658	1007.49	1192.05	1094.11	1187.89	1071.19	1176.47	1237.6	755.38	1047.78
Yes	A_30_P01020880	Mus musculus	Yes	BioMart	zinc finger homeobox 2 [Source:MGI Symbol;Acc:MGI:2686934]	Zfhx2	Yes	1	ENSMUSG00000040721	protein_coding	Zfhx2-201	protein_coding	1 protein_coding	A_30_P01020880	chr14:55671783-55680316_R	Zfhx2		Stress-responsive		278.95	268.193	292.817	320.043	336.671	268.894	277.888	239.796	306.114	381.985	326.977	299.309	309.213	305.57	296.385	296.636	283.312	259.256	246.584	324.141	279.476	301.916	312.373	277.799	331.714	297.797	287.44	301.567	354.803	319.998
Yes	A_51_P340336	Mus musculus	Yes	BioMart	poly(rC) binding protein 3 [Source:MGI Symbol;Acc:MGI:1890470]	Pcbp3	Yes	1	ENSMUSG00000001120	protein_coding	Pcbp3-201, Pcbp3-203, Pcbp3-206, Pcbp3-207, Pcbp3-205	protein_coding, processed_transcript	1 protein_coding, 6,8 processed_transcript	A_51_P340336	NM_021568	Pcbp3				1655.22	1729.95	1472.14	1527.68	1538.51	1646.41	1390.4	1601.68	1924.82	1814.5	1769.03	1931.44	1901.09	1997.8	1731.05	1888.1	1629.88	2059.86	1657.15	1829.42	1960.7	1638.08	1906.92	1492.23	1899.15	1882.18	2196.98	2174.75	2364.28	1921.08
Yes	A_51_P418168	Mus musculus	Yes	BioMart	mesencephalic astrocyte-derived neurotrophic factor [Source:MGI Symbol;Acc:MGI:1922090]	Manf	Yes	1	ENSMUSG00000032575	protein_coding	Manf-202, Manf-201, Manf-205	protein_coding, retained_intron	1 protein_coding, 6,4 retained_intron	A_51_P418168	NM_029103	Manf				1936.97	1554.96	1772.69	1852.22	2011.61	1766.19	1905.55	1593.96	1809.89	2404.98	1609.45	1815.13	1775.57	1607.76	1875.02	1657.46	1404.45	1489.77	1524.12	1768.53	2053.99	1672.17	1453.03	1769.54	2281.12	1954.96	1743.08	1885.91	2342.28	1604.47
Yes	A_52_P384936	Mus musculus	Yes	BioMart	CCR4-NOT transcription complex, subunit 10 [Source:MGI Symbol;Acc:MGI:1926143]	Cnot10	Yes	1	ENSMUSG00000056167	protein_coding	Cnot10-201, Cnot10-206, Cnot10-204, Cnot10-208	protein_coding, nonsense_mediated_decay, retained_intron	1 protein_coding, 6,2 nonsense_mediated_decay, 6,4 retained_intron	A_52_P384936	NM_153585	Cnot10				151.569	127.328	115.089	145.583	133.413	141.095	127.753	148.492	170.249	132.72	177.402	173.181	156.698	165.978	154.895	145.508	159.572	173.155	181.956	169.106	162.167	137.093	172.012	161.142	191.878	143.915	170.595	172.34	172.157	181.278
Yes	A_52_P73475	Mus musculus	Yes	BioMart	family with sequence similarity 78, member A [Source:MGI Symbol;Acc:MGI:2443569]	Fam78a	Yes	1	ENSMUSG00000050592	protein_coding	Fam78a-201	protein_coding	1 protein_coding	A_52_P73475	NM_175511	Fam78a				171.491	149.004	170.85	160.825	156.683	172.064	186.246	157.992	180.362	164.002	191.656	186.402	174.96	179.535	193.198	199.479	143.853	125.923	141.547	159.48	123.703	113.073	139.162	133.178	147.123	140.107	161.221	163.282	145.827	151.388
Ensembl probe missing														A_55_P2914531	NM_001039089	Sel1l		Stress-responsive		13563.7	12492.4	13781.7	13495.4	14509	13257.1	12947.4	13050.7	13891.4	15460.5	14779.1	13603.5	15956.2	14827.8	13708.2	14615.2	13925.5	12987.1	13609	12294.2	15105.5	13445	12620.4	14547.1	15912.3	15959.9	14634.8	13789.3	18164.2	14582.6
Yes	A_55_P1984908	Mus musculus	Yes	BioMart	WD repeat domain 41 [Source:MGI Symbol;Acc:MGI:2445123]	Wdr41	Yes	1	ENSMUSG00000042015	protein_coding	Wdr41-203, Wdr41-205, Wdr41-202, Wdr41-201, Wdr41-208, Wdr41-206, Wdr41-204, Wdr41-207	protein_coding, processed_transcript	1 protein_coding, 6,8 processed_transcript	A_55_P1984908	NM_172590	Wdr41				165.422	180.895	155.174	156.593	174.958	174.828	173.738	192.094	169.548	169.208	169.387	142.628	168.323	163.535	179.611	156.156	169.51	174.943	207.614	184.916	212.763	187.805	190.64	211.847	166.509	154.085	205.546	183.236	198.816	146.63
Ensembl probe missing														A_66_P139657	NM_001146024	Zfp444		Stress-responsive		835.892	729.574	791.361	733.233	939.365	607.478	810.786	630.658	656.1	1101.33	685.36	638.338	632.024	722.469	684.972	710.224	701.85	687.338	570.395	684.348	742.215	644.156	737.6	564.411	826.453	734.325	638.526	653.841	833.182	662.882
Ensembl probe missing														A_51_P116581	NM_138603	Ccdc22				2635.46	2375.3	2327.85	2430.25	2445.84	2400.97	2525.09	2491.17	2323.95	2426.84	2185.18	2359.86	2351.38	2277.59	2230.34	2500.21	2387.84	2161.81	2444.24	2298.96	2648.09	2390.05	2328.58	2395.43	2292.95	2200.93	2424.12	2380.39	2525.18	2356.36
Yes	A_52_P552879	Mus musculus	Yes	BioMart	calcium release activated channel regulator 2B [Source:MGI Symbol;Acc:MGI:2446129]	Cracr2b	Yes	1	ENSMUSG00000048200	protein_coding	Cracr2b-201, Cracr2b-207, Cracr2b-202, Cracr2b-206, Cracr2b-208	protein_coding, retained_intron	1 protein_coding, 6,4 retained_intron	A_52_P552879	NM_001025103	Cracr2b				84.0182	79.8166	61.6029	56.7875	71.1159	66.2318	54.578	53.6502	72.2706	108.479	96.5451	67.0482	94.9359	90.3734	78.3286	92.4098	91.4471	72.8949	82.2429	65.8962	81.9611	73.347	91.4914	93.2405	88.483	81.1954	101.534	106.419	109.971	109.461
Yes	A_51_P343350	Mus musculus	Yes	BioMart	amnionless [Source:MGI Symbol;Acc:MGI:1934943]	Amn	Yes	1	ENSMUSG00000021278	protein_coding	Amn-201	protein_coding	1 protein_coding	A_51_P343350	NM_033603	Amn				342.908	311.618	266.906	326.538	325.93	332.79	461.855	297.56	331.889	432.788	315.402	320.571	249.712	382.852	333.386	308.716	404.245	357.889	329.629	448.456	368.975	361.534	476.121	325.378	389.149	407.518	425.079	412.099	340.254	342.254
Ensembl probe missing														A_55_P2238406	NR_028126	6330407A03Rik				46.684	42.2919	32.9916	40.9098	30.9457	41.1182	42.6936	48.7779	48.5516	46.5977	40.7939	50.1389	40.3708	45.8923	39.0864	48.2765	43.7817	46.4056	45.0104	37.4743	45.9595	46.5347	50.6006	47.2924	47.7143	52.9354	44.2571	57.4889	53.7267	53.452
Yes	A_52_P36218	Mus musculus	Yes	BioMart	UPF2 regulator of nonsense transcripts homolog (yeast) [Source:MGI Symbol;Acc:MGI:2449307]	Upf2	Yes	1	ENSMUSG00000043241	protein_coding	Upf2-201, Upf2-202, Upf2-203	protein_coding, processed_transcript	1 protein_coding, 6,8 processed_transcript	A_52_P36218	NM_001081132	Upf2		Stress-responsive		1336.55	984.509	1117.54	1097.83	1098.65	1160.81	1144.46	935.947	1314.47	1036.97	982.455	1089.84	1103.38	1120.81	1208.86	1083.73	920.684	1013.85	1128.62	1066.95	1213.59	1132.71	842.034	1085.13	1173.76	1053.56	1155.77	1147.44	1301.11	1050.95
Ensembl probe missing														A_55_P2177712	XM_006500545	LOC102638515				385.329	493.401	373.298	393.779	421.184	398.143	499.367	531.864	312.699	314.883	281.991	316.019	338.443	376.944	370.958	341.628	420.219	398.639	488.647	466.519	638.698	451.038	436.525	412.279	327.221	302.876	370.92	318.723	447.736	415.773
Yes	A_51_P520139	Mus musculus	Yes	BioMart	cell cycle progression 1, opposite strand [Source:MGI Symbol;Acc:MGI:3648770]	Ccpg1os	Yes	1	ENSMUSG00000086158	protein_coding	Ccpg1os-201	protein_coding	1 protein_coding	A_51_P520139	NM_001198789	Ccpg1os				1234.63	1456.68	1131.27	1271.35	1262.01	960.232	1219.79	1733.06	919.154	1188.47	948.901	1065.83	1053.13	914.951	1060.58	1263.8	1014.39	923.942	1344.68	1033.64	1375.28	1233.24	1160.29	902.928	933.905	923.505	931.688	839.788	1012.49	998.292
Yes	A_52_P126513	Mus musculus	Yes	BioMart	argonaute RISC catalytic subunit 3 [Source:MGI Symbol;Acc:MGI:2446634]	Ago3	Yes	1	ENSMUSG00000028842	protein_coding	Ago3-201	protein_coding	1 protein_coding	A_52_P126513	ENSMUST00000069097.12	Ago3		Stress-responsive		1073.68	922.221	1047.32	1066.8	920.302	882.797	830.9	882.476	1005.74	986.485	1030	1199.01	994.059	887.384	935.692	1186.56	911.964	1039.95	833.847	891.601	989.283	922.108	856.955	918.374	1185.91	1180.82	947.912	1140.12	1202.83	987.675
Yes	A_55_P1989573	Mus musculus	Yes	BioMart	transmembrane protein 175 [Source:MGI Symbol;Acc:MGI:1919642]	Tmem175	Yes	1	ENSMUSG00000013495	protein_coding	Tmem175-201, Tmem175-202, Tmem175-203	protein_coding	1 protein_coding	A_55_P1989573	NM_001359423	Tmem175				2442.83	2363.31	2327.03	2349.02	2518.19	2211.57	2589.98	2489.04	2485.93	2388.19	2243.88	2342.31	2286.29	2223.93	2277.33	2483.14	2408.5	2472.27	2607.42	2628.38	2723.72	2889.2	2663.72	2412	2408.83	2395.65	2564.56	2464.84	2729.26	2641.7
Yes	A_55_P2153570	Mus musculus		BioMart	zinc finger protein 655 [Source:MGI Symbol;Acc:MGI:1919861]	Zfp655	Yes	1	ENSMUSG00000007812	protein_coding	Zfp655-206, Zfp655-203, Zfp655-204, Zfp655-201	protein_coding	1 protein_coding	A_55_P2153570	NM_001083958	Zfp655				54.5876	63.6698	54.5317	51.6258	37.4698	63.9009	79.3211	72.7762	77.5916	51.2028	62.7218	64.8457	57.4778	62.207	55.6153	56.1488	43.0603	60.2261	75.203	68.5596	63.3096	64.1225	58.1176	53.8878	58.6419	43.4713	78.8676	66.0455	52.4911	70.2835
Yes	A_30_P01030147	Mus musculus	Yes	BioMart	REST corepressor 3 [Source:MGI Symbol;Acc:MGI:2441920]	Rcor3	Yes	1	ENSMUSG00000037395	protein_coding	Rcor3-207, Rcor3-206, Rcor3-203, Rcor3-205	protein_coding, nonsense_mediated_decay	1 protein_coding, 6,2 nonsense_mediated_decay	A_30_P01030147	chr1:193875525-193978800_R	Rcor3				148.541	126.792	136.377	146.113	114.234	111.448	131.929	132.695	143.178	155.099	151.335	155.15	136.912	138.597	165.595	173.531	117.482	122.188	114.716	112.202	99.5268	97.8102	99.9618	111.312	149.035	109.208	118.083	118.848	89.4097	118.328
Yes	A_51_P139030	Mus musculus	Yes	BioMart	solute carrier family 38, member 3 [Source:MGI Symbol;Acc:MGI:1923507]	Slc38a3	Yes	1	ENSMUSG00000010064	protein_coding	Slc38a3-202, Slc38a3-201, Slc38a3-209, Slc38a3-203, Slc38a3-211	protein_coding, retained_intron	1 protein_coding, 6,4 retained_intron	A_51_P139030	NM_023805	Slc38a3				874.664	929.557	790.466	769.923	780.514	865.884	921.649	887.913	695.803	576.216	589.933	655.559	750.206	668.308	726.244	629.679	947.02	1169.74	937.024	909.35	1044.07	947.584	1063.24	1096.47	767.15	817.57	794.355	884.774	1028.56	781.649
Yes	A_52_P112178	Mus musculus	Yes	BioMart	SLIT-ROBO Rho GTPase activating protein 2 [Source:MGI Symbol;Acc:MGI:109605]	Srgap2	Yes	1	ENSMUSG00000026425	protein_coding	Srgap2-201, Srgap2-205, Srgap2-204, Srgap2-209, Srgap2-203, Srgap2-212, Srgap2-210	protein_coding, processed_transcript	1 protein_coding, 6,8 processed_transcript	A_52_P112178	NM_001081011	Srgap2				369.64	446.979	301.101	405.785	467.255	392.241	421.872	452.475	440.832	409.645	426.79	486.553	445.066	490.387	438.935	445.327	453.102	411.325	518.683	383.54	512.358	433.163	533.834	480.815	379.125	357.624	504.045	403.181	547.029	424.215
Yes	A_55_P1996623	Mus musculus	Yes	BioMart	DnaJ heat shock protein family (Hsp40) member B12 [Source:MGI Symbol;Acc:MGI:1931881]	Dnajb12	Yes	1	ENSMUSG00000020109	protein_coding	Dnajb12-204, Dnajb12-205, Dnajb12-201, Dnajb12-202	protein_coding, nonsense_mediated_decay	1 protein_coding, 6,2 nonsense_mediated_decay	A_55_P1996623	NM_019965	Dnajb12				640.054	805.641	752.741	727.353	790.106	756.219	891.625	849.887	763.003	789.035	817.952	758.966	710.685	831.3	794.104	856.821	895.819	800.535	859.037	813.445	983.175	813.356	968.144	821.718	813.831	724.258	839.138	725.893	849.627	814.139
Yes	A_30_P01020091	Mus musculus	Yes	BioMart	cerebellar degeneration related antigen 1, opposite strand [Source:MGI Symbol;Acc:MGI:5637821]	Cdr1os	Yes	1	ENSMUSG00000071753	lncRNA	Cdr1os-205, Cdr1os-209, Cdr1os-201	lncRNA	4,7 lncRNA	A_30_P01020091	chrX:58387887-58429166_F	Cdr1os		Stress-responsive		219.605	205.807	266.556	236.789	214.249	218.064	179.937	187.431	188.41	208.729	223.549	247.165	196.625	185.62	182.041	220.293	240.698	222.268	219.435	169.532	204.781	221.277	191.85	205.044	210.117	257.409	194.806	205.79	239.589	206.905
Yes	A_55_P2114074	Mus musculus		BioMart	proacrosin binding protein [Source:MGI Symbol;Acc:MGI:1859515]	Acrbp	Yes	1	ENSMUSG00000072770	protein_coding	Acrbp-205, Acrbp-203	protein_coding, processed_transcript	1 protein_coding, 6,8 processed_transcript	A_55_P2114074	NM_001127340	Acrbp		Stress-responsive		341.442	277.429	464.207	429.083	217.088	355.206	310.604	174.872	343.79	477.919	439.944	316.975	265.473	230.689	320.368	237.845	280.75	280.287	181.073	246.932	241.659	199.535	214.353	260.176	276.838	318.396	220.645	324.102	284.633	234.256
Yes	A_55_P2065866	Mus musculus	Yes	BioMart	cytoglobin [Source:MGI Symbol;Acc:MGI:2149481]	Cygb	Yes	1	ENSMUSG00000020810	protein_coding	Cygb-201	protein_coding	1 protein_coding	A_55_P2065866	NM_030206	Cygb				14709.8	11606.3	12918.2	11967.7	12069.7	12476.1	11629	12468.5	12703	13476.8	12840.3	12364.1	12771.5	13266.3	13463	11353.7	11791.1	12125.5	12472.5	13949.7	14359.1	12125.6	11786.1	15394.3	14487.7	13065.6	13719.8	12990.4	14460.3	13321.7
Ensembl probe missing														A_55_P2787231	XR_001780171	1700030C12Rik				19.8004	23.9256	8.7634	22.2106	18.6968	11.7525	11.9492	18.7631	15.3832	18.4628	9.89259	14.949	14.9702	16.8824	23.8881	14.0783	16.5282	15.0547	24.1405	24.5337	20.0285	18.3525	19.4384	15.4493	11.8229	23.2607	26.8558	12.0503	19.8948	21.4693
Yes	A_55_P1982872	Mus musculus	Yes	BioMart	N(alpha)-acetyltransferase 10, NatA catalytic subunit [Source:MGI Symbol;Acc:MGI:1915255]	Naa10	Yes	1	ENSMUSG00000031388	protein_coding	Naa10-201, Naa10-204, Naa10-203, Naa10-206, Naa10-205, Naa10-202, Naa10-207, Naa10-210, Naa10-208, Naa10-209	protein_coding, retained_intron, processed_transcript	1 protein_coding, 6,4 retained_intron, 6,8 processed_transcript	A_55_P1982872	NM_019870	Naa10				1627.67	1687.51	1587.61	1763.73	1732.25	1653	1660.74	1746.84	1733.7	1650.82	1926.15	1888.9	1977	1892.94	1738.05	1958.36	1862.52	1833.48	2014.61	1970.42	2186.72	1705.53	1750.69	1910.7	1824.17	1698.2	2200.66	2005.75	2244.81	2004.45
Yes	A_51_P114462	Strains		BioMart	chemokine (C-C motif) ligand 17 [Source:MGI Symbol;Acc:MGI:1329039]	Ccl17	Yes	1	MGP_WSBEiJ_G0033098	protein_coding		protein_coding	1 protein_coding	A_51_P114462	NM_011332	Ccl17				173.71	177.022	215.728	192.378	298.375	271.161	310.502	183.104	274.609	271.689	223.362	211.276	331.135	312.446	219.63	262.711	243.949	251.962	176.556	340.718	261.248	212.822	329.258	235.812	241.248	221.458	283.12	308.663	313.022	220.713
Ensembl probe missing														A_55_P2740867	NM_001357780	Morf4l1				1215.48	1646.99	1370.25	1312.82	1445.18	1444.53	1637.37	1458.06	1132.12	1614.83	1505.9	1354.49	1387.48	1294.96	1418.34	1431.39	1528.76	1515.82	1642.56	1764.7	1651.54	1245.71	1791.35	1668.15	1497.08	1371.3	1322.21	1233.15	1716.23	1480.67
Yes	A_52_P161400	Mus musculus	Yes	BioMart	canopy FGF signaling regulator 4 [Source:MGI Symbol;Acc:MGI:1913705]	Cnpy4	Yes	1	ENSMUSG00000036968	protein_coding	Cnpy4-202, Cnpy4-201, Cnpy4-203	protein_coding, retained_intron	1 protein_coding, 6,4 retained_intron	A_52_P161400	NM_178612	Cnpy4				290.821	274.183	261.857	272.029	290.475	242.503	310.001	261.892	260.182	294.647	290.726	289.417	272.012	258.874	281.805	311.137	275.365	274.029	240.435	250.243	272.686	235.958	285.064	299.374	269.831	254.432	273.496	308.025	352.85	267.741
Yes	A_55_P2019909	Mus musculus	Yes	BioMart	transmembrane protein 35B [Source:MGI Symbol;Acc:MGI:3758095]	Tmem35b	Yes	1	ENSMUSG00000070737	protein_coding	Tmem35b-202, Tmem35b-201	protein_coding	1 protein_coding	A_55_P2019909	NM_001099319	Tmem35b				458.831	433.722	475.43	410.357	487.946	418.476	395.132	465.494	396.692	413.332	423.825	375.619	441.308	410.774	394.972	396.769	475.694	432.931	431.794	324.589	483.775	417.967	383.09	444.885	396.939	493.806	351.728	375.31	472.158	437.922
Yes	A_51_P135732	Mus musculus		BioMart	coiled-coil domain containing 136 [Source:MGI Symbol;Acc:MGI:1918128]	Ccdc136	Yes	1	ENSMUSG00000029769	protein_coding	Ccdc136-202	protein_coding	1 protein_coding	A_51_P135732	NM_001347072	Ccdc136				1189.61	1113.81	968.595	1112.8	997.915	1107.75	1145.44	1061.17	1115.4	1273.01	1151.97	1247.93	1165.01	1187.42	1165.9	1118.16	1093.86	1299.94	1055.13	1303.6	1296.94	1016.48	1141.7	1301.28	1220.88	1191.68	1402.21	1521.52	1465.15	1286.2
Yes	A_51_P181722	Mus musculus	Yes	BioMart	ribokinase [Source:MGI Symbol;Acc:MGI:1918586]	Rbks	Yes	1	ENSMUSG00000029136	protein_coding	Rbks-201, Rbks-202	protein_coding, processed_transcript	1 protein_coding, 6,8 processed_transcript	A_51_P181722	NM_153196	Rbks				278.577	276.145	284.329	265.021	270.834	268.909	341.318	288.627	326.97	406.675	292.944	314.287	301.943	332.111	299.46	340.209	283.952	295.025	347.63	371.211	377.01	284.711	306.281	286.766	285.116	280.141	307.164	304.221	343.166	302.177
Yes	A_55_P2015605	Mus musculus	Yes	BioMart	forkhead box P4 [Source:MGI Symbol;Acc:MGI:1921373]	Foxp4	Yes	1	ENSMUSG00000023991	protein_coding	Foxp4-204, Foxp4-203, Foxp4-201, Foxp4-202	protein_coding	1 protein_coding	A_55_P2015605	NM_001110824	Foxp4				4842.59	4208.71	4322.15	4421.45	4458.38	4461.86	4497.61	4451.2	4975.92	3195.08	4092.33	4695.03	4548.63	5029.5	4401.85	4284.3	5168.44	5704.84	5094.81	4976.23	5180.06	4480.98	4420.03	4466.85	4596.57	5235.8	4796.72	4588.74	5494.49	4508.82
Ensembl probe missing														A_55_P2720510	ENSMUST00000062356.6	Marcksl1				4085.93	4418.22	3090.57	2869.76	3529.26	4000.34	4008.34	4300.2	3538.2	2716.79	3302.86	2864.66	4000	3868.17	4088.08	4784.55	4194.36	5197.49	4079.18	3965.74	3976.61	4365	4027.94	3622.19	3615.07	3317.9	3682.12	4229.99	3937.08	4154.08
Ensembl probe missing														A_55_P2503051	NM_033037	Cdo1	Core list of GC-responsive genes			223.079	234.819	197.457	189.063	234.451	217.866	270.041	224.014	233.781	200.487	229.758	208.334	257.536	253.658	214.1	221.011	245.034	244.967	286.393	250.695	280.304	252.18	240.833	235.031	233.099	209.956	279.138	259.688	321.959	263.489
Ensembl probe missing														A_66_P133453	NM_028865	Mettl23				1583.44	1713.07	1627.49	1781.88	1688.92	1494.88	1501.68	1751.78	1531.86	2029.6	1401.98	1489.62	1403.86	1474.49	1465.06	1402.36	1438.42	1339.99	1644.24	1530.36	1805.57	1652.42	1717.81	1531	1528.31	1489.78	1396.08	1368.84	1515.54	1506.19
Yes	A_51_P162144	Mus musculus	Yes	BioMart	oculocutaneous albinism II [Source:MGI Symbol;Acc:MGI:97454]	Oca2	Yes	1	ENSMUSG00000030450	protein_coding	Oca2-201, Oca2-203, Oca2-202	protein_coding, nonsense_mediated_decay	1 protein_coding, 6,2 nonsense_mediated_decay	A_51_P162144	NM_021879	Oca2		Stress-responsive		28.3872	29.9404	28.27	40.5121	32.3576	35.3822	46.8434	35.946	51.0109	64.2805	51.4407	42.2333	25.9837	43.6225	53.6208	39.9603	33.4663	28.2916	35.5747	46.8006	47.7357	37.4078	32.2369	22.5134	41.3264	38.48	47.7977	53.0603	49.0029	42.7324
Yes	A_51_P246066	Mus musculus	Yes	BioMart	SLAM family member 9 [Source:MGI Symbol;Acc:MGI:1923692]	Slamf9	Yes	1	ENSMUSG00000026548	protein_coding	Slamf9-201	protein_coding	1 protein_coding	A_51_P246066	NM_029612	Slamf9				58.2982	81.4586	44.6203	73.1047	59.3146	77.0522	77.1903	81.984	53.3871	57.01	45.3256	51.2254	48.3675	61.2217	56.8515	45.1818	87.2165	66.4443	92.2409	73.2976	141.758	98.243	88.1936	77.7137	38.3754	63.5232	81.8048	65.5706	81.7708	93.4913
Yes	A_51_P284426	Mus musculus	Yes	BioMart	CSA-conditional, T cell activation-dependent protein [Source:MGI Symbol;Acc:MGI:1925867]	Cstad	Yes	1	ENSMUSG00000047363	protein_coding	Cstad-201, Cstad-202	protein_coding, processed_transcript	1 protein_coding, 6,8 processed_transcript	A_51_P284426	NM_030137	Cstad				1056.78	1352.42	1746.22	1452.77	1810.53	1801.84	1956.62	1432.69	1479.62	1137.34	1492.35	1274.38	1217.88	1405.03	1259.85	1083.91	2322.26	1817.33	1345.5	1812.21	1880.94	1941.03	1684.23	1751.44	1370.4	1735.88	1599.54	1396.42	1923.29	1583.63
Yes	A_51_P316935	Mus musculus	Yes	BioMart	DEPP1 autophagy regulator [Source:MGI Symbol;Acc:MGI:1918730]	Depp1	Yes	1	ENSMUSG00000048489	protein_coding	Depp1-201, Depp1-202, Depp1-203	protein_coding	1 protein_coding	A_51_P316935	NM_145980	Depp1		Stress-responsive		111.741	78.1774	267.293	132.977	101.391	175.667	276.717	91.9377	334.136	304.678	416.775	553.491	335.282	287.25	308.064	137.812	64.1092	57.6042	110.286	206.756	96.8388	75.909	84.7446	104.385	64.6866	44.2374	158.005	100.843	79.5872	92.1065
Yes	A_51_P373004	Mus musculus	Yes	BioMart	spermatogenesis associated 32 [Source:MGI Symbol;Acc:MGI:3045340]	Spata32	Yes	1	ENSMUSG00000044787	protein_coding	Spata32-201	protein_coding	1 protein_coding	A_51_P373004	NM_177801	Spata32				134.101	132.918	139.522	134.042	136.6	144.15	155.587	147.806	150.028	136.843	128.141	166.888	152.55	168.384	149.353	144.858	134.932	132.074	142.199	159.826	141.924	139.028	175.539	147.105	133.732	141.846	139.6	143.94	126.892	152.975
Yes	A_55_P1959728	Mus musculus		BioMart	DLG associated protein 1 [Source:MGI Symbol;Acc:MGI:1346065]	Dlgap1	Yes	1	ENSMUSG00000003279	protein_coding	Dlgap1-210, Dlgap1-218, Dlgap1-202	protein_coding	1 protein_coding	A_55_P1959728	NM_027712	Dlgap1		Stress-responsive		829.022	895.746	793.844	760.924	899.314	886.101	891.967	924.243	885.663	774.95	872.533	801.34	931.544	903.076	873.239	782.935	825.892	929.125	950.757	970.556	934.678	925.998	906.967	821.279	875.876	800.29	963.735	878.094	969.646	998.267
Ensembl probe missing														A_55_P2574698	LF196665					23.6697	22.7836	31.7184	29.2373	27.0941	27.1665	25.3487	26.074	25.0983	23.3112	22.8005	24.2775	29.7198	22.9686	27.2713	21.54	21.84	27.2187	27.0684	16.1135	31.5473	23.4402	27.0639	30.469	19.0822	23.8665	22.6609	17.2342	30.3659	16.6001
Ensembl probe missing														A_55_P2618056	NM_026197	Mettl16				494.004	503.318	490.383	456.145	596.186	455.031	473.558	468.359	403.134	552.886	494.865	428.589	525.429	491.486	530.158	505.38	454.013	383.186	429.267	455.139	491.63	406.605	505.366	415.435	552.405	485.902	363.564	377.054	485.713	442.528
Ensembl probe missing														A_55_P2727252	AK007307	Maea				231.078	274.914	232.319	268.827	277.418	250.351	268.827	259.436	285.004	297.856	297.064	338.28	317.606	293.066	335.352	297.898	255.672	291.727	315.183	251.729	291.464	260.397	308.829	299.923	263.058	289.813	311.304	324.069	367.209	302.822
Ensembl probe missing														A_55_P2921623	NM_001164727	Gm10406				187.108	234.746	223.15	200.308	216.731	239.099	221.056	258.812	208.323	243.258	228.246	188.425	233.803	235.419	214.759	199.782	250.213	232.047	238.096	256.335	259.383	189.941	247.983	266.665	237.176	212.524	201.909	198.795	259.703	224.672
Ensembl probe missing														A_66_P110663	NM_001361463	Ict1				1652.35	1659.47	1547.55	1500.18	1481.44	1706.33	1651.89	1765.82	1534.81	1412.7	1537.55	1403.26	1548.14	1603.68	1468.86	1586.85	1909.78	1935.33	1890.91	1757.02	1893.83	1650.8	1679.83	1728.95	1733.73	1561.61	1682.3	1499.4	1839.49	1662
Ensembl probe missing														A_66_P116886	XR_375857	Gm20627				196.381	166.758	225.738	199.038	131.442	204.63	134.494	132.732	191.009	150.513	201.422	184.839	153.043	127.808	205.041	144.073	170.577	199.061	123.015	125.805	130.282	100.373	84.7614	117.475	163.152	254.24	107.772	166.558	137.488	146.318
Ensembl probe missing														A_66_P124711	NM_019701	Clcnkb				46.2344	63.9957	48.5137	41.201	36.003	50.4542	48.074	68.4025	58.67	77.3688	51.6113	58.0167	69.5001	55.5382	46.3044	54.1239	60.1362	56.8012	65.6706	62.372	69.5388	64.0113	35.8405	49.7237	58.058	41.5541	44.8707	55.622	58.4334	64.4021
Yes	A_51_P199098	Mus musculus	Yes	BioMart	transmembrane protein 107 [Source:MGI Symbol;Acc:MGI:1914160]	Tmem107	Yes	1	ENSMUSG00000020895	protein_coding	Tmem107-201, Tmem107-202, Tmem107-204, Tmem107-203, Tmem107-206, Tmem107-207, Tmem107-205	protein_coding, processed_transcript	1 protein_coding, 6,8 processed_transcript	A_51_P199098	NM_025838	Tmem107				928.142	967.815	898.805	859.757	831.468	811.873	809.093	982.779	733.203	1085.16	716.249	788.006	752.957	781.189	793.346	894.973	754.214	674.525	892.108	779.313	815.639	804.206	907.419	782.845	875.362	843.761	745.764	669.264	675.572	872.44
Yes	A_55_P2145034	Mus musculus	Yes	BioMart	SWT1 RNA endoribonuclease homolog (S. cerevisiae) [Source:MGI Symbol;Acc:MGI:1914125]	Swt1	Yes	1	ENSMUSG00000052748	protein_coding	Swt1-201, Swt1-202	protein_coding, nonsense_mediated_decay	1 protein_coding, 6,2 nonsense_mediated_decay	A_55_P2145034	NM_025819	Swt1				807.29	785.014	992.792	868.422	758.131	877.717	845.124	739.631	908.005	1027.57	947.362	799.651	784.227	802.312	869.388	805.061	729.701	638.615	712.948	727.481	777.019	719.331	724.701	721.956	721.923	714.105	725.857	724.126	773.541	692.865
Yes	A_66_P138915	Mus musculus	Yes	BioMart	Fyn proto-oncogene [Source:MGI Symbol;Acc:MGI:95602]	Fyn	Yes	1	ENSMUSG00000019843	protein_coding	Fyn-201, Fyn-202, Fyn-204, Fyn-206	protein_coding	1 protein_coding	A_66_P138915	NM_001122893	Fyn				644.151	672.612	648.315	632.194	742.586	690.498	751.185	660.598	694.277	561.927	649.279	660.541	772.854	736.345	670.847	585.049	803.359	761.578	773.213	772.007	914.785	788.359	757.636	740.233	644.168	609.207	755.05	651.615	854.03	688.936
Yes	A_55_P2157765	Mus musculus	Yes	BioMart	zona pellucida like domain containing 2 [Source:MGI Symbol;Acc:MGI:3702974]	Zpld2	Yes	1	ENSMUSG00000073747	protein_coding	Zpld2-201	protein_coding	1 protein_coding	A_55_P2157765	NM_001080712	Zpld2				26.0369	21.4522	17.8639	17.1115	18.7103	16.3656	13.2254	22.0465	15.6317	23.1221	23.5536	22.3745	24.0506	17.2295	21.6045	22.0791	27.2866	27.9455	23.694	21.0364	28.2433	32.7803	18.1749	23.62	15.4975	25.2144	22.5804	14.2832	20.6728	21.4074
Yes	A_55_P2151822	Mus musculus	Yes	BioMart	plexin D1 [Source:MGI Symbol;Acc:MGI:2154244]	Plxnd1	Yes	1	ENSMUSG00000030123	protein_coding	Plxnd1-201, Plxnd1-205, Plxnd1-202	protein_coding, retained_intron	1 protein_coding, 6,4 retained_intron	A_55_P2151822	NM_026376	Plxnd1				1391.81	1696.37	1775.48	1462.1	1759.36	1494.07	1411.6	1367.73	1406.45	1427.88	1161.2	1042.48	1122.79	1457.49	1137.4	931.194	1612.63	1900.06	1641.99	1823.04	2479.08	2107.19	1522.13	1140.42	1177.3	1619.06	1042.73	1185.21	1325.14	1045.36
Ensembl probe missing														A_66_P108149	NM_178928	Afap1l1				257.304	348.589	227.704	255.019	235.149	260.539	259.332	272.023	289.717	329.844	283.126	258.02	251.055	283.086	302.133	247.847	313.885	240.097	313.244	301.552	310.225	276.686	293.984	303.354	308.026	234.05	346.194	284.859	330.435	266.012
Yes	A_30_P01025477	Mus musculus	Yes	BioMart	RIKEN cDNA 5930430L01 gene [Source:MGI Symbol;Acc:MGI:2443110]	5930430L01Rik	Yes	1	ENSMUSG00000106951	lncRNA	5930430L01Rik-201	lncRNA	4,7 lncRNA	A_30_P01025477	chr5:149801336-149806799_R	5930430L01Rik				20.9166	37.3365	32.8075	33.3301	42.2598	37.3257	46.4363	53.4446	53.1933	34.7089	36.6296	43.9488	34.7484	44.1151	40.6788	38.7042	46.5778	43.1018	46.6429	47.5314	49.5058	48.4862	42.2425	50.1886	41.8584	53.4579	51.9685	53.3313	44.34	48.5854
Ensembl probe missing														A_51_P293110	NM_010818	Cd200				322.75	287.417	277.867	320.007	334.608	269.143	300.861	353.699	262.04	317.803	275.06	270.612	286.772	287.806	273.462	273.404	240.093	245.465	203.68	286.337	276.18	257.97	295.921	281.003	282.554	224.723	245.558	275.158	253.369	271.627
Yes	A_52_P166967	Mus musculus		BioMart	spastin [Source:MGI Symbol;Acc:MGI:1858896]	Spast	Yes	1	ENSMUSG00000024068	protein_coding	Spast-203	nonsense_mediated_decay	6,2 nonsense_mediated_decay	A_52_P166967	ENSMUST00000225549.1	Spast				674.245	617.686	585.542	722.104	601.783	589.553	590.126	654.975	676.106	622.4	578.516	648.765	567.855	521.273	654.682	605.232	523.742	606.531	656.406	611.225	664.18	625.501	536.932	562.325	543.029	628.968	590.728	651.198	717.695	583.421
Yes	A_52_P241732	Mus musculus	Yes	BioMart	peroxisomal biogenesis factor 16 [Source:MGI Symbol;Acc:MGI:1338829]	Pex16	Yes	1	ENSMUSG00000027222	protein_coding	Pex16-201, Pex16-204, Pex16-203	protein_coding, processed_transcript	1 protein_coding, 6,8 processed_transcript	A_52_P241732	NM_145122	Pex16				1258.67	1242.07	1059.52	1183.47	1208.76	1291.8	1216.89	1407.2	1353.84	944.891	1233.51	1372.23	1329.17	1374.48	1226.42	1402.78	1287.34	1562.18	1465.42	1332.55	1516.88	1220.13	1447.47	1456.73	1333.17	1259.56	1511.81	1354.76	1561.57	1537.76
Yes	A_52_P258617	Mus musculus	Yes	BioMart	CD180 antigen [Source:MGI Symbol;Acc:MGI:1194924]	Cd180	Yes	1	ENSMUSG00000021624	protein_coding	Cd180-201	protein_coding	1 protein_coding	A_52_P258617	NM_008533	Cd180				25.3871	22.7048	19.1365	15.8158	19.3765	17.7817	18.3477	30.0466	19.263	20.9434	14.4342	26.3972	23.687	28.6919	20.3274	20.6177	25.8496	18.8315	19.8811	26.4664	23.7946	23.7476	16.5527	26.1348	25.8755	26.7612	25.0642	23.8313	26.206	23.8595
Yes	A_55_P2379360	Mus musculus	Yes	BioMart	testis specific protein-Y encoded, pseudogene [Source:MGI Symbol;Acc:MGI:1201688]	Tspy-ps	Yes	1	ENSMUSG00000091749	transcribed_unprocessed_pseudogene	Tspy-ps-202, Tspy-ps-201, Tspy-ps-203	processed_transcript, transcribed_unprocessed_pseudogene	6,8 processed_transcript, 7,9 transcribed_unprocessed_pseudogene	A_55_P2379360	NR_027507	Tspy-ps				16.9077	16.0799	17.9687	24.8119	15.8536	18.5224	16.976	20.1529	12.6293	11.4765	13.7208	15.3032	12.4706	10.725	9.89504	4.89447	16.7313	19.0884	15.3925	18.1673	16.2288	11.9666	19.4008	9.52592	7.77538	10.6326	14.1261	13.9878	15.5892	7.64071
Ensembl probe missing														A_55_P2506896	NM_007908	Eef2k				639.978	597.928	638.417	654.029	686.639	683.942	704.567	621.277	643.195	689.255	607.373	602.827	603.074	624.532	589.767	600.546	622.786	602.376	675.301	743.76	627.898	650.961	704.345	666.585	605.599	568.021	679.966	636.885	641.231	653.038
Yes	A_51_P229925	Mus musculus	Yes	BioMart	carbohydrate (N-acetylglucosamino) sulfotransferase 7 [Source:MGI Symbol;Acc:MGI:1891767]	Chst7	Yes	1	ENSMUSG00000037347	protein_coding	Chst7-201	protein_coding	1 protein_coding	A_51_P229925	NM_021715	Chst7				505.745	534.301	490.493	511.866	494.533	505.755	518.942	576.47	481.159	526.642	378.17	384.713	405.388	442.593	483.143	390.875	413.194	392.023	608.361	507.95	516.717	406.303	418.221	472.248	439.743	422.651	403.4	389.106	453.335	390.993
Yes	A_51_P280446	Mus musculus	Yes	BioMart	stromal cell-derived factor 2-like 1 [Source:MGI Symbol;Acc:MGI:2149842]	Sdf2l1	Yes	1	ENSMUSG00000022769	protein_coding	Sdf2l1-201	protein_coding	1 protein_coding	A_51_P280446	NM_022324	Sdf2l1				476.788	371.317	458.882	421.977	536.07	372.261	401.071	404.561	405.235	620.338	402.486	509.398	389.515	407.683	447.461	486.61	375.409	417.193	384.437	434.488	418.489	336.49	333.845	501.33	616.459	572.761	506.499	471.875	551.488	396.337
Ensembl probe missing														A_51_P448127	NM_025890	Khdc3				249.014	184.778	201.621	181.673	115.723	162.954	154.596	154.959	171.582	211.007	191.415	193.7	130.239	113.9	178.901	207.249	138.216	163.73	159.619	135.686	78.9945	143.136	131.557	148.515	184.308	231.344	139.667	185.137	82.6187	155.712
Yes	A_52_P354248	Mus musculus	Yes	BioMart	leucine rich repeat containing 28 [Source:MGI Symbol;Acc:MGI:1915689]	Lrrc28	Yes	1	ENSMUSG00000030556	protein_coding	Lrrc28-202, Lrrc28-204, Lrrc28-210, Lrrc28-207, Lrrc28-203, Lrrc28-209, Lrrc28-211, Lrrc28-205	protein_coding, nonsense_mediated_decay, processed_transcript	1 protein_coding, 6,2 nonsense_mediated_decay, 6,8 processed_transcript	A_52_P354248	NM_175124	Lrrc28				72.7521	90.9873	78.5732	86.1131	98.0289	79.5896	94.8308	94.1689	87.5177	71.5544	108.884	88.6772	107.584	96.181	98.875	95.81	85.9449	103.201	100.452	95.4419	116.786	81.4679	98.3036	101.187	90.559	93.6537	106.619	85.3542	102.747	94.8583
Yes	A_55_P1952220	Mus musculus	Yes	BioMart	pyridoxine 5'-phosphate oxidase [Source:MGI Symbol;Acc:MGI:2144151]	Pnpo	Yes	1	ENSMUSG00000018659	protein_coding	Pnpo-201, Pnpo-203	protein_coding, processed_transcript	1 protein_coding, 6,8 processed_transcript	A_55_P1952220	NM_134021	Pnpo				4668.21	4576.94	4539.56	4314.94	4812.33	4773.16	5069.2	4633.45	5624.52	4954.19	5691.05	5143.81	5527.76	5838.52	5497.55	4905.7	4722.5	4241.96	5043.79	5253.97	5685.38	4576.93	4991.73	4682.43	5566.28	4876.53	5893.23	5268.85	6476.96	5176.4
Yes	A_55_P2037162	Mus musculus		BioMart	extended synaptotagmin-like protein 1 [Source:MGI Symbol;Acc:MGI:1344426]	Esyt1	Yes	1	ENSMUSG00000025366	protein_coding	Esyt1-202, Esyt1-203	retained_intron	6,4 retained_intron	A_55_P2037162	ENSMUST00000217948.1	Esyt1				24.4762	11.8638	24.6653	13.1892	21.1706	23.6656	19.8257	14.3672	28.8456	23.988	32.5013	21.6195	21.0008	25.2706	25.2527	26.168	27.9398	24.2598	26.7671	23.1686	27.0751	24.0317	21.0257	20.0316	23.0274	35.4665	25.5635	33.0219	26.2274	26.6042
Yes	A_55_P2040245	Mus musculus	Yes	BioMart	piezo-type mechanosensitive ion channel component 2 [Source:MGI Symbol;Acc:MGI:1918781]	Piezo2	Yes	1	ENSMUSG00000041482	protein_coding	Piezo2-202, Piezo2-215, Piezo2-214, Piezo2-205	protein_coding, nonsense_mediated_decay	1 protein_coding, 6,2 nonsense_mediated_decay	A_55_P2040245	NM_001039485	Piezo2				19.8121	20.4406	15.4735	29.7274	13.087	23.922	18.1581	18.4577	28.6165	32.1077	26.6361	30.9919	24.9707	28.8867	36.5321	31.6579	20.3597	17.6524	20.2688	31.2105	20.0767	19.1579	27.3879	14.1006	28.7518	32.2596	40.0548	40.9459	37.233	32.5545
Ensembl probe missing														A_55_P2941798	NM_001365071	Ak3				6083.98	5744.86	5543.53	5955.86	6106.93	5787.05	5673.69	6012.87	6629.6	7687.45	7421.27	7077.81	6863.16	6912.03	7176.95	7086.5	5768.64	5254.34	5471.41	5548.97	5849.51	5716.8	5425.66	5370.58	6257.9	6456.41	7093.65	7055.77	7380.93	7094.81
Yes	A_51_P409694	Mus musculus	Yes	BioMart	proline/serine-rich coiled-coil 1 [Source:MGI Symbol;Acc:MGI:1913099]	Psrc1	Yes	1	ENSMUSG00000068744	protein_coding	Psrc1-201, Psrc1-202	protein_coding	1 protein_coding	A_51_P409694	NM_019976	Psrc1				1179.53	1001.11	1009.28	1018.86	1101.05	1074.81	1050.73	964.208	767.204	864.457	704.499	870.025	842.01	772.624	884.183	751.673	893.513	890.334	945.768	913.062	1137.86	942.153	833.906	996.098	877.354	843.202	746.627	924.543	1071.53	907.982
Yes	A_52_P220783	Mus musculus	Yes	BioMart	transmembrane protein 229B [Source:MGI Symbol;Acc:MGI:2444389]	Tmem229b	Yes	1	ENSMUSG00000046157	protein_coding	Tmem229b-202, Tmem229b-206, Tmem229b-204, Tmem229b-201	protein_coding	1 protein_coding	A_52_P220783	NM_178745	Tmem229b	Extended list of GC-responsive genes			2963.39	3041.13	2553.33	2591.83	2832.63	2595.86	2386.39	2494.7	3598.45	3676.51	2940.79	3246.4	3022.09	3676.24	2887.57	3121.55	2603.47	2292.46	2798.39	2956.69	3180.6	2643.54	2816.03	2779.4	3042.39	2578.86	3546.43	3148.69	3830.27	3199.34
Yes	A_55_P2163774	Mus musculus	Yes	BioMart	cysteine-rich protein 1 (intestinal) [Source:MGI Symbol;Acc:MGI:88501]	Crip1	Yes	1	ENSMUSG00000006360	protein_coding	Crip1-205, Crip1-201, Crip1-206, Crip1-202, Crip1-204, Crip1-203	protein_coding, retained_intron, processed_transcript	1 protein_coding, 6,4 retained_intron, 6,8 processed_transcript	A_55_P2163774	NM_007763	Crip1				1111.05	1409	1377.42	1321.84	1256.65	1265.16	1303.27	1308.91	1136.2	1302.7	1464.24	1085.84	1191.33	1125.69	1266.6	959.533	1248.16	1152.41	1356.92	1709.34	1592.66	1434.25	1348.27	1265.82	1197.17	1022.59	1071.78	933.17	1332.9	1236.45
Yes	A_55_P2164689	Mus musculus		BioMart	chordin [Source:MGI Symbol;Acc:MGI:1313268]	Chrd	Yes	1	ENSMUSG00000006958	protein_coding	Chrd-202, Chrd-203	protein_coding, retained_intron	1 protein_coding, 6,4 retained_intron	A_55_P2164689	ENSMUST00000115423.7	Chrd				112.216	118.61	112.796	106.671	139.522	114.344	124.708	105.061	109.148	162.919	101.581	72.5111	111.081	105.271	99.209	77.7964	116.4	97.2462	116.192	142.638	152.623	137.99	126.469	124.245	105.018	88.8086	121.039	111.99	136.535	101.88
Yes	A_66_P114333	Mus musculus	Yes	BioMart	toll-like receptor 12 [Source:MGI Symbol;Acc:MGI:3045221]	Tlr12	Yes	1	ENSMUSG00000062545	protein_coding	Tlr12-201	protein_coding	1 protein_coding	A_66_P114333	NM_205823	Tlr12				154.784	176.941	36.2135	111.264	146.212	135.563	91.2935	182.087	102.106	111.802	42.406	74.8183	99.0425	105.391	118.611	91.0883	148.573	91.5516	254.427	144.453	73.1532	209.731	179.061	165.148	83.4225	86.7817	128.118	107.453	82.5656	82.4988
Yes	A_51_P321341	Mus musculus	Yes	BioMart	sulfotransferase family 1A, phenol-preferring, member 1 [Source:MGI Symbol;Acc:MGI:102896]	Sult1a1	Yes	1	ENSMUSG00000030711	protein_coding	Sult1a1-202, Sult1a1-201	protein_coding	1 protein_coding	A_51_P321341	NM_133670	Sult1a1	Core list of GC-responsive genes	Stress-responsive		783.949	712.305	548.457	749.887	786.548	723.444	700.856	1102.48	2477.03	3518.67	3518.17	3165.97	2924.59	3437.55	2722.8	4153.42	655.207	497.48	553.229	569.037	662.199	544.144	686.936	588.301	2316.51	1853.71	3840.98	2744.24	2801.39	3067.71
Ensembl probe missing														A_55_P2830645	NM_197940	Wipf2				4046.43	3863.07	4402.03	4305.1	4886.2	4266.58	4237.08	3860.59	3542.25	4246.4	3739.73	3802.51	4001.33	3761.92	3505.71	3598.5	3837.77	3433.74	3949.9	3754.6	4490.57	3928.31	4029.02	4131.29	3910.82	3608.11	3293.78	3452.55	3803.36	3516.42
Yes	A_51_P211131	Mus musculus	Yes	BioMart	TRAF3 interacting protein 2 [Source:MGI Symbol;Acc:MGI:2143599]	Traf3ip2	Yes	1	ENSMUSG00000019842	protein_coding	Traf3ip2-201	protein_coding	1 protein_coding	A_51_P211131	NM_134000	Traf3ip2				34.2433	31.1309	38.3539	30.7425	42.0321	35.4283	43.4386	29.5296	38.7832	37.0213	46.9345	36.082	39.5261	34.3838	39.089	44.6996	42.6227	39.58	35.6392	42.0598	34.9569	42.7059	44.5138	40.0374	43.1743	40.0462	48.49	51.7923	42.9498	39.461
Yes	A_52_P415426	Mus musculus	Yes	BioMart	serologically defined colon cancer antigen 8 [Source:MGI Symbol;Acc:MGI:1924066]	Sdccag8	Yes	1	ENSMUSG00000026504	protein_coding	Sdccag8-201, Sdccag8-203, Sdccag8-204	protein_coding, nonsense_mediated_decay, retained_intron	1 protein_coding, 6,2 nonsense_mediated_decay, 6,4 retained_intron	A_52_P415426	NM_029756	Sdccag8				324.942	286.593	315.65	287.845	384.332	305.02	335.449	311.825	334.563	362.201	311.687	314.902	303.802	320.129	295.15	357.254	320.521	324.164	307.371	346.367	384.798	311.077	299.65	373.407	361.851	332.505	359.253	357.048	401.336	327.983
Yes	A_51_P109421	Mus musculus		BioMart	eukaryotic translation initiation factor 2D [Source:MGI Symbol;Acc:MGI:109342]	Eif2d	Yes	1	ENSMUSG00000026427	protein_coding	Eif2d-203	protein_coding	1 protein_coding	A_51_P109421	NM_010709	Eif2d				469.54	486.436	404.815	465.424	415.975	508.436	449.752	459.444	509.302	409.126	488.057	458.962	555.871	561.992	465.177	473.728	488.327	515.477	505.234	473.071	554.71	459.304	462.924	556.973	449.61	421.402	590.2	505.987	648.418	537.446
Yes	A_51_P364901	Mus musculus	Yes	BioMart	maestro heat-like repeat family member 9 [Source:MGI Symbol;Acc:MGI:1925508]	Mroh9	Yes	1	ENSMUSG00000071890	protein_coding	Mroh9-201	protein_coding	1 protein_coding	A_51_P364901	NM_030071	Mroh9				19.7173	17.1714	16.8693	12.0938	12.52	17.6088	14.3927	13.1794	19.2076	13.0548	12.6524	16.7727	24.0054	17.9546	13.067	18.0132	21.9243	28.8536	20.4264	18.9734	16.3345	11.0136	22.5097	25.8973	14.8832	16.3544	13.4344	16.104	18.3542	14.7063
Yes	A_51_P191726	Mus musculus	Yes	BioMart	EF-hand calcium binding domain 6 [Source:MGI Symbol;Acc:MGI:1924877]	Efcab6	Yes	1	ENSMUSG00000022441	protein_coding	Efcab6-207, Efcab6-204, Efcab6-205	protein_coding, retained_intron, processed_transcript	1 protein_coding, 6,4 retained_intron, 6,8 processed_transcript	A_51_P191726	NM_029946	Efcab6		Stress-responsive		234.76	326.788	237.442	160.541	211.367	237.589	227.95	243.417	313.088	235.17	223.128	252.043	292.428	318.659	248.606	244.905	191.402	284.732	337.127	274.658	315.082	231.8	255.202	277.793	322.386	294.699	225.881	329.56	291.948	240.276
Yes	A_55_P2152009	Mus musculus	Yes	BioMart	tescalcin [Source:MGI Symbol;Acc:MGI:1930803]	Tesc	Yes	1	ENSMUSG00000029359	protein_coding	Tesc-201, Tesc-202, Tesc-203, Tesc-206	protein_coding, nonsense_mediated_decay, retained_intron, processed_transcript	1 protein_coding, 6,2 nonsense_mediated_decay, 6,4 retained_intron, 6,8 processed_transcript	A_55_P2152009	NM_021344	Tesc				20834.3	18022.2	18460.6	17247.4	19562.6	17751.3	17095.8	17606.6	19564.3	22537.8	20222.7	18908	18770.6	19108.4	20359.6	20977.8	17273	18997.2	18485.8	19004.9	19434	19357.4	18024.8	20020.3	21951.7	21917.1	21324.1	20500.9	23342.4	20551
Yes	A_55_P1986351	Mus musculus	Yes	BioMart	TBC1 domain family, member 32 [Source:MGI Symbol;Acc:MGI:2442827]	Tbc1d32	Yes	1	ENSMUSG00000038122	protein_coding	Tbc1d32-201	protein_coding	1 protein_coding	A_55_P1986351	NM_001033385	Tbc1d32				634.501	731.077	589.971	631.247	700.558	643.115	711.88	770.418	553.757	760.015	513.273	509.49	616.086	570.71	531.528	602.218	526.242	482.678	621.554	649.682	723.714	587.268	650.078	523.015	488.187	465.606	490.728	493.973	595.917	554.137
Ensembl probe missing														A_55_P2727080	NM_029805	Tsc22d4		Stress-responsive		139.281	75.8107	154.428	132.51	110.641	111.89	135.207	102.12	130.292	185.948	129.55	116.343	131.845	113.378	131.478	111.423	95.4985	99.4001	96.9486	97.4893	116.827	88.8699	131.176	109.009	157.001	130.066	111.431	108.519	124.037	114.731
Ensembl probe missing														A_55_P2506050	NM_133658	Ercc3				1989.43	2457.89	2000.04	2135	2027.25	2307.83	2343.53	2232.81	2306.1	2203.6	2156.4	2155.88	2288.67	2267.42	2052.89	2061.44	2201.65	2178.34	2395.54	2351.96	2571.35	2364.94	2222.24	2264.99	2022.62	1762.29	2358.15	2333.79	2534.08	2399.85
Ensembl probe missing														A_51_P166740	NM_008427	Kcnj4				10036.1	14007.6	9782.06	12236	10888.3	10685.4	12577.8	13794.8	12530.5	10327.2	10929	13201.6	11384.5	13273.7	13806.7	12434.6	13691.5	14352.6	15012.6	12818.2	15233.3	12416	13054.2	8404.38	12348.2	12814.4	13109.8	12961.9	13776.1	14086.4
Yes	A_51_P225832	Mus musculus	Yes	BioMart	RIKEN cDNA 2700097O09 gene [Source:MGI Symbol;Acc:MGI:1919908]	2700097O09Rik	Yes	1	ENSMUSG00000062198	protein_coding	2700097O09Rik-201, 2700097O09Rik-202	protein_coding, retained_intron	1 protein_coding, 6,4 retained_intron	A_51_P225832	NM_028314	2700097O09Rik				901.718	704.018	857.918	792.758	816.74	774.942	816.611	792.003	911.508	1054.1	950.357	862.791	921.496	844.498	913.515	947.89	844.477	753.07	744.118	864.689	854.734	789.027	788.91	760.366	960.805	1054.2	854.273	952.392	1076.61	941.863
NO	A_52_P186785	Mus musculus	Yes	BioMart	predicted gene, 48355 [Source:MGI Symbol;Acc:MGI:6097821], predicted gene 4036 [Source:MGI Symbol;Acc:MGI:3782210]	Gm48355, Gm4036	No	2	ENSMUSG00000113360, ENSMUSG00000113498	unprocessed_pseudogene	Gm48355-201, Gm4036-201	unprocessed_pseudogene	7,13 unprocessed_pseudogene	A_52_P186785	BG079886	LOC102642189				1119.69	844.41	846.283	949.785	902.258	748.352	1015.63	1016.84	980.57	837.243	1012.83	1125.88	1144.21	1013.21	1052.89	1135.91	999.367	1260.77	1061.4	937.32	1140.81	902.115	1074.89	1166.2	1202.29	1081.72	1354.16	1147.79	1372.57	1245.64
NO	A_55_P2160253	Mus musculus		BioMart	predicted gene, 49708 [Source:MGI Symbol;Acc:MGI:6215173]	Gm49708	Yes	1	ENSMUSG00000116656	lncRNA	Gm49708-201	retained_intron	6,4 retained_intron	A_55_P2160253	AK020160	LOC105246057				28.4107	27.8275	22.6157	29.2373	17.4286	25.1142	31.2715	29.2949	26.1395	28.0047	25.4372	24.2775	17.2584	28.1065	30.7428	29.9981	21.721	28.326	35.7033	38.87	35.4419	37.8559	46.7047	36.4709	30.142	38.8576	31.5754	36.6685	29.0032	23.8732
Ensembl probe missing														A_55_P2718102	NM_001271424	Ager				114.024	126.347	118.036	122.743	111.888	143.775	140.547	125.192	164.473	175.104	161.528	166.903	161.322	180.983	174.812	175.958	121.066	152.086	151.712	127.606	149.496	122.446	121.696	125.72	175.039	148.629	221.71	154.109	167.427	171.428
Yes	A_51_P518163	Mus musculus	Yes	BioMart	ribosomal RNA processing 9, U3 small nucleolar RNA binding protein [Source:MGI Symbol;Acc:MGI:2384313]	Rrp9	Yes	1	ENSMUSG00000041506	protein_coding	Rrp9-201	protein_coding	1 protein_coding	A_51_P518163	NM_145620	Rrp9				516.5	593.099	529.576	499.961	518.202	532.52	535.265	528.061	595.42	475.668	619.048	664.283	645.886	588.026	568.189	629.581	638.181	757.051	591.171	593.752	593.246	510.185	627.71	655.03	622.362	613.338	629.477	620.614	750.024	646.997
Yes	A_55_P2011655	Mus musculus	Yes	BioMart	predicted gene 7171 [Source:MGI Symbol;Acc:MGI:3649028]	Gm7171	Yes	1	ENSMUSG00000093663	translated_unprocessed_pseudogene	Gm7171-201	translated_unprocessed_pseudogene	7,11 translated_unprocessed_pseudogene	A_55_P2011655	ENSMUST00000177413.1	Gm7171				14.1633	25.889	17.894	27.3276	21.0827	24.0177	23.8295	22.566	8.55789	18.9278	20.742	12.4294	17.7511	16.3064	24.1265	19.4358	23.2043	15.1554	17.6471	18.9734	17.8539	17.019	17.9872	25.8973	19.4118	16.3202	16.2643	16.104	23.9705	20.7424
Ensembl probe missing														A_66_P117443	NM_001109747	Cenpw				334.558	502.883	428.02	396.201	425.103	454.622	579.839	531.144	434.594	442.518	477.295	373.595	428.979	488.738	453.225	477.341	498.553	420.497	555.899	577.813	612.406	500.824	503.731	435.981	370.689	368.133	508.112	392.251	532.039	481.495
Yes	A_55_P2077872	Mus musculus		BioMart	DEAF1, transcription factor [Source:MGI Symbol;Acc:MGI:1858496]	Deaf1	Yes	1	ENSMUSG00000058886	protein_coding	Deaf1-201, Deaf1-203, Deaf1-205, Deaf1-208	protein_coding, nonsense_mediated_decay	1 protein_coding, 6,2 nonsense_mediated_decay	A_55_P2077872	NM_001282076	Deaf1				2826.64	3120.9	2759.18	2545.76	2754.57	2850.91	2800.28	3019.05	3650.59	3080.29	3488.4	3521.87	3692.97	3544.13	3550.04	3192.46	3198.56	3734.45	3103.77	2922.39	3216.61	2874.75	3018.82	2929.55	3726.11	3538.63	3510.83	3410.52	4431.65	3854.07
Ensembl probe missing														A_66_P115181	NM_026382	Snrnp48				1406.39	1206.25	1583.05	1220.65	1431	1458.17	1132.85	1248.73	1259.62	1510.61	1432.37	1084.64	1447.52	1254.65	1257.17	1176.71	1353.34	1213.9	1135.57	1088.4	1454.81	1187.56	1103.9	1351.94	1305.9	1402.2	1088.49	1071.97	1495.82	1136.73
Ensembl probe missing														A_55_P2805745	NM_001363348	Stim2				9267.43	10633.3	10846.8	10434.6	12271.7	10080.8	9832.1	10232.1	9087.12	9386.56	9518.59	9029.7	9792.68	8898.09	8916.4	8893.67	9676.66	9078.52	10096.8	9172.41	9029.92	11103.5	10954.2	8702.96	8917.09	9381.36	8141.81	8106.04	7920.51	8938.71
Ensembl probe missing														A_55_P2598764	NM_027109	Dnase1l1				24.7639	28.0507	22.7176	21.0265	15.023	19.6551	15.1174	13.6744	20.7111	20.3656	14.6786	22.9543	18.1987	20.7875	25.5592	22.4222	30.5776	25.745	22.1193	26.7999	21.773	25.5191	21.3919	27.9619	23.5418	15.8311	21.1375	19.3911	12.9404	17.3582
Yes	A_51_P359454	Strains		BioMart	cDNA sequence BC004004 [Source:MGI Symbol;Acc:MGI:2136782]	BC004004	Yes	1	MGP_PWKPhJ_G0022436	protein_coding		protein_coding	1 protein_coding	A_51_P359454	NM_030561	BC004004				3186.69	3583.75	3310.79	3261.66	3329.83	3514.81	3445.23	3643.89	3211.91	2707.34	2960.56	3087.15	3309.44	3528.53	2965.71	3213.27	3578.95	3589.68	3907.17	3591.57	2866.08	3438.48	3581.61	3332.3	2948.21	3043.15	3391.19	3048.2	2687.18	3182.31
Yes	A_51_P390387	Mus musculus	Yes	BioMart	zinc finger, MYND domain containing 19 [Source:MGI Symbol;Acc:MGI:1914437]	Zmynd19	Yes	1	ENSMUSG00000026974	protein_coding	Zmynd19-201	protein_coding	1 protein_coding	A_51_P390387	NM_147179	Zmynd19				326.668	321.33	282.069	323.329	301.334	308.984	321.672	351.406	361.952	315.793	344.018	307.291	353.014	353.189	337.056	294.16	322.451	354.663	363.921	365.265	378.668	326.757	345.254	379.125	340.308	278.22	357.855	359.523	399.519	304.757
Yes	A_55_P1979818	Mus musculus	Yes	BioMart	signal recognition particle 54C [Source:MGI Symbol;Acc:MGI:3714359], signal recognition particle 54B [Source:MGI Symbol;Acc:MGI:3714357], signal recognition particle 54A [Source:MGI Symbol;Acc:MGI:1346087]	Srp54c, Srp54b, Srp54a	No	3	ENSMUSG00000079108, ENSMUSG00000112449, ENSMUSG00000073079	protein_coding	Srp54c-202, Srp54c-201, Srp54b-201, Srp54a-202	protein_coding	1 protein_coding	A_55_P1979818	NM_001100109	Srp54b				85.6611	114.993	113.817	82.1957	177.87	103.08	86.9449	81.4975	84.4053	79.2683	74.0504	84.3651	114.724	88.3353	88.1932	80.9841	88.6565	74.4473	81.851	63.219	70.8687	87.904	79.284	114.181	77.2646	86.8709	64.601	77.7934	56.9927	77.2244
Yes	A_30_P01022232	Mus musculus	Yes	BioMart	RIKEN cDNA A330102I10 gene [Source:MGI Symbol;Acc:MGI:1925170]	A330102I10Rik	Yes	1	ENSMUSG00000086363	lncRNA	A330102I10Rik-201, A330102I10Rik-202, A330102I10Rik-205, A330102I10Rik-207, A330102I10Rik-208, A330102I10Rik-209, A330102I10Rik-210, A330102I10Rik-211, A330102I10Rik-212, A330102I10Rik-214, A330102I10Rik-220	lncRNA	4,7 lncRNA	A_30_P01022232	chr13:29106280-29120376_F	A330102I10Rik				116.863	117.429	109.84	116.405	106.367	129.208	126.403	123.247	108.517	143.548	117.899	115.546	96.6943	87.7699	138.571	125.793	95.6809	91.1401	115.569	99.6284	31.0976	90.2741	99.8861	103.518	101.837	110.872	95.0286	100.162	47.8121	117.233
Yes	A_51_P314285	Mus musculus	Yes	BioMart	transmembrane protein 86A [Source:MGI Symbol;Acc:MGI:1915143]	Tmem86a	Yes	1	ENSMUSG00000010307	protein_coding	Tmem86a-201, Tmem86a-202	protein_coding, processed_transcript	1 protein_coding, 6,8 processed_transcript	A_51_P314285	NM_026436	Tmem86a				590.84	541.055	515.287	437.342	530.053	553.767	571.631	574.713	535.751	374.448	492.03	526.309	577.403	569.612	505.261	566.933	546.618	638.464	619.594	612.929	696.09	569.163	600.947	515.37	552.197	564.718	627.775	562.194	718.545	630.161
Yes	A_51_P384994	Mus musculus	Yes	BioMart	glutamate receptor, ionotropic, kainate 4 [Source:MGI Symbol;Acc:MGI:95817]	Grik4, No gene name	No	2	ENSMUSG00000032017, ENSMUSG00002076682	protein_coding, misc_RNA	Grik4-202, Grik4-201	protein_coding, misc_RNA	1 protein_coding, 4,12 misc_RNA	A_51_P384994	NM_175481	Grik4		Stress-responsive		6662.18	6686.45	6229.52	6422.51	6989.07	7190.02	6093.15	6520.77	6347.48	6328.27	6183.43	5971.18	5981.44	5799.64	5417.94	5587.42	6224.01	4921.34	5864.93	6433.59	5924.77	6516.11	6506.43	6271.08	5603.13	5489.55	5972.98	6019.89	6097.32	5468.47
Yes	A_52_P499297	Mus musculus	Yes	BioMart	zinc finger, MYM-type 3 [Source:MGI Symbol;Acc:MGI:1927231]	Zmym3	Yes	1	ENSMUSG00000031310	protein_coding	Zmym3-203, Zmym3-209, Zmym3-206, Zmym3-201, Zmym3-207, Zmym3-202, Zmym3-208, Zmym3-204, Zmym3-205, Zmym3-213, Zmym3-215, Zmym3-211, Zmym3-216, Zmym3-214, Zmym3-217	protein_coding, retained_intron, processed_transcript	1 protein_coding, 6,4 retained_intron, 6,8 processed_transcript	A_52_P499297	NM_019831	Zmym3				139.773	152.316	131.021	141.309	153.371	142.304	189.097	142.247	163.357	142.965	161.253	153.408	159.389	161.445	157.839	161.975	166.732	172.36	161.418	150.449	144.295	166.801	165.93	149.788	145.673	134.337	187.239	154.133	169.945	178.479
Ensembl probe missing														A_52_P593890	ENSMUST00000144599.1	Nnt				17.1641	20.1083	16.6483	17.0378	19.9655	11.5715	21.1097	16.8582	25.6286	20.2756	31.2722	19.8904	22.8888	24.222	23.5064	22.4839	29.3097	33.3316	13.9588	30.9605	22.2018	14.6458	21.7621	12.8122	21.3764	17.1645	25.5168	31.6625	23.3958	22.2212
Yes	A_52_P667923	Mus musculus	Yes	BioMart	heat shock protein 4 like [Source:MGI Symbol;Acc:MGI:107422]	Hspa4l	Yes	1	ENSMUSG00000025757	protein_coding	Hspa4l-207, Hspa4l-201	protein_coding	1 protein_coding	A_52_P667923	NM_011020	Hspa4l		Stress-responsive		1279.99	1262.33	1115.16	1209.58	1282.58	1118.56	1295.65	1455.24	1239.48	1132.62	1310.65	1342.04	1218.07	1196.42	1369.19	1285.9	1103.23	1139.93	1191.88	1282.92	1317.13	1184.57	1176.85	1111.55	1367.81	1211.4	1256.73	1321.05	1459.89	1092.41
Yes	A_55_P1961943	Mus musculus	Yes	BioMart	CD68 antigen [Source:MGI Symbol;Acc:MGI:88342]	Cd68	Yes	1	ENSMUSG00000018774	protein_coding	Cd68-201, Cd68-202, Cd68-203	protein_coding, processed_transcript	1 protein_coding, 6,8 processed_transcript	A_55_P1961943	NM_001291058	Cd68				817.042	1016.06	691.686	725.778	716.477	792.007	860.047	922.616	695.313	862.979	718.847	745.401	751.285	813.123	788.368	818.814	822.372	975.002	903.443	881.839	1196.4	850.81	858.356	801.03	854.878	896.62	832.803	823.415	1058.78	878.419
Yes	A_55_P1984307	Mus musculus	Yes	BioMart	adhesion G protein-coupled receptor F5 [Source:MGI Symbol;Acc:MGI:2182928]	Adgrf5	Yes	1	ENSMUSG00000056492	protein_coding	Adgrf5-201	protein_coding	1 protein_coding	A_55_P1984307	NM_001081178	Adgrf5				237.286	359.553	289.087	302.156	347.647	333.779	354.173	331.582	384.427	414.915	374.066	313.306	331.542	357.431	305.931	306.998	364.333	296.649	407.719	465.106	438.361	347.753	398.501	272.597	343.804	287.365	429.167	378.446	424.743	382.551
Yes	A_55_P2021358	Mus musculus		BioMart	kelch-like 15 [Source:MGI Symbol;Acc:MGI:1923400]	Klhl15	Yes	1	ENSMUSG00000043929	protein_coding	Klhl15-203, Klhl15-202, Klhl15-201	protein_coding	1 protein_coding	A_55_P2021358	NM_001039060	Klhl15				45.6544	53.401	46.5755	47.4877	45.6227	53.3455	54.2191	65.8134	35.9527	43.8068	30.8701	38.1433	37.6913	35.9537	27.4722	39.2528	43.3859	42.1219	59.9622	48.001	67.5146	66.377	63.3848	50.6673	37.6866	34.564	40.1677	34.3927	50.7799	47.394
Yes	A_55_P2059606	Mus musculus	Yes	BioMart	signal transducer and activator of transcription 2 [Source:MGI Symbol;Acc:MGI:103039]	Stat2	Yes	1	ENSMUSG00000040033	protein_coding	Stat2-201, Stat2-202, Stat2-205	protein_coding, retained_intron	1 protein_coding, 6,4 retained_intron	A_55_P2059606	NM_019963	Stat2				1366.5	1337.16	1286.15	1308.63	1178.61	1181.76	1099.33	1103.04	1333.07	1647.35	1264.45	1260.14	1221.67	1195.23	1168.25	1112.84	1177.47	1127.79	1076.08	1247.18	1291.09	1130.61	1225.72	1168.49	1354.69	1338.03	1239.83	1330.54	1470.13	1154.21
Yes	A_55_P2078073	Strains		BioMart	PQ loop repeat containing 2 [Source:MGI Symbol;Acc:MGI:2384837]	Pqlc2	Yes	1	MGP_WSBEiJ_G0028221	protein_coding		protein_coding, unknown_likely_coding	1 protein_coding, 5,2 unknown_likely_coding	A_55_P2078073	NM_145384	Pqlc2				467.514	491.142	522.985	518.54	549.361	537.416	571.29	502.771	678.115	534.173	580.606	623.507	598.317	657.638	520.937	555.118	560.93	553.404	549.388	617.926	670.82	592.487	557.489	558.275	550.343	544.843	645.666	608.026	729.507	651.003
Ensembl probe missing														A_55_P2200461	AK082914					36.5371	34.9273	26.5963	43.1083	32.4502	28.1501	33.2054	35.3609	30.0636	43.1036	34.4149	35.9527	26.7161	20.5643	37.7142	32.8657	31.3015	28.6338	21.1656	21.8364	19.4714	33.5153	30.9142	25.3067	27.7558	24.8609	32.1993	15.3519	28.872	27.1455
Ensembl probe missing														A_55_P2302577	XM_006539526	AI426330				4606.13	3793.54	4540.32	4448.52	4515.26	4415.71	3738.81	3968.27	4167.27	4767.03	4074.11	4448.02	3942.15	3798.94	3583.63	4159.63	4062.42	3964.82	3825.88	4225.34	4597.01	3958.18	4038.94	4247.34	4139.88	4305.08	3706.76	4139.66	4534.29	4117.39
Ensembl probe missing														A_55_P2721817	NM_175438	Aldh4a1				2438.46	2234.41	2377.01	2585.24	2072.41	2146.48	2411.57	2369.12	2414.51	2594.48	2376.53	2566.38	2334.5	2436.73	2533.82	2598.3	2387.2	2259.83	2212.01	2316.98	2548.8	2383.78	2203.62	2091.93	2415.79	2436.95	2265.68	2558.52	2618.54	2481.11
Ensembl probe missing														A_55_P2784680	XR_001782541	C030004G16Rik				64.8557	88.9147	72.2872	73.6664	73.0459	90.2288	83.8244	77.5524	85.4878	69.6995	82.0223	63.7312	67.0947	78.1707	74.6942	70.1766	92.6739	71.5022	94.2915	64.1423	39.22	84.5192	91.6826	75.4436	66.6717	83.7865	79.344	81.6189	36.5865	79.1729
Ensembl probe missing														A_66_P120927	NM_019444	Ramp2				458.379	496.498	333.01	419.151	446.012	422.994	433.636	457.324	537.019	548.694	600.781	655.367	644.248	608.463	513.184	663.287	425.486	520.307	442.799	450.961	500.731	458.21	529.709	497.61	537.023	443.047	687.288	507.473	651.628	580.962
Ensembl probe missing														A_66_P123166	NM_025682	Pspc1				558.443	734.985	573.668	514.93	548.551	586.606	597.069	568.873	473.747	610.553	597.073	491.605	521.98	534.01	578.79	465.062	660.616	604.988	685.341	652.681	699.19	594.063	668.981	600.578	661.491	557.701	574.353	432.906	659.344	570.664
Ensembl probe missing														A_66_P126482	NM_001357569	Trmt1l				180.582	168.492	159.885	199.891	166.155	159.897	147.887	154.678	169.155	157.861	183.808	171.063	143.586	141.18	138.016	143.94	155.965	153.808	139.41	164.069	151.649	149.764	144.48	157.952	148.592	162.707	162.986	162.116	160.845	135.508
Ensembl probe missing														A_66_P127415	AK084630	D330023K18Rik				44.8997	67.2398	42.3293	63.156	64.1784	46.7384	65.8743	61.5595	58.2049	54.7979	56.6468	56.1296	49.9053	59.7524	58.8521	54.0334	59.5093	53.0384	61.5628	67.0113	54.1161	56.9653	60.1396	53.1232	67.0515	69.3434	64.0408	70.5298	65.4011	61.1843
Yes	A_30_P01028301	Mus musculus	Yes	BioMart	RIKEN cDNA 4930453N24 gene [Source:MGI Symbol;Acc:MGI:1914859]	4930453N24Rik	Yes	1	ENSMUSG00000059920	protein_coding	4930453N24Rik-201	protein_coding	1 protein_coding	A_30_P01028301	chr16:64758224-64765674_R	4930453N24Rik				149.508	181.789	196.219	183.197	194.549	178.277	201.695	195.375	145.062	184.316	126.558	134.523	152.138	147.209	154.754	138.344	170.655	158.317	146.573	169.071	192.787	186.592	174.294	151.605	140.732	166.27	131.706	134.357	156.362	146.065
Ensembl probe missing														A_55_P2742396	BC035532					269.01	312.314	337.118	349.046	219.576	309.031	221.4	313.198	286.674	268.227	341.898	292.221	279.627	280.308	279.968	357.873	272.164	229.452	289.956	206.475	277.282	301.39	189.863	194.425	267.704	320.147	239.308	311.191	318.892	273.695
Yes	A_52_P215106	Mus musculus	Yes	BioMart	phosphoinositide-3-kinase regulatory subunit 5 [Source:MGI Symbol;Acc:MGI:2144613]	Pik3r6	Yes	1	ENSMUSG00000046207	protein_coding	Pik3r6-202, Pik3r6-201, Pik3r6-205, Pik3r6-204	protein_coding, processed_transcript	1 protein_coding, 6,8 processed_transcript	A_52_P215106	NM_001004435	Pik3r6				939.379	952.9	869.858	795.497	979.484	885.848	921.177	1020.36	795.598	855.991	820.891	752.699	888.81	905.245	853.366	904.82	1024.17	1008.13	986.79	968.875	1077.46	991.01	1112.41	984.576	999.71	942.344	994.527	802.196	1091.52	942.471
NO	A_51_P367977	Mus musculus	Yes	BioMart	predicted gene, 37811 [Source:MGI Symbol;Acc:MGI:5611039]	Gm37811	Yes	1	ENSMUSG00000102900	TEC	Gm37811-201	TEC	5,1 TEC	A_51_P367977	AK053854	C1ql3		Stress-responsive		61.6078	83.5013	68.3428	80.3679	82.3508	75.5649	91.4931	80.9314	79.1099	61.6572	74.0634	76.4618	78.4687	96.5589	95.3496	90.0388	86.5525	84.4323	95.8577	97.7071	98.3328	72.8881	66.9779	73.4511	85.9498	82.4592	84.7198	78.2654	80.6627	87.9085
Yes	A_51_P479177	Mus musculus	Yes	BioMart	nitric oxide synthase interacting protein [Source:MGI Symbol;Acc:MGI:1913644]	Nosip	Yes	1	ENSMUSG00000003421	protein_coding	Nosip-202, Nosip-201, Nosip-210, Nosip-206, Nosip-203, Nosip-208, Nosip-209	protein_coding, nonsense_mediated_decay, retained_intron, processed_transcript	1 protein_coding, 6,2 nonsense_mediated_decay, 6,4 retained_intron, 6,8 processed_transcript	A_51_P479177	NM_025533	Nosip				1425.04	1669.2	1476.26	1492.95	1680.62	1525.71	1492.64	1470.8	1700.96	1414.49	1474.09	1554.38	1690.11	1837.86	1456.76	1539.12	1694.77	1614.11	1593.9	1668.7	1909.06	1548.04	1782.04	1653.5	1414.54	1391.81	1718.84	1470.4	1916.27	1730.73
Ensembl probe missing														A_52_P883941	XR_001780403					608.304	528.562	592.218	503.157	675.34	599.31	601.375	528.687	663.155	720.075	619.471	613.534	680.187	678.381	589.139	592.02	611.923	653.44	585.843	678.081	822.535	681.181	639.269	627.764	608.129	691.041	678.21	756.034	945.594	720.635
Yes	A_55_P2039981	Mus musculus	Yes	BioMart	glutamate receptor, ionotropic, kainate 2 (beta 2) [Source:MGI Symbol;Acc:MGI:95815]	Grik2	Yes	1	ENSMUSG00000056073	protein_coding	Grik2-207, Grik2-202, Grik2-203	protein_coding, retained_intron	1 protein_coding, 6,4 retained_intron	A_55_P2039981	NM_010349	Grik2		Stress-responsive		92.7821	106.738	141.324	66.5585	107.605	109.581	112.098	133.351	72.3483	92.3797	136.31	68.999	101.36	81.0488	85.115	79.3351	172.859	174.824	81.913	114.739	113.062	87.9072	148.538	131.834	151.438	135.366	65.8376	100.02	99.8729	102.143
Ensembl probe missing														A_66_P134523	NM_001037170	Tomm40l				928.732	877.635	949.794	803.942	959.19	938.535	939.781	838.48	891.167	981.865	899.578	713.051	894.76	910.164	874.053	840.577	831.501	734.738	940.956	891.726	1046.15	934.369	808.116	881.88	904.859	818.055	884.748	769.658	947.339	888.324
Ensembl probe missing														A_55_P2932733	NM_023799	Mgea5				19781	17273.6	19710.6	19280.9	18701.3	18218.3	18690.4	20297.1	17617.9	16036	16253.8	17121.1	17098.5	16691.6	17312.1	18541.9	19351.7	19880.9	18622.3	18551.6	18570.5	18092	16624.4	17670.3	17560.6	18712.9	17484.8	18403.2	19082.3	16245.6
Yes	A_55_P1986296	Mus musculus	Yes	BioMart	transgelin 2 [Source:MGI Symbol;Acc:MGI:1312985]	Tagln2	Yes	1	ENSMUSG00000026547	protein_coding	Tagln2-202	protein_coding	1 protein_coding	A_55_P1986296	NM_178598	Tagln2				1747.53	2270.84	2054.32	2070.17	1922.7	1907.29	1816.51	2418.62	1933.22	1904.55	1884.41	1667.25	1584	1490.96	1770.8	1741.54	2106.7	2217.03	2598.18	2363.21	2967.82	2410.63	2063.58	2118.05	2197.78	2344.79	2078.85	2000.7	2453	2241.89
Ensembl probe missing														A_55_P2502111	NM_001163728	4930563E22Rik				882.934	947.4	812.59	946.852	874.793	894.577	932.067	983.98	824.342	1105.77	756.773	865.497	802.043	831.196	805.098	978.326	872.463	801.602	885.395	885.477	830.014	841.075	882.237	861.737	882.376	973.495	844.477	837.12	798.628	895.133
Ensembl probe missing														A_55_P2904646	NM_178214	Hist2h2be				779.966	903.69	830.146	787.665	851.776	767.068	823.24	1031.97	696.665	964.482	857.251	761.746	849.259	912.736	874.5	780.039	777.951	647.752	850.94	775.597	946.867	825.466	836.026	704.108	867.942	971.641	760.161	769.198	1080.98	1061.98
Yes	A_51_P482951	Mus musculus	Yes	BioMart	folylpolyglutamyl synthetase [Source:MGI Symbol;Acc:MGI:95576]	Fpgs	Yes	1	ENSMUSG00000009566	protein_coding	Fpgs-201, Fpgs-204, Fpgs-205, Fpgs-206	protein_coding, retained_intron, processed_transcript	1 protein_coding, 6,4 retained_intron, 6,8 processed_transcript	A_51_P482951	NM_010236	Fpgs				480.344	435.568	451.112	485.3	443.425	466.303	498.04	478.519	481.381	391.986	447.885	412.252	423.017	439.86	474.759	417.628	560.738	495.99	506.549	486.769	550.246	527.891	438.753	497.346	416.957	438.531	457.821	490.563	585.743	495.397
Ensembl probe missing														A_66_P128161	NM_001284427	Smtn				56.6299	56.2298	50.1547	42.424	51.9581	47.8798	53.0642	44.6384	39.1688	46.0008	65.6083	50.174	52.8598	56.5549	69.6586	53.8863	54.755	62.0266	46.6569	52.0643	56.8803	46.3002	57.1773	54.6119	60.3256	48.0126	52.8925	44.3854	62.6064	62.3422
Yes	A_30_P01025431	Mus musculus	Yes	BioMart	hypoxia-inducible factor 1, alpha subunit inhibitor [Source:MGI Symbol;Acc:MGI:2442345]	Hif1an	Yes	1	ENSMUSG00000036450	protein_coding	Hif1an-201	protein_coding	1 protein_coding	A_30_P01025431	chr19:44653017-44654777_F	Hif1an				178.775	190.431	178.182	187.636	153.428	177.503	193.181	232.71	162.423	242.161	159.283	171.485	122.185	161.426	194.835	172.209	152.053	133.651	183.791	168.644	182.008	221.362	158.08	153.108	164.159	159.658	151.144	157.301	138.373	171.175
Yes	A_51_P141932	Mus musculus	Yes	BioMart	ankyrin repeat and SAM domain containing 1 [Source:MGI Symbol;Acc:MGI:2446180]	Anks1	Yes	1	ENSMUSG00000024219	protein_coding	Anks1-203, Anks1-202, Anks1-211, Anks1-201, Anks1-204, Anks1-207	protein_coding	1 protein_coding	A_51_P141932	NM_181413	Anks1				1797.24	1792.43	1574.08	1840.39	1636.56	1809.03	1741.76	1820.5	1791.09	1737.96	1725.31	1784.39	1826.91	1921.94	1833.14	1932.91	1809.36	1947.3	1868.49	1739.51	2067.37	1792.96	1800.74	1916.04	1920.88	1747.52	1824.35	1834.05	2183.27	1872.35
Yes	A_51_P267314	Mus musculus	Yes	BioMart	TBC1 domain family, member 10c [Source:MGI Symbol;Acc:MGI:1922072]	Tbc1d10c	Yes	1	ENSMUSG00000040247	protein_coding	Tbc1d10c-202, Tbc1d10c-209, Tbc1d10c-201, Tbc1d10c-206, Tbc1d10c-207, Tbc1d10c-204, Tbc1d10c-203, Tbc1d10c-210, Tbc1d10c-205, Tbc1d10c-208	protein_coding, nonsense_mediated_decay, retained_intron, processed_transcript	1 protein_coding, 6,2 nonsense_mediated_decay, 6,4 retained_intron, 6,8 processed_transcript	A_51_P267314	NM_178650	Tbc1d10c				42.9991	31.5959	43.5221	27.0028	34.4902	39.8609	33.5974	27.5353	36.7883	48.3097	48.2042	32.6647	48.0561	47.4698	47.4621	48.4628	44.6037	43.7993	37.2188	35.2173	49.5278	52.9622	26.5934	41.522	41.9625	51.1823	58.9247	55.9748	57.4964	53.1366
Yes	A_51_P495485	Mus musculus	Yes	BioMart	phosphatidylinositol-4,5-bisphosphate 4-phosphatase 2 [Source:MGI Symbol;Acc:MGI:1919769]	Pip4p2	Yes	1	ENSMUSG00000028221	protein_coding	Pip4p2-201	protein_coding	1 protein_coding	A_51_P495485	NM_028264	Tmem55a				6580.96	6582.22	6557.07	6602.77	6735.39	6531.55	6797.19	7035.4	5720.34	5977.46	5440.89	5593.01	5597.93	5514.08	5742.86	5750.24	5838.18	5813.79	6227.27	6409.52	7108.28	6723.12	6065.99	5240.47	5664.44	5333.08	5432.27	5790.66	6174.46	5552.4
Yes	A_52_P399934	Mus musculus	Yes	BioMart	dual specificity phosphatase 2 [Source:MGI Symbol;Acc:MGI:101911]	Dusp2	Yes	1	ENSMUSG00000027368	protein_coding	Dusp2-201, Dusp2-202	protein_coding, retained_intron	1 protein_coding, 6,4 retained_intron	A_52_P399934	NM_010090	Dusp2				237.916	316.193	206.087	243.95	268.475	225.874	284.131	326.801	316.374	269.97	215.878	301.162	252.624	302.357	241.295	275.783	293.446	250.864	351.49	328.175	357.353	341.06	345.475	260.608	295.826	297.397	308.631	294.765	344.683	331.615
Yes	A_52_P642005	Mus musculus	Yes	BioMart	calmodulin binding transcription activator 1 [Source:MGI Symbol;Acc:MGI:2140230]	Camta1	Yes	1	ENSMUSG00000014592	protein_coding	Camta1-202, Camta1-207, Camta1-201, Camta1-204, Camta1-203	protein_coding	1 protein_coding	A_52_P642005	NM_001081557	Camta1				17179.2	18109.7	18884.7	16889.5	18807	18890	17451.7	18485.9	17423.7	17645.6	18960.2	17437.6	16906.2	16189.8	17055.4	17434.6	17887.8	17503.6	17196	18543.6	19057.8	17218.3	17946	16909.4	18866.4	18231.9	16130.6	17276.6	19380.5	15854.6
Ensembl probe missing														A_55_P2717907	ENSMUST00000184806.1	Tcf12				49.4871	62.1538	55.3889	64.2283	26.8098	59.125	60.3511	60.2316	48.4534	48.8977	43.3881	47.4853	26.4632	47.7572	42.5045	43.3559	53.0195	61.17	62.5757	56.2486	40.1879	66.3089	64.7783	51.6924	44.3772	46.2591	53.4263	54.8927	33.0358	50.2366
Ensembl probe missing														A_66_P100846	AK019520	4833432E10Rik				243.704	373.364	280.113	314.733	329.848	295.913	376.153	356.878	275.763	357.764	228.508	259.103	259.264	327.173	302.823	245.572	332.341	302.39	343.327	376.16	495.591	403.681	333.848	266.858	271.185	299.121	284.482	308.047	400.309	329.926
Yes	A_55_P1953369	Mus musculus		BioMart	LUC7-like 2 (S. cerevisiae) [Source:MGI Symbol;Acc:MGI:2183260]	Luc7l2	Yes	1	ENSMUSG00000029823	protein_coding	Luc7l2-209, Luc7l2-202, Luc7l2-204, Luc7l2-210	nonsense_mediated_decay, retained_intron	6,2 nonsense_mediated_decay, 6,4 retained_intron	A_55_P1953369	NM_001331222	Luc7l2		Stress-responsive		165.854	172.208	171.928	163.14	152.62	193.291	169.885	147.132	151.096	141.488	150.888	173.707	162.401	155.302	142.751	144.573	191.233	197.231	155.409	149.167	158.003	172.551	161.467	185.307	142.947	171.45	150.527	184.361	170.998	146.488
Ensembl probe missing														A_52_P249672	AK014716	4833417J20Rik				110.502	131.699	119.419	115.637	138.953	133.763	165.095	134.733	127.471	149.159	107.91	120.162	131.198	148.468	133.008	112.279	122.858	130.722	158.087	165.433	184.267	148.343	145.246	126.044	136.126	129.506	130.847	119.994	157.343	137.296
Yes	A_52_P480266	Mus musculus		BioMart	alpha tubulin acetyltransferase 1 [Source:MGI Symbol;Acc:MGI:1913869]	Atat1	Yes	1	ENSMUSG00000024426	protein_coding	Atat1-212, Atat1-201, Atat1-209	protein_coding	1 protein_coding	A_52_P480266	NM_028476	Atat1				542.425	498.801	453.471	480.651	506.387	462.494	409.813	478.428	549.734	330.299	614.869	609.214	547.155	572.703	522.284	598.696	549.873	841.923	564.878	558.296	586.059	425.956	633.42	623.976	618.089	608.135	674.246	664.966	723.384	567.824
Yes	A_52_P588539	Mus musculus	Yes	BioMart	SNAP-associated protein [Source:MGI Symbol;Acc:MGI:1333745]	Snapin	Yes	1	ENSMUSG00000001018	protein_coding	Snapin-203, Snapin-205, Snapin-204, Snapin-202, Snapin-201	protein_coding, nonsense_mediated_decay, retained_intron	1 protein_coding, 6,2 nonsense_mediated_decay, 6,4 retained_intron	A_52_P588539	NM_133854	Snapin		Stress-responsive		495.487	573.487	480.392	555.654	500.963	565.459	510.094	548.346	539.091	450.608	457.809	541.409	486.746	554.908	475.029	533.325	533.339	570.974	593.536	566.677	723.096	636.634	550.428	533.969	506.875	444.699	640.328	572.627	602.626	494.976
Yes	A_52_P594756	Mus musculus	Yes	BioMart	ankyrin repeat and SOCS box-containing 4 [Source:MGI Symbol;Acc:MGI:1929751]	Asb4	Yes	1	ENSMUSG00000042607	protein_coding	Asb4-201	protein_coding	1 protein_coding	A_52_P594756	NM_023048	Asb4		Stress-responsive		83.9402	71.0982	76.8992	68.4532	63.0551	78.4954	71.1242	84.4864	80.2761	108.791	96.0889	77.3746	73.1067	103.277	113.998	79.2037	75.6693	66.1401	88.1112	91.7859	121.546	89.9793	82.3417	59.2806	127.707	80.4968	117.432	178.602	106.59	100.631
Yes	A_55_P2041045	Mus musculus	Yes	BioMart	casein kinase 1, gamma 2 [Source:MGI Symbol;Acc:MGI:1920014]	Csnk1g2	Yes	1	ENSMUSG00000003345	protein_coding	Csnk1g2-201, Csnk1g2-203, Csnk1g2-206, Csnk1g2-208	protein_coding, retained_intron	1 protein_coding, 6,4 retained_intron	A_55_P2041045	NM_134002	Csnk1g2		Stress-responsive		11976.6	11816.5	11806.9	12075.2	11652.9	11462.6	11281.6	11762.2	11027.8	9490.35	10250.1	10649.8	9993.96	10609.6	10779.7	10464.1	11105	11168	12129.1	11581.2	12575.3	13083.3	11358.2	11140.3	10792.4	10551.3	10147.5	10665.1	10966.5	10363.2
Yes	A_55_P2048110	Mus musculus	Yes	BioMart	transmembrane protein 97 [Source:MGI Symbol;Acc:MGI:1916321]	Tmem97	Yes	1	ENSMUSG00000037278	protein_coding	Tmem97-201	protein_coding	1 protein_coding	A_55_P2048110	NM_133706	Tmem97				660.851	667.773	570.328	567.429	656.423	625.004	660.904	654.804	576.103	623.073	584.713	610.618	680.09	652.338	599.17	588.616	644.234	750.175	727.521	693.805	787.396	625.048	630.984	655.031	623.401	615.646	660.936	610.861	708.328	682.068
Yes	A_55_P2052563	Mus musculus	Yes	BioMart	inhibitor of DNA binding 1, HLH protein [Source:MGI Symbol;Acc:MGI:96396]	Id1	Yes	1	ENSMUSG00000042745	protein_coding	Id1-201, Id1-202	protein_coding	1 protein_coding	A_55_P2052563	NM_001355113	Id1	Core list of GC-responsive genes			1258.36	1246.13	1169.3	1141.84	877.099	1195.41	1008.2	1582.71	896.133	1640.24	1243.76	1219.92	746.138	1143.33	1060.27	1021.88	1694.83	1390.86	1349.11	1308.13	1818.31	1396.55	1223.89	1120.99	1133.45	1558.02	1429.49	1321.98	1436.05	1065.37
Yes	A_55_P2071888	Mus musculus		BioMart	solute carrier family 45, member 1 [Source:MGI Symbol;Acc:MGI:2653235]	Slc45a1	Yes	1	ENSMUSG00000039838	protein_coding	Slc45a1-202	protein_coding	1 protein_coding	A_55_P2071888	ENSMUST00000117997.1	Slc45a1				213.843	229.649	194.583	189.933	197.042	231.665	235.371	237.587	262.916	229.499	274.667	271.7	258.669	254.976	251.275	242.076	246.458	256.897	209.796	301.165	240.876	207.493	241.992	224.676	253.281	253.827	234.516	273.751	341.448	240.666
Yes	A_55_P2178152	Mus musculus	Yes	BioMart	centriole, cilia and spindle associated protein [Source:MGI Symbol;Acc:MGI:1920670], RIKEN cDNA 2810455O05 gene [Source:MGI Symbol;Acc:MGI:1920072]	Ccsap, 2810455O05Rik	No	2	ENSMUSG00000031971, ENSMUSG00000085030	protein_coding, lncRNA	Ccsap-201, Ccsap-202, 2810455O05Rik-201	protein_coding, lncRNA	1 protein_coding, 4,7 lncRNA	A_55_P2178152	NM_028536	Ccsap				1456.21	1536.92	1830.76	1732.86	1793.18	1710.73	1830.79	2061	2215.73	1837.47	1838.68	1930.52	1896.2	2089.42	1937.25	1903.47	1920.76	2045.2	2154.97	1925.21	2230.57	1986.67	1914.6	2275.61	1992.96	2160.88	2078.16	2022.94	2191.82	2050.76
Ensembl probe missing														A_66_P104570	AK044604					100.877	110.978	93.8206	98.9329	113.646	102.364	107.159	109.354	105.621	88.114	95.1239	109.173	119.679	145.254	96.268	103.439	103.544	126.619	122.827	115.274	129.677	120.812	87.311	104.281	92.0734	117.22	132.869	116.563	140.143	131.561
Ensembl probe missing														A_51_P392244	NM_029878	Tbcd				1463.53	1401.83	1376.82	1413.72	1364.67	1479.23	1354.76	1338.64	1533.88	1359.48	1471.37	1553.84	1502.2	1536.93	1342.81	1296.1	1536.03	1551.98	1485.63	1471.62	1728.97	1439.21	1416.71	1567.26	1443.57	1361.24	1483.11	1399.92	1842.71	1563.13
Yes	A_52_P631514	Mus musculus		BioMart	ATP synthase peripheral stalk-membrane subunit b [Source:MGI Symbol;Acc:MGI:1100495]	Atp5pb	Yes	1	ENSMUSG00000000563	protein_coding	Atp5pb-202	retained_intron	6,4 retained_intron	A_52_P631514	ENSMUST00000123959.1	Atp5f1				22.7628	25.4953	19.7636	25.9287	22.4667	28.1642	27.4131	30.1094	44.595	35.6074	34.3531	39.432	33.1535	40.0934	39.0443	30.7537	33.5989	30.2936	40.187	32.0069	40.3335	32.0837	35.416	42.4716	38.1206	38.342	42.2231	44.9875	47.2113	33.4208
Ensembl probe missing														A_55_P2738037	ENSMUST00000212636.1	Klhl36				57.1955	59.7249	60.7056	52.2064	76.8584	51.308	57.0795	65.2685	61.599	67.4136	69.3496	60.1184	80.3621	82.2027	56.6043	85.8637	78.0998	67.9328	84.1886	68.6459	95.3931	71.267	76.7432	78.2189	71.3318	69.1324	84.8103	72.0179	82.3618	83.3356
Yes	A_51_P247614	Mus musculus	Yes	BioMart	small integral membrane protein 10 like 2A [Source:MGI Symbol;Acc:MGI:2443645]	Smim10l2a	Yes	1	ENSMUSG00000054850	protein_coding	Smim10l2a-201	protein_coding	1 protein_coding	A_51_P247614	NM_183030	Smim10l2a				1512.87	1420.83	1362.08	1510.94	1585.21	1465.85	1494.84	1502.01	1743.56	1552.9	1624.51	1836.44	1829.29	1836.66	1607.38	1886.51	1445.61	1664.1	1545.88	1810.94	1657.88	1455.56	1698.98	1446.44	1575.87	1568.16	1925.62	1941.7	1929.98	1853.49
Yes	A_55_P1990663	Mus musculus	Yes	BioMart	DEAD box helicase 5 [Source:MGI Symbol;Acc:MGI:105037], microRNA 3064 [Source:MGI Symbol;Acc:MGI:4834237]	Ddx5, Mir3064	No	2	ENSMUSG00000020719, ENSMUSG00000093273	protein_coding, miRNA	Ddx5-201, Mir3064-201, Ddx5-208, Ddx5-205, Ddx5-207	protein_coding, miRNA, nonsense_mediated_decay, processed_transcript	1 protein_coding, 4,6 miRNA, 6,2 nonsense_mediated_decay, 6,8 processed_transcript	A_55_P1990663	NM_007840	Ddx5				3879.45	4162.22	4658.66	4143.46	4683.08	4453.68	4049.7	4266.95	3826.35	4554.89	4608.01	3854.81	4432.73	4215.88	3923.36	4141.7	4117.07	4163.53	3982.11	3596.16	4562.02	4201.4	3830.34	4330.69	3952.89	4275.18	4076.87	3689.98	4635.22	4070.13
Yes	A_55_P2150633	Mus musculus	Yes	BioMart	growth arrest and DNA-damage-inducible, gamma interacting protein 1 [Source:MGI Symbol;Acc:MGI:1914947]	Gadd45gip1	Yes	1	ENSMUSG00000033751	protein_coding	Gadd45gip1-201	protein_coding	1 protein_coding	A_55_P2150633	NM_183358	Gadd45gip1				1499.96	1599.12	1429.36	1546.68	1590.02	1558.98	1744.34	1518.71	1753	1616.32	1519.98	1508.86	1598.16	1716.7	1615.09	1672.53	1703.8	1754.66	1683.2	1899.08	1823.27	1489.76	1924.09	1759.68	1619.4	1525.26	1718.07	1574.86	1909.18	1618.06
Ensembl probe missing														A_55_P2730013	AK037113	9530082P21Rik				45.9754	69.8457	49.7597	61.4089	42.2004	55.47	42.2692	62.4008	46.7198	50.8955	46.2487	50.6213	56.9731	54.27	44.8583	42.2591	68.7873	57.8149	57.8401	49.1891	68.6832	72.6582	84.9844	66.2127	58.1544	47.01	58.2982	52.9763	68.8916	55.2673
Ensembl probe missing														A_55_P2809145	XR_866083	Gm13373				37.6615	49.5473	47.6383	55.0455	37.3141	34.8187	36.6004	39.6311	41.3004	54.4969	38.4651	31.4429	37.0064	34.7441	33.9273	32.7327	38.8171	30.8934	38.1922	35.8194	32.6256	32.1832	34.5147	28.0813	38.0113	35.9076	41.2682	40.7417	34.19	34.9384
Ensembl probe missing														A_66_P124630	NM_001199060	Wdr12				772.98	744.229	675.224	673.116	746.786	737.106	791.486	811.501	870.781	690.642	729.948	738.439	775.513	848.699	740.838	840.505	728.885	763.906	833.53	759.828	957.562	803.419	693.264	704.786	732.039	701.168	904.309	776.602	914.789	786.447
Ensembl probe missing														A_66_P131505	ENSMUST00000198165.1	Auts2		Stress-responsive		684.43	469.615	573.073	668.194	489.804	603.027	452.724	412.993	645.579	457.547	460.653	561.922	412.505	384.827	513.993	486.992	471.529	468.868	422.78	409.801	517.984	447.241	297.325	389.774	364.44	623.34	505.99	663.343	604.253	400.285
Yes	A_51_P481159	Mus musculus	Yes	BioMart	carbonyl reductase 3 [Source:MGI Symbol;Acc:MGI:1309992]	Cbr3	Yes	1	ENSMUSG00000022947	protein_coding	Cbr3-201	protein_coding	1 protein_coding	A_51_P481159	NM_173047	Cbr3				4747.73	4597.77	4230.39	4186.51	4341.48	4216.58	4674.72	5099.45	3684.18	5592.25	3732.34	3838.74	3238.42	3463.44	4008.79	3777.29	2803.6	3619.96	4640.05	3725.5	5090.99	4671.42	4095.61	3974.07	4185.88	4363.34	3653.38	4246.35	4870.49	4206.54
Yes	A_55_P2073682	Mus musculus	Yes	BioMart	glutamate receptor, metabotropic 4 [Source:MGI Symbol;Acc:MGI:1351341]	Grm4	Yes	1	ENSMUSG00000063239	protein_coding	Grm4-202, Grm4-201, Grm4-206, Grm4-207, Grm4-205, Grm4-208	protein_coding, nonsense_mediated_decay	1 protein_coding, 6,2 nonsense_mediated_decay	A_55_P2073682	NM_001013385	Grm4				295.758	294.508	228.547	266.428	265.595	257.67	307.8	309.658	289.616	217.41	226.629	311.782	320.372	284.401	326.644	281.857	277.65	353.456	341.08	283.099	337.86	245.631	280.957	345.898	285.405	265.28	304.688	301.119	301.792	293.63
Yes	A_52_P622244	Mus musculus	Yes	BioMart	inhibitory synaptic factor 1 [Source:MGI Symbol;Acc:MGI:2442108]	Insyn1	Yes	1	ENSMUSG00000066607	protein_coding	Insyn1-201, Insyn1-202, Insyn1-203	protein_coding, retained_intron	1 protein_coding, 6,4 retained_intron	A_52_P622244	NM_176921	Insyn1				1747.36	2038.9	1231.71	1449.75	1409.77	1443.75	1605.46	1891.04	1634.62	1379.14	1303.94	1561.47	1795.78	1842.15	1771.27	1576.33	1635.69	1709.35	2101.3	1661.69	1897.48	1713.72	1599.52	1654.47	1546.48	1208.81	1890.23	1601.1	1894.72	1698.13
Yes	A_55_P2019577	Mus musculus		BioMart	RIKEN cDNA 1500011B03 gene [Source:MGI Symbol;Acc:MGI:1913486]	1500011B03Rik	Yes	1	ENSMUSG00000072694	protein_coding	1500011B03Rik-201	processed_transcript	6,8 processed_transcript	A_55_P2019577	NR_027818	1500011B03Rik		Stress-responsive		668.642	788.189	670.802	757.379	788.895	762.983	1028.11	735.398	792.359	861.244	726.122	740.26	742.003	956.643	733.976	835.294	793.203	814.98	894.13	899.964	984.858	724.178	859.094	891.713	774.082	748.485	935.145	810.71	988.862	793.168
Yes	A_55_P1993955	Mus musculus	Yes	BioMart	phospholipid transfer protein [Source:MGI Symbol;Acc:MGI:103151]	Pltp	Yes	1	ENSMUSG00000017754	protein_coding	Pltp-202, Pltp-203, Pltp-201	protein_coding	1 protein_coding	A_55_P1993955	NM_011125	Pltp	Extended list of GC-responsive genes	Stress-responsive		1496.48	1311.23	1521.65	1380.7	1441.82	1382.54	1442.18	1229.31	1294.27	864.439	1192.26	1263.89	1254.47	1116.19	1283.37	1116.85	1675.84	2293.54	1405.87	1539.15	1673.53	1239.29	1918.8	1520.96	1337.94	1500.29	1036.43	937.523	1447.37	1108.97
Ensembl probe missing														A_55_P2762169	AK028508					133.246	110.618	166.076	127.096	83.6004	127.586	112.5	98.031	167.591	176.33	134.032	126.991	107.08	114.536	134.37	136.596	101.486	129.956	106.485	93.5687	71.448	98.5208	110.436	102.902	150.094	161.078	111.545	146.629	100.81	120.49
Yes	A_55_P1969311	Mus musculus	Yes	BioMart	GRAM domain containing 1B [Source:MGI Symbol;Acc:MGI:1925037]	Gramd1b	Yes	1	ENSMUSG00000040111	protein_coding	Gramd1b-204, Gramd1b-201, Gramd1b-214, Gramd1b-213, Gramd1b-202	protein_coding	1 protein_coding	A_55_P1969311	NM_172768	Gramd1b				926.024	922.304	1008.11	960.979	951.219	927.83	840.587	1004.6	881.24	1000.6	1051.99	935.508	945.69	908.487	944.442	928.415	855.334	558.955	989.062	803.051	991.193	823.465	837.167	892.807	858.154	583.969	838.231	717.76	888.714	882.606
Yes	A_51_P210082	Mus musculus	Yes	BioMart	excision repair cross-complementing rodent repair deficiency, complementation group 4 [Source:MGI Symbol;Acc:MGI:1354163]	Ercc4	Yes	1	ENSMUSG00000022545	protein_coding	Ercc4-201, Ercc4-202	protein_coding, nonsense_mediated_decay	1 protein_coding, 6,2 nonsense_mediated_decay	A_51_P210082	NM_015769	Ercc4				1618	1405.06	1482.64	1489.66	1431.7	1401.19	1488.75	1490.66	1714.06	1568.16	1665.77	1657.34	1652.59	1560.8	1679.39	1832.55	1436.94	1527.03	1403.16	1423.9	1587.08	1486.13	1432.89	1500.48	1707.55	1792.57	1642.43	1722.55	1883.28	1725.11
Yes	A_51_P461108	Mus musculus	Yes	BioMart	oxysterol binding protein-like 10 [Source:MGI Symbol;Acc:MGI:1921736]	Osbpl10	Yes	1	ENSMUSG00000040875	protein_coding	Osbpl10-207, Osbpl10-204, Osbpl10-201, Osbpl10-202	protein_coding, nonsense_mediated_decay	1 protein_coding, 6,2 nonsense_mediated_decay	A_51_P461108	NM_148958	Osbpl10				248.301	300.364	218.855	262.068	234.713	232.644	293.903	305.411	259.139	357.322	272.321	293.863	280.59	352.483	311.528	319.337	254.442	267.203	355.155	268.669	330.331	297.955	293.889	230.407	244.103	233.987	335.964	263.483	316.606	304.216
Yes	A_52_P492142	Mus musculus	Yes	BioMart	CD300A molecule [Source:MGI Symbol;Acc:MGI:2443411]	Cd300a	Yes	1	ENSMUSG00000034652	protein_coding	Cd300a-202, Cd300a-201	protein_coding	1 protein_coding	A_52_P492142	NM_170758	Cd300a		Stress-responsive		25.6743	24.2451	15.5318	22.2685	15.1506	26.7178	17.0453	28.8957	25.6242	24.7466	24.6013	18.9588	14.8196	24.3735	20.8286	23.5659	20.4072	29.3254	20.2895	16.5588	31.0951	23.2494	19.4923	18.0403	24.8399	26.172	22.7435	28.5276	26.5765	25.4742
Yes	A_55_P2274378	Mus musculus	Yes	BioMart	T-box 3, opposite strand 1 [Source:MGI Symbol;Acc:MGI:3780472]	Tbx3os1	Yes	1	ENSMUSG00000087516	lncRNA	Tbx3os1-205, Tbx3os1-206, Tbx3os1-204	lncRNA	4,7 lncRNA	A_55_P2274378	NR_045702	Tbx3os1				31.2147	53.0525	33.4198	48.0261	42.601	45.3225	56.0455	45.2587	57.0259	55.7562	58.6213	44.575	61.99	57.3073	45.3632	50.5811	41.2409	42.9571	32.8068	40.5692	48.3082	48.5517	46.5819	35.8339	44.2923	46.1304	43.2259	54.227	60.4285	53.3378
Yes	A_52_P179238	Mus musculus		BioMart	macroH2A.1 histone [Source:MGI Symbol;Acc:MGI:1349392]	Macroh2a1	Yes	1	ENSMUSG00000015937	protein_coding	Macroh2a1-202	protein_coding	1 protein_coding	A_52_P179238	NM_001159514	H2afy		Stress-responsive		157.054	166.281	139.894	173.422	139.672	168.17	160.913	155.632	212.303	189.959	182.665	233.228	191.327	210.3	162.977	182.932	177.987	204.783	201.696	160.252	191.711	160.811	190.427	238.527	213.669	163.621	231.194	217.594	228.461	215.081
Yes	A_55_P2033105	Mus musculus	Yes	BioMart	CUB domain containing protein 1 [Source:MGI Symbol;Acc:MGI:2442010]	Cdcp1	Yes	1	ENSMUSG00000035498	protein_coding	Cdcp1-201, Cdcp1-203	protein_coding, retained_intron	1 protein_coding, 6,4 retained_intron	A_55_P2033105	NM_133974	Cdcp1				77.8233	104.843	121.603	121.064	95.909	101.133	80.9849	95.4058	75.4975	77.0942	108.422	86.3268	93.2238	70.0122	78.3585	78.9252	97.287	91.5435	65.6895	69.3378	95.2482	79.4688	88.1692	74.2963	82.2559	85.4815	61.3707	60.1218	91.9276	77.9976
Ensembl probe missing														A_55_P2910252	NM_009210	Hltf				3484.11	2986.3	3122.29	3255.57	3334.1	3285.44	3040.58	3160.12	2745.11	3525.51	2734.36	2654.66	2566.3	2670.81	2716.54	2926.26	3013.38	2839.72	2956.76	3375.72	3484.81	2945.03	3326.31	3187.6	2920.03	2977.06	2436.67	2722.82	3097.95	2710.9
Yes	A_55_P2003443	Mus musculus	Yes	BioMart	LSM7 homolog, U6 small nuclear RNA and mRNA degradation associated [Source:MGI Symbol;Acc:MGI:1913344], predicted gene 13182 [Source:MGI Symbol;Acc:MGI:3650465], predicted gene 10146 [Source:MGI Symbol;Acc:MGI:3704367]	Lsm7, Gm13182, Gm10146	No	3	ENSMUSG00000035215, ENSMUSG00000082580, ENSMUSG00000064317	protein_coding, processed_pseudogene	Lsm7-208, Lsm7-201, Lsm7-206, Lsm7-209, Lsm7-205, Lsm7-204, Lsm7-202, Lsm7-207, Lsm7-203, Gm13182-201, Gm10146-201	protein_coding, retained_intron, processed_transcript, processed_pseudogene	1 protein_coding, 6,4 retained_intron, 6,8 processed_transcript, 7,6 processed_pseudogene	A_55_P2003443	NM_001359149	Lsm7				13783	15446.7	13198.1	14267.1	12502.5	13874.8	14141.8	15177.9	13677.8	13963.6	14718.4	14332.6	14153	13798.7	14847.4	15727.6	15835.6	15762.2	14260.7	15418.3	14527.2	13679.8	15788.3	14639.1	14485.7	14705.4	14945.2	15627.1	16175.7	15301.2
Yes	A_55_P2057979	Mus musculus		BioMart	cilia and flagella associated protein 206 [Source:MGI Symbol;Acc:MGI:1916579]	Cfap206	Yes	1	ENSMUSG00000028294	protein_coding	Cfap206-202	protein_coding	1 protein_coding	A_55_P2057979	NM_027041	Cfap206		Stress-responsive		44.9286	60.9822	26.8572	35.983	48.8633	49.7263	59.7655	48.1789	61.914	59.8781	46.6227	39.1543	51.1458	68.9562	46.9415	52.6409	52.2849	37.0215	55.2236	72.4025	54.2814	63.7206	82.9554	52.8058	69.6236	44.2365	64.9314	55.1753	53.264	48.6169
Ensembl probe missing														A_55_P2500791	NM_001285811	Dtna		Stress-responsive		591.786	854.191	688.839	647.058	839.491	724.851	838.785	881.135	728.539	842.08	811.656	609.724	754.841	898.664	724.749	621.983	785.807	613.938	852.715	854.968	1071.69	890.833	1018.04	648.034	689.683	618.578	774.859	659.316	833.484	786.626
Yes	A_51_P438865	Mus musculus	Yes	BioMart	polyamine-modulated factor 1 [Source:MGI Symbol;Acc:MGI:1914287]	Pmf1	Yes	1	ENSMUSG00000028066	protein_coding	Pmf1-205, Pmf1-201, Pmf1-203	protein_coding, processed_transcript	1 protein_coding, 6,8 processed_transcript	A_51_P438865	NM_025928	Pmf1				119.111	104.517	111.651	111.762	103.586	114.528	136.431	128.748	140.367	117.964	130.118	149.641	164.105	117.075	139.856	159.41	141.569	154.062	144.87	129.671	84.488	96.4523	167.339	153.747	123.17	129.234	138.233	137.769	101.128	120.207
Ensembl probe missing														A_66_P126202	ENSMUST00000138364.1	Aqp9				80.7945	67.8812	84.2185	85.2005	82.6319	94.5602	82.4494	75.9007	76.7663	88.837	77.4834	84.3386	84.3912	72.8266	84.2314	93.1305	70.0097	62.188	61.5201	65.5075	86.3325	65.7169	82.779	83.7852	77.8237	91.1863	64.2949	69.1763	106.482	78.4169
Yes	A_30_P01019691	Mus musculus	Yes	BioMart	SR-related CTD-associated factor 8 [Source:MGI Symbol;Acc:MGI:1925212], predicted gene 9077 [Source:MGI Symbol;Acc:MGI:3644458]	Scaf8, Gm9077	No	2	ENSMUSG00000046201, ENSMUSG00000110250	protein_coding, unprocessed_pseudogene	Scaf8-201, Gm9077-201	protein_coding, unprocessed_pseudogene	1 protein_coding, 7,13 unprocessed_pseudogene	A_30_P01019691	chr12:3199327-3200827_F	Scaf8				50.5766	39.0799	41.7115	35.7215	34.8754	39.516	40.8142	32.8631	40.1364	40.3307	51.7068	47.5262	43.2526	37.6537	46.0595	38.7749	33.6682	59.1581	44.4758	44.4961	45.8955	44.0973	40.4585	59.9936	37.8245	46.9706	47.4915	55.1103	45.5592	40.8736
Yes	A_55_P2067777	Mus musculus	Yes	BioMart	ciliogenesis and planar polarity effector 1 [Source:MGI Symbol;Acc:MGI:1920942]	Cplane1	Yes	1	ENSMUSG00000039801	protein_coding	Cplane1-201	protein_coding	1 protein_coding	A_55_P2067777	NM_001162906	Cplane1				2481.57	2189.66	2515.11	2577.01	2570.54	2558.03	2183.6	2393.45	2205.23	2516.3	2112.98	2098.15	2007.78	2101.12	2164.11	2052.05	2447.84	2466.56	2092.22	2221.37	2541.34	2546.66	2284.55	2425.6	2194.89	2702.71	1954.44	2409.67	2607.16	2246.34
Yes	A_52_P423810	Mus musculus	Yes	BioMart	metallothionein 1 [Source:MGI Symbol;Acc:MGI:97171]	Mt1	Yes	1	ENSMUSG00000031765	protein_coding	Mt1-203, Mt1-202	protein_coding	1 protein_coding	A_52_P423810	ENSMUST00000211807.1	Mt1	Extended list of GC-responsive genes	Stress-responsive		78.9604	73.5134	68.356	69.2436	93.2452	77.3803	69.5987	116.469	132.498	224.984	165.853	193.126	181.365	151.891	106.872	117.955	100.488	101.378	105.937	80.4322	114.587	129.305	88.0495	106.695	71.2724	74.5976	91.6645	65.814	104.867	111.704
Ensembl probe missing														A_55_P2739370	NM_197993	Tut1				17.8152	13.1028	16.6649	14.5229	13.7091	17.4274	15.7828	13.0662	23.4062	21.5594	25.0813	28.469	23.4447	23.0911	23.0522	22.5285	23.2052	18.8481	23.8282	22.4174	10.5374	15.0816	15.8114	27.466	19.8226	22.1824	31.1105	22.167	15.8058	30.2655
Yes	A_51_P439452	Mus musculus	Yes	BioMart	insulin induced gene 2 [Source:MGI Symbol;Acc:MGI:1920249]	Insig2	Yes	1	ENSMUSG00000003721	protein_coding	Insig2-201	protein_coding	1 protein_coding	A_51_P439452	NM_133748	Insig2				5097	4896.84	5070.63	4791.17	5271.13	5126.99	5281.39	4836.81	5504.74	6323.48	5327.93	5295.44	5787.4	5586.28	5269.24	5487.01	4274.25	4299.33	4597.03	5037.37	5426.93	4659.23	5128.91	4565.03	5267.69	5219.64	5441.74	5372.43	6404.69	5242
Yes	A_55_P2000658	Mus musculus	Yes	BioMart	predicted gene 15645 [Source:MGI Symbol;Acc:MGI:3783089], predicted gene 8982 [Source:MGI Symbol;Acc:MGI:3644465]	Gm15645, Gm8982	No	2	ENSMUSG00000086414, ENSMUSG00000098987	transcribed_processed_pseudogene, processed_pseudogene	Gm15645-201, Gm8982-201, Gm15645-202	processed_transcript, processed_pseudogene, transcribed_processed_pseudogene	6,8 processed_transcript, 7,6 processed_pseudogene, 7,7 transcribed_processed_pseudogene	A_55_P2000658	ENSMUST00000184198.1	Gm15645				246.081	240.334	235.073	200.714	240.209	232.768	271.496	198.468	265.12	205.733	221.416	223.412	263.056	248.172	259.433	189.107	257.277	283.709	276.214	235.361	297.814	253.589	217.088	226.664	277.625	218.94	254.144	241.232	294.729	269.63
Ensembl probe missing														A_55_P2726892	ENSMUST00000117814.7	Capn10				995.227	936.148	1094.44	953.82	1182.62	1138.84	1239.65	979.411	1257.1	1119.5	1287.22	1074.39	1164.41	1239.14	1253.15	1204.03	1263.97	1278.46	972.936	1322.19	1275.85	1041.24	1283.8	1281.75	1310.14	1299.5	1295.53	1364.94	1659.89	1088.59
Yes	A_30_P01023681	Mus musculus	Yes	BioMart	NOP58 ribonucleoprotein [Source:MGI Symbol;Acc:MGI:1933184]	Nop58	Yes	1	ENSMUSG00000026020	protein_coding	Nop58-215	protein_coding	1 protein_coding	A_30_P01023681	chr1:59773381-59775888_F	Nop58				663.552	748.535	745.693	760.646	795.594	801.502	941.101	780.473	942.777	979.277	770.683	822.057	692.837	897.436	794.795	753.218	883.019	755.992	768.669	1181.25	1160.59	827.547	1033.93	856.659	942.798	908.651	903.745	1002.62	1108.41	890.428
Yes	A_55_P2002376	Mus musculus	Yes	BioMart	spermidine synthase [Source:MGI Symbol;Acc:MGI:102690]	Srm	Yes	1	ENSMUSG00000006442	protein_coding	Srm-201, Srm-203, Srm-202	protein_coding, retained_intron, processed_transcript	1 protein_coding, 6,4 retained_intron, 6,8 processed_transcript	A_55_P2002376	NM_009272	Srm		Stress-responsive		1753.7	1817.3	1634.57	1725.7	1909.65	1827.67	1719.65	1902.07	2002.65	1723.57	2053.06	2038.46	2084.38	1938.98	2076.32	2159.47	1906.46	2452.87	1766.59	1961.81	1877.26	1504.12	2169.86	2283.52	2042.84	2061.36	2221.65	2118.85	2132.92	2035.29
Yes	A_55_P2012056	Mus musculus	Yes	BioMart	SRY (sex determining region Y)-box 1 [Source:MGI Symbol;Acc:MGI:98357]	Sox1	Yes	1	ENSMUSG00000096014	protein_coding	Sox1-201	protein_coding	1 protein_coding	A_55_P2012056	NM_009233	Sox1				634.748	615.768	517.233	589.057	709.377	619.723	607.411	612.057	545.551	600.007	512.226	519.972	561.242	591.977	571.371	536.052	588.439	630.595	661.058	776.051	810.675	695.227	748.943	667.773	761.884	708.777	655.953	714.134	794.399	707.272
Yes	A_55_P2102862	Mus musculus	Yes	BioMart	inhibitor of CDK, cyclin A1 interacting protein 1 [Source:MGI Symbol;Acc:MGI:2144284]	Inca1	Yes	1	ENSMUSG00000057054	protein_coding	Inca1-203, Inca1-202, Inca1-205, Inca1-201, Inca1-204	protein_coding	1 protein_coding	A_55_P2102862	NM_001252485	Inca1				107.886	145.712	113.175	127.234	132.868	108.234	134.42	141.296	139.483	122.251	141.726	130.567	125.806	160.666	138.877	131.931	137.408	123.836	125.581	119.583	162.456	130.567	114.44	140.258	141.022	112.358	175.017	145.54	161.625	111.207
Yes	A_51_P494863	Mus musculus	Yes	BioMart	vimentin-type intermediate filament associated coiled-coil protein [Source:MGI Symbol;Acc:MGI:2146912]	Vmac	Yes	1	ENSMUSG00000054723	protein_coding	Vmac-201, Vmac-202	protein_coding	1 protein_coding	A_51_P494863	NM_178926	Vmac				333.58	381.957	325.5	335.944	399.453	311.259	399.207	399.145	319.606	292.803	307.698	353.819	361.482	322.631	362.299	403.836	390.207	509.291	357.617	371.997	361.391	386.95	393.397	370.849	388.034	411.288	391.671	402.482	379.016	369.643
Yes	A_52_P249514	Mus musculus	Yes	BioMart	chemokine (C-C motif) ligand 12 [Source:MGI Symbol;Acc:MGI:108224]	Ccl12	Yes	1	ENSMUSG00000035352	protein_coding	Ccl12-201, Ccl12-202	protein_coding, processed_transcript	1 protein_coding, 6,8 processed_transcript	A_52_P249514	NM_011331	Ccl12				44.0894	122.693	36.9493	41.8653	46.0872	69.155	33.9948	67.8181	30.9216	22.8909	17.4445	22.9249	30.2875	33.8965	21.9906	45.5685	72.6707	60.0006	78.7069	62.464	103.927	81.0613	52.7114	57.106	42.9626	35.8379	56.7199	43.4197	52.3133	43.9372
Yes	A_55_P2146384	Mus musculus	Yes	BioMart	filamin A interacting protein 1 [Source:MGI Symbol;Acc:MGI:1917848]	Filip1	Yes	1	ENSMUSG00000034898	protein_coding	Filip1-201, Filip1-202	protein_coding, processed_transcript	1 protein_coding, 6,8 processed_transcript	A_55_P2146384	NM_001081243	Filip1				244.256	300.211	292.006	314.709	282.09	309.72	365.461	314.048	368.001	236.388	346.426	343.42	294.799	300.558	353.296	353.696	320.435	269.045	354.188	347.123	357.281	283.406	301.065	293.273	286.082	258.508	362.329	356.69	351.618	299.378
Yes	A_51_P257550	Strains		BioMart	MARCKS-like 1 [Source:MGI Symbol;Acc:MGI:97143]	Marcksl1, No gene name	No	2	MGP_NZOHlLtJ_G0029288, MGP_DBA2J_G0012745	protein_coding, processed_pseudogene		protein_coding, processed_pseudogene	1 protein_coding, 7,6 processed_pseudogene	A_51_P257550	NM_010807	Marcksl1				4191.82	3953.81	2717.03	2812.1	3168.34	3979.58	3527.71	3774.55	3447.57	1833.3	3191.05	2612.25	3976.56	4054.11	3747.69	3539.19	3750.62	4839.15	3993.97	3701.86	3746.68	4025.84	3124.72	3477.93	3438.81	2792.61	3716.63	4343.67	3765.14	3532.45
Yes	A_55_P2094602	Mus musculus	Yes	BioMart	leucine-rich repeats and calponin homology (CH) domain containing 1 [Source:MGI Symbol;Acc:MGI:2443390]	Lrch1	Yes	1	ENSMUSG00000068015	protein_coding	Lrch1-201	protein_coding	1 protein_coding	A_55_P2094602	NM_001033439	Lrch1				590.411	639.911	589.756	574.891	572.243	658.154	597.059	557.704	726.935	751.714	740.613	702.609	688.067	663.137	644.921	718.596	664.002	678.709	605.089	561.815	662.236	632.643	566.759	636.523	667.468	672.823	704.041	667.382	749.398	664.95
Ensembl probe missing														A_30_P01024573	chr7:111526943-111545093_F	Rmnd5a				4375.58	4021.92	4190.92	4116.64	3903.61	3672.91	4020.74	4204.94	3512.58	4286.29	3416.6	3504.79	3009.36	3247.36	3498.57	3692.23	3659.05	3532.52	3999.22	4102.95	4208.81	3892.5	3752	3297.9	3736.04	3684.48	3259.6	3611.75	3525.18	3236.76
Yes	A_55_P2062029	Mus musculus	Yes	BioMart	tRNA splicing endonuclease subunit 34 [Source:MGI Symbol;Acc:MGI:1913328]	Tsen34	Yes	1	ENSMUSG00000035585	protein_coding	Tsen34-204, Tsen34-211, Tsen34-201, Tsen34-203, Tsen34-202, Tsen34-209	protein_coding	1 protein_coding	A_55_P2062029	NM_001164204	Tsen34				11430.2	12072.9	10559.3	11435.3	11221	10690.5	11046.5	12044.2	9873.76	10001.8	10268.1	10466.1	9465.22	9706.22	10435.1	10796.8	12484.3	12502.1	12878.9	12268.6	11524.6	11997.9	12769.2	13638.6	10794.6	10754.2	11854	11124	9200.72	10831.7
Ensembl probe missing														A_55_P2738117	AK164554	Tmco6				72.5176	64.5332	61.9529	69.185	70.5026	51.5945	83.7186	64.1823	83.0934	66.5134	70.9344	60.3376	75.8519	66.0905	72.2416	58.6148	72.5352	72.1829	76.5107	86.1306	91.9395	76.4232	75.2135	69.8042	71.9659	76.3248	75.4469	72.4666	83.2078	67.3482
Yes	A_51_P229498	Mus musculus	Yes	BioMart	leucine rich repeat and fibronectin type III domain containing 2 [Source:MGI Symbol;Acc:MGI:1917780]	Lrfn2	Yes	1	ENSMUSG00000040490	protein_coding	Lrfn2-201	protein_coding	1 protein_coding	A_51_P229498	NM_027452	Lrfn2		Stress-responsive		2502.2	2610.86	2151.65	2227.6	2365.17	2275.28	2367.89	2949.22	2631.78	2189.88	2645.49	2806.6	3154.3	3196.53	2818.6	3006.56	2866.48	3231.04	3004.17	2605.9	2874.86	2571.5	2741.16	2908.53	2983.3	2850.71	2975.17	3044.95	3554.11	2669.19
Yes	A_51_P511949	Mus musculus	Yes	BioMart	SET domain containing (lysine methyltransferase) 7 [Source:MGI Symbol;Acc:MGI:1920501]	Setd7	Yes	1	ENSMUSG00000037111	protein_coding	Setd7-201	protein_coding	1 protein_coding	A_51_P511949	NM_080793	Setd7				8090.66	7583.98	8670.04	8567.83	8953.01	7810.03	7810.31	8995.58	8481.84	8681.13	8769.04	8303.11	8362.34	7707.1	8932.08	7080.6	8325.69	7239.84	7714.78	8514.84	8605.06	8485.49	7938.52	8187.94	8960.85	8063.31	8122.47	8394.92	8962.64	7914.77
Yes	A_51_P312217	Mus musculus	Yes	BioMart	solute carrier family 30 (zinc transporter), member 7 [Source:MGI Symbol;Acc:MGI:1913750]	Slc30a7	Yes	1	ENSMUSG00000054414	protein_coding	Slc30a7-201, Slc30a7-204	protein_coding, processed_transcript	1 protein_coding, 6,8 processed_transcript	A_51_P312217	NM_023214	Slc30a7				450.214	455.57	432.18	406.181	398.554	445.377	504.849	459.653	485.226	407.016	458.148	461.956	463.566	453.508	457.273	449.192	447.719	450.66	449.339	506.633	524.235	446.836	427.131	414.347	498.911	437.246	480.4	482.038	565.495	496.347
Yes	A_55_P1981259	Mus musculus	Yes	BioMart	FK506 binding protein 14 [Source:MGI Symbol;Acc:MGI:2387639]	Fkbp14	Yes	1	ENSMUSG00000038074	protein_coding	Fkbp14-201, Fkbp14-202, Fkbp14-207	protein_coding, nonsense_mediated_decay	1 protein_coding, 6,2 nonsense_mediated_decay	A_55_P1981259	NM_001363792	Fkbp14				1462.5	1448.81	1600.82	1563.24	1668.73	1507.68	1480	1576.89	1618.49	2154.09	1600.72	1442.23	1515.86	1499.46	1444.1	1556.73	1479.91	1320.66	1376.01	1569.78	1767	1535.29	1593.54	1358.06	1634.82	1611.39	1504.54	1526.45	1781.49	1450.97
Yes	A_55_P2141884	Mus musculus	Yes	BioMart	transgelin 2 [Source:MGI Symbol;Acc:MGI:1312985]	Tagln2	Yes	1	ENSMUSG00000026547	protein_coding	Tagln2-202, Tagln2-204, Tagln2-201, Tagln2-203	protein_coding, retained_intron	1 protein_coding, 6,4 retained_intron	A_55_P2141884	NM_178598	Tagln2				77.5272	100.58	103.456	104.874	99.9487	88.6847	81.1389	138.173	131.627	73.02	126.161	117.09	110.402	93.0207	118.512	120.102	98.0895	123.685	141.526	160.004	168.393	117.992	115.014	129.429	144.623	116.796	164.109	136.078	156.587	127.253
Yes	A_51_P270666	Mus musculus	Yes	BioMart	ubiquitin specific peptidase like 1 [Source:MGI Symbol;Acc:MGI:2442342]	Uspl1	Yes	1	ENSMUSG00000041264	protein_coding	Uspl1-205, Uspl1-201, Uspl1-206, Uspl1-202, Uspl1-204, Uspl1-203, Uspl1-207, Uspl1-210	protein_coding, nonsense_mediated_decay, retained_intron	1 protein_coding, 6,2 nonsense_mediated_decay, 6,4 retained_intron	A_51_P270666	NM_001013378	Uspl1				3200.68	3004.53	3181.81	3018.8	2815.93	3077.01	3106.24	3026.59	3395.54	3022.95	3031.94	3219.35	2914.58	3075.28	3283.08	3369.48	3163.42	3242	3195.93	3311.79	3272.28	3256.1	3148.33	2890.89	3213.01	3266.63	3137.35	3080.95	3464.26	2958.05
Ensembl probe missing														A_55_P2846398	NM_007569	Btg1	Extended list of GC-responsive genes	Stress-responsive		5048.94	4579.04	4839.11	4993.99	4804.3	4254.75	4479.99	4456.77	5019.48	6979.84	4551.17	4466.73	4290.09	4445	5484.86	4766.44	3655.11	3753.7	4632.8	4600.11	4986.51	4269.38	4607.94	3738.83	5154.69	4859.61	3911.56	4708.64	4975.11	4854.08
Yes	A_51_P349142	Mus musculus	Yes	BioMart	fibrillarin [Source:MGI Symbol;Acc:MGI:95486], fibrillarin, pseudogene 2 [Source:MGI Symbol;Acc:MGI:3644887]	Fbl, Fbl-ps2	No	2	ENSMUSG00000046865, ENSMUSG00000051639	protein_coding, processed_pseudogene	Fbl-201, Fbl-ps2-201	protein_coding, processed_pseudogene	1 protein_coding, 7,6 processed_pseudogene	A_51_P349142	NM_007991	Fbl				4676.83	4190.82	4122.58	4779.94	4246.01	4774.99	5032.28	4607.27	5164.5	4469.45	4911.54	4851.56	4120.96	4570.31	4976.31	4492.88	4964.81	4715.14	4536.15	4987.25	5079.25	4551.34	4826.23	5190.58	5115.57	4914.16	5524.13	5444.32	5267.18	4522.5
Yes	A_55_P2122618	Mus musculus	Yes	BioMart	ankyrin repeat and SOCS box-containing 11 [Source:MGI Symbol;Acc:MGI:1916104]	Asb11	Yes	1	ENSMUSG00000031382	protein_coding	Asb11-202, Asb11-201	protein_coding	1 protein_coding	A_55_P2122618	NM_026853	Asb11				59.8738	105.199	90.4955	71.1146	69.363	74.1813	122.022	92.0794	162.116	111.047	143.867	125.379	116.429	150.254	142.138	135.204	94.2709	76.4199	108.312	101.28	116.056	77.9198	76.3415	84.2952	100.407	115.161	148.923	134.695	123.643	123.668
Ensembl probe missing														A_55_P2736081	XM_017317474	Zfp53				438.811	427.165	433.625	478.627	386.073	352.979	376.781	448.929	421.41	423.051	415.629	434.917	416.546	393.383	422.436	515.997	353.767	381.396	420.521	310.122	437.2	455.808	401.148	395.441	424.471	391.633	365.611	383.979	454.382	434.12
Yes	A_51_P325152	Mus musculus	Yes	BioMart	tRNA methyltransferase 61A [Source:MGI Symbol;Acc:MGI:2443487]	Trmt61a	Yes	1	ENSMUSG00000060950	protein_coding	Trmt61a-201, Trmt61a-202	protein_coding	1 protein_coding	A_51_P325152	NM_177374	Trmt61a				974.377	955.055	876.703	904.462	902.455	954.146	960.787	952.258	1045.53	797.546	924.343	1107.37	1055.45	1083.25	1037.36	937.029	990.428	1079.81	1154.75	958.451	1139.33	924.067	891.469	1019.58	949.623	961.58	1061.32	932.656	1143.43	1066.07
Ensembl probe missing														A_66_P125611	NM_026120	Carnmt1				783.348	745.806	760.103	771.655	744.595	698.339	710.158	760.556	703.881	665.137	708.895	657.251	650.321	672.648	743.363	666.842	686.539	769.464	743.129	803.927	763.504	701.557	666.41	686.445	643.423	663.845	641.083	673.803	689.166	618.888
Yes	A_52_P330245	Mus musculus	Yes	BioMart	myosin IIIB [Source:MGI Symbol;Acc:MGI:2448580]	Myo3b	Yes	1	ENSMUSG00000042064	protein_coding	Myo3b-203, Myo3b-201	protein_coding	1 protein_coding	A_52_P330245	NM_177376	Myo3b				68.3699	75.1539	73.1645	68.7818	82.678	86.787	82.2526	62.0571	72.5854	71.7711	61.4106	54.3449	57.0125	69.6174	66.7498	65.1095	84.5909	62.3358	80.566	94.7713	113.564	91.0127	76.5931	71.7981	64.6792	57.0902	72.4577	69.6848	62.4922	83.9726
Yes	A_55_P2139625	Mus musculus	Yes	BioMart	general transcription factor II A, 2 [Source:MGI Symbol;Acc:MGI:1933289]	Gtf2a2	Yes	1	ENSMUSG00000033543	protein_coding	Gtf2a2-202, Gtf2a2-203, Gtf2a2-211, Gtf2a2-205, Gtf2a2-201, Gtf2a2-210, Gtf2a2-207, Gtf2a2-212, Gtf2a2-215, Gtf2a2-213, Gtf2a2-208, Gtf2a2-214	protein_coding, nonsense_mediated_decay, retained_intron, processed_transcript	1 protein_coding, 6,2 nonsense_mediated_decay, 6,4 retained_intron, 6,8 processed_transcript	A_55_P2139625	NM_001282083	Gtf2a2				1207.8	1419.66	1227.25	1281.09	1107.32	1224.62	1465.81	1431.07	1230.41	1140.59	1153.91	1171.18	994.639	1222.49	1215.02	1122.29	1347.54	1233.43	1496.71	1440.55	1570.83	1500.36	1501.17	1162.84	1179.12	1090.53	1377.47	1304.85	1474.44	1230.74
Yes	A_51_P286172	Mus musculus	Yes	BioMart	leucine zipper, putative tumor suppressor 2 [Source:MGI Symbol;Acc:MGI:2385095]	Lzts2	Yes	1	ENSMUSG00000035342	protein_coding	Lzts2-201, Lzts2-203, Lzts2-206, Lzts2-202, Lzts2-205	protein_coding, processed_transcript	1 protein_coding, 6,8 processed_transcript	A_51_P286172	NM_145503	Lzts2				4188.56	3496.72	3033.46	3350.63	3324.28	3620.84	3482.25	3314.41	3286.68	4464.16	3743.44	3381.94	3303.63	3518.7	3067.47	3279.03	3376.23	3044.02	3408.49	3853.68	4108.68	3304.44	3667.3	3573.55	3513.36	3714.23	3864.75	3629.66	4084.8	3532.53
Yes	A_52_P535782	Mus musculus	Yes	BioMart	methylthioribose-1-phosphate isomerase 1 [Source:MGI Symbol;Acc:MGI:1915123]	Mri1	Yes	1	ENSMUSG00000004996	protein_coding	Mri1-203, Mri1-202	protein_coding	1 protein_coding	A_52_P535782	ENSMUST00000126435.7	Mri1				81.9665	84.9323	74.017	69.9194	50.8255	82.9245	79.3672	93.7866	95.6101	56.0427	69.2017	75.8135	70.2028	95.7913	71.5482	70.322	67.3604	75.2662	98.6298	97.4472	93.4618	81.5783	82.3859	67.7252	82.1571	62.6463	88.1118	106.272	115.935	91.0058
NO	A_55_P2007693	Mus musculus	Yes	BioMart	predicted gene, 47446 [Source:MGI Symbol;Acc:MGI:6096401]	Gm47446	Yes	1	ENSMUSG00000113632	unprocessed_pseudogene	Gm47446-201	unprocessed_pseudogene	7,13 unprocessed_pseudogene	A_55_P2007693	ENSMUST00000222057.1	Gm4120				2353.91	1992.41	2030.03	2127.92	2050.53	2198.13	2319.01	2385.7	2168.13	1807.94	2386.11	2377.17	2671.08	2515.41	2503.21	2629.89	2322.93	2656.54	2316.9	2361.66	2303.11	2126.38	2438.52	2569.62	2322.18	2417.55	2859.71	2796.95	2852.04	2581.37
Yes	A_51_P288828	Mus musculus	Yes	BioMart	solute carrier protein 52, member 2 [Source:MGI Symbol;Acc:MGI:1289288]	Slc52a2	Yes	1	ENSMUSG00000022560	protein_coding	Slc52a2-201, Slc52a2-202	protein_coding, retained_intron	1 protein_coding, 6,4 retained_intron	A_51_P288828	NM_029643	Slc52a2				360.893	450.529	361.083	367.342	341.268	401.744	464.958	399.105	414.484	357.923	370.583	344.048	332.501	438.606	391.778	394.051	435.83	399.365	442.258	445.797	311.371	408.041	420.478	412.957	387.165	345.534	429.222	332.745	261.631	402.597
Yes	A_51_P448091	Mus musculus	Yes	BioMart	zinc finger protein 78 [Source:MGI Symbol;Acc:MGI:107783]	Zfp78	Yes	1	ENSMUSG00000055150	protein_coding	Zfp78-204, Zfp78-206, Zfp78-205, Zfp78-203, Zfp78-201, Zfp78-202	protein_coding	1 protein_coding	A_51_P448091	NM_177888	Zfp78				176.116	124.148	184.934	150.618	100.883	153.139	165.152	151.728	165.499	150.786	164.444	130.623	115.885	122.952	159.704	146.462	121.533	126.66	151.389	148.178	142.165	130.455	108.386	119.104	132.039	138.183	138.857	142.19	128.544	122.283
Yes	A_51_P463789	Mus musculus		BioMart	serine/arginine repetitive matrix 3 [Source:MGI Symbol;Acc:MGI:1920309]	Srrm3	Yes	1	ENSMUSG00000039860	protein_coding	Srrm3-201	nonsense_mediated_decay	6,2 nonsense_mediated_decay	A_51_P463789	NM_021403	Srrm3		Stress-responsive		6095.83	5076.83	5176.76	5680.6	6012.58	5078.3	4312.38	4490.26	3990.94	4832.81	4568.36	4446.32	4449.56	4270.69	4422.21	4521.02	5050.36	4827.15	5106.06	5142.79	5448.99	4477.15	4665.3	4886.31	5246.33	5455.44	4224.13	3919.01	5156.94	4314.17
Yes	A_55_P2014304	Mus musculus	Yes	BioMart	KN motif and ankyrin repeat domains 1 [Source:MGI Symbol;Acc:MGI:2147707]	Kank1	Yes	1	ENSMUSG00000032702	protein_coding	Kank1-201	protein_coding	1 protein_coding	A_55_P2014304	NM_181404	Kank1				660.737	747.531	667.335	704.375	810.741	770.606	770.772	825.159	659.746	1073.98	764.525	770.597	878.718	774.485	723.605	931.25	650.718	563.301	681.86	651.257	582.647	877.746	828.811	662.084	829.914	617.142	909.439	748.437	610.012	820.44
Yes	A_55_P2093994	Mus musculus	Yes	BioMart	MAGE family member D2 [Source:MGI Symbol;Acc:MGI:1933391]	Maged2	Yes	1	ENSMUSG00000025268	protein_coding	Maged2-203, Maged2-204, Maged2-201, Maged2-202, Maged2-209	protein_coding, retained_intron	1 protein_coding, 6,4 retained_intron	A_55_P2093994	NM_001358568	Maged2				4311.99	4209.58	4020.4	4214.24	4263.69	4237.57	4260.12	3960.95	4148.2	3690.84	3594.56	3771.48	4177.06	4000.37	3670.51	3735.12	3962.03	4240.68	4242.48	4562.07	4838.58	4443.75	4503.71	4173.54	3673.44	3522.15	4185.62	3980.23	4599.26	3923.64
Ensembl probe missing														A_55_P2507300	NM_001081420	Fam206a				1486.9	1407.59	1354.1	1366.1	1456.75	1357.64	1413.16	1423.92	1364.01	1648.64	1154.74	1208.02	1218.85	1404.07	1295.86	1185.16	1264.27	1050.91	1404.9	1441.27	1656.12	1445.84	1443.31	1320.56	1377.27	1306.2	1214.81	1208.13	1431.25	1337.43
Ensembl probe missing														A_55_P2792286	NM_001356527	Vamp4				3641.37	3819.79	3821.05	3854.59	3942.51	3627.52	3951.75	3944.36	3653.56	4133.54	3535.57	3508.53	3330.47	3424.86	3768.29	3662.42	3439.46	3331.56	3930.78	3898.48	4354.98	3981.04	3986.31	3662	3674.88	3415.36	3459.62	3419.95	3800.09	3504.08
Ensembl probe missing														A_66_P126787	XR_001784551	Gm13025				88.1988	111.716	81.0688	76.1428	82.0386	72.7866	107.936	77.8383	84.0565	64.3642	67.738	65.8163	67.6045	87.0908	74.359	55.3079	100.579	92.4734	98.6018	81.6484	130.009	84.1345	80.0517	79.1349	76.5718	70.8556	62.7912	78.7009	81.7619	84.9115
Yes	A_30_P01029824	Mus musculus	Yes	BioMart	PHD finger protein 14 [Source:MGI Symbol;Acc:MGI:1923539]	Phf14	Yes	1	ENSMUSG00000029629	protein_coding	Phf14-203, Phf14-206, Phf14-211	protein_coding, nonsense_mediated_decay, processed_transcript	1 protein_coding, 6,2 nonsense_mediated_decay, 6,8 processed_transcript	A_30_P01029824	chr6:11996975-12037300_F	Phf14		Stress-responsive		3187.15	3443.58	3705.89	3620.32	3409.82	3856.58	3497.41	3413.73	3221.95	3813.01	3132.58	3152.88	3038.17	3206.54	3232.72	2625.26	3220.27	2826.29	3393.51	3383.03	3682.53	3502.03	3382.4	3334.15	3309.81	3254.23	3122.13	3276.72	3691.18	3183.72
Yes	A_51_P432851	Mus musculus	Yes	BioMart	dehydrogenase/reductase (SDR family) member 11 [Source:MGI Symbol;Acc:MGI:2652816]	Dhrs11	Yes	1	ENSMUSG00000034449	protein_coding	Dhrs11-201	protein_coding	1 protein_coding	A_51_P432851	NM_177564	Dhrs11				66.8404	63.6424	58.2832	70.0514	68.2648	75.9531	80.1574	71.0402	70.106	50.8984	94.4919	79.7526	80.2728	80.3384	76.7034	76.0628	69.9128	93.1928	90.4637	78.288	94.5483	72.6413	84.0046	96.7963	86.1355	73.1348	91.5761	88.8598	105.3	83.2897
Yes	A_52_P521507	Mus musculus	Yes	BioMart	triple functional domain (PTPRF interacting) [Source:MGI Symbol;Acc:MGI:1927230]	Trio	Yes	1	ENSMUSG00000022263	protein_coding	Trio-201, Trio-208, Trio-212	protein_coding, nonsense_mediated_decay, processed_transcript	1 protein_coding, 6,2 nonsense_mediated_decay, 6,8 processed_transcript	A_52_P521507	NM_001081302	Trio		Stress-responsive		8091.99	6821.54	7694.26	8034.71	7184.42	6961.43	6524.12	6500.17	7854.48	10166.2	7710.12	8308.15	7181.63	6480.08	7044.57	7997.62	6343.66	6629.13	5921.18	6683.74	7398.99	7234.14	6043.85	5690.4	7325.73	8118.23	6605.57	8027.64	8409.34	6484.02
Ensembl probe missing														A_55_P2857048	NM_029288	Gm10413				237.192	214.501	189.436	179.388	213.078	229.106	217.871	233.097	216.389	185.286	228.321	187.576	180.412	216.764	235.578	186.82	233.11	232.778	249.99	226.934	277.082	255.575	220.521	209.963	222.371	206.89	256.916	222.096	253.892	218.914
Yes	A_51_P235548	Mus musculus	Yes	BioMart	myotubularin related protein 9 [Source:MGI Symbol;Acc:MGI:2442842]	Mtmr9	Yes	1	ENSMUSG00000035078	protein_coding	Mtmr9-201	protein_coding	1 protein_coding	A_51_P235548	NM_177594	Mtmr9				182.856	207.334	176.463	190.369	188.178	181.649	198.739	233.542	229.585	193.705	197.4	200.019	215.691	224.549	214.236	193.744	202.629	207.755	238.268	225.652	239.865	205.277	228.034	221.681	216.816	197.153	224.491	218.663	254.91	197.724
Yes	A_51_P259318	Mus musculus	Yes	BioMart	fibrosin [Source:MGI Symbol;Acc:MGI:104648]	Fbrs, No gene name	No	2	ENSMUSG00000042423, ENSMUSG00002075536	protein_coding, miRNA	Fbrs-202, Fbrs-207, Fbrs-205, Fbrs-208, Fbrs-201, Fbrs-203	protein_coding, miRNA, retained_intron	1 protein_coding, 4,6 miRNA, 6,4 retained_intron	A_51_P259318	NM_010183	Fbrs				193.084	195.47	161.772	214.673	217.109	181.811	228.563	227.378	233.6	207.075	262.391	261.529	251.345	237.513	265.023	256.765	245.185	273.182	234.401	201.443	231.205	210.636	225.152	251.959	258.172	247.255	287.223	260.453	285.685	274.156
Yes	A_52_P434841	Mus musculus	Yes	BioMart	cytochrome c oxidase assembly factor 4 [Source:MGI Symbol;Acc:MGI:1915435]	Coa4	Yes	1	ENSMUSG00000044881	protein_coding	Coa4-201, Coa4-202	protein_coding	1 protein_coding	A_52_P434841	NM_183270	Coa4				586.558	590.882	516.473	537.434	543.32	557.737	631.489	679.74	468.321	551.243	502.836	524.935	543.991	526.648	604.389	688.109	470.765	491.765	557.921	534.78	600.159	506.335	602.853	460.611	541.576	513.471	541.709	507.621	561.505	539.464
Yes	A_66_P122730	Mus musculus	Yes	BioMart	RIKEN cDNA A830092H15 gene [Source:MGI Symbol;Acc:MGI:3698881]	A830092H15Rik	Yes	1	ENSMUSG00000074664	lncRNA	A830092H15Rik-202, A830092H15Rik-201	lncRNA	4,7 lncRNA	A_66_P122730	XR_389623	A830092H15Rik				193.237	179.902	208.011	200.784	218.628	186.988	212.51	196.675	188.987	201.742	163.789	177.327	175.389	170.927	205.797	206.299	180.607	169.512	168.577	177.271	119.377	178.298	158.071	201.442	192.263	154.953	175.577	178.59	113.002	162.452
Ensembl probe missing														A_66_P135234	NM_172436	Slc25a12		Stress-responsive		192.638	169.95	135.324	183.909	215.429	194.081	184.545	181.693	190.837	187.283	229.194	217.834	223.029	200.839	229.378	195.376	210.741	250.358	227.761	189.738	200.938	179.671	230.618	248.898	196.772	192.416	241.367	229.221	277.453	244.579
Ensembl probe missing														A_66_P131123	ENSMUST00000044734.2	Rims4				8048.89	5823.11	6469.44	6204.49	7214.73	6180.03	6482.41	6507.63	5597.99	7512.28	5445.76	5552.91	5681.78	5954.67	5816.39	5915.75	5695.19	5460.81	6102.6	6647.69	7269.34	6544.42	6320.83	6038.4	6684.42	6321.15	5582.11	6046.38	6670.68	6178.64
Ensembl probe missing														A_30_P01027657	chrX:120331093-120331497_R					54.2244	50.6772	44.8656	49.9087	71.0849	57.4368	49.6064	60.2551	48.4472	50.7612	51.572	57.0191	55.9556	53.3376	48.706	56.6777	41.3405	38.9648	52.076	50.0984	53.154	51.7925	40.6623	50.0464	41.0706	41.4432	50.5917	54.9417	44.7954	49.0805
Yes	A_51_P475613	Mus musculus	Yes	BioMart	fumarylacetoacetate hydrolase domain containing 2A [Source:MGI Symbol;Acc:MGI:1915376]	Fahd2a	Yes	1	ENSMUSG00000027371	protein_coding	Fahd2a-201, Fahd2a-207, Fahd2a-202, Fahd2a-203	protein_coding, retained_intron, processed_transcript	1 protein_coding, 6,4 retained_intron, 6,8 processed_transcript	A_51_P475613	NM_029629	Fahd2a				1361.55	1505.09	1208.74	1749.99	1588.77	1495.48	1733.31	1662.34	1859.37	1506.57	1496.37	1801.79	1871.43	1856.54	1701	1712.92	1399.13	1381.61	1558.65	1715.79	1673.32	1561.93	1472.71	1517.48	1468.07	1547.49	1649.86	1633.11	1991.73	1866.03
Yes	A_51_P336952	Mus musculus	Yes	BioMart	crystallin, lambda 1 [Source:MGI Symbol;Acc:MGI:1915881]	Cryl1	Yes	1	ENSMUSG00000021947	protein_coding	Cryl1-201	protein_coding	1 protein_coding	A_51_P336952	NM_030004	Cryl1				1665.28	1760.17	1688.53	1734.31	1611.66	1699.01	1827.08	1875.76	2324.64	1777.68	2124.72	2213.48	2204.84	2204.43	1968.36	2350.74	1770.4	1916.18	2032.44	1876.24	2149	1948.91	1861.21	1696.74	1930	1851.78	2391.8	2316.43	2639.12	2400.65
Ensembl probe missing														A_52_P574378	AK088293					78.5725	75.4687	103.994	102.002	52.5389	82.8434	80.8214	65.9942	99.4271	87.1467	89.0998	86.7086	61.0776	69.7397	69.1589	83.0081	68.6583	72.4854	55.6238	73.8838	67.571	82.6745	57.7229	60.8534	79.9582	87.682	77.0943	87.174	74.3785	68.6945
Ensembl probe missing														A_55_P2797793	NM_019413	Robo1				3397.84	3494.52	3787.83	3220.98	3826.97	3697.48	3640.79	3876.83	3520.46	3825.38	3239.56	3056.12	3237.37	3023.88	3044.73	3380.97	3456.5	3130.99	3327.51	3668.49	4184.54	3546.39	3756.46	2976.49	3383.11	3360.25	2956.42	3248.8	3792.91	3065.73
Yes	A_55_P2050807	Mus musculus	Yes	BioMart	mitochondrial ribosome associated GTPase 2 [Source:MGI Symbol;Acc:MGI:106565]	Mtg2	Yes	1	ENSMUSG00000039069	protein_coding	Mtg2-202, Mtg2-201, Mtg2-207, Mtg2-206, Mtg2-205	protein_coding, nonsense_mediated_decay, retained_intron	1 protein_coding, 6,2 nonsense_mediated_decay, 6,4 retained_intron	A_55_P2050807	NM_181424	Mtg2				1252.27	1158.36	1207.07	1209.89	1205.79	1039.38	1165.44	1283.89	1130.14	1214.23	1137.22	1157.71	1215.36	1097.32	1095.28	1287.02	1129.05	1153.72	1195.2	1085.8	1302.34	1116.16	1048.48	1136.92	1141.32	1214.07	1112.34	1016.54	1242.9	1280.42
Yes	A_51_P149562	Mus musculus	Yes	BioMart	amyloid beta (A4) precursor protein-binding, family B, member 2 [Source:MGI Symbol;Acc:MGI:108405]	Apbb2	Yes	1	ENSMUSG00000029207	protein_coding	Apbb2-216, Apbb2-210, Apbb2-203, Apbb2-204, Apbb2-215, Apbb2-201, Apbb2-206, Apbb2-219, Apbb2-221, Apbb2-209	protein_coding, nonsense_mediated_decay, retained_intron, processed_transcript	1 protein_coding, 6,2 nonsense_mediated_decay, 6,4 retained_intron, 6,8 processed_transcript	A_51_P149562	NM_009686	Apbb2		Stress-responsive		3322.55	3371.84	3280.33	3150.77	2778.46	3467.1	3094.85	3417.65	3568.03	3162.55	3619.18	3403.99	3442.3	3280.37	3517	3208.94	3610.63	3825.54	3490.66	3652.52	3626.92	3441.85	3158.28	3468.48	3569.29	3502.38	3542.67	3591.36	4092.76	3369.7
Yes	A_52_P38208	Mus musculus		BioMart	cyclic AMP-regulated phosphoprotein, 21 [Source:MGI Symbol;Acc:MGI:107562]	Arpp21	Yes	1	ENSMUSG00000032503	protein_coding	Arpp21-230, Arpp21-231, Arpp21-222, Arpp21-218, Arpp21-206	protein_coding, retained_intron, processed_transcript	1 protein_coding, 6,4 retained_intron, 6,8 processed_transcript	A_52_P38208	NM_028755	Arpp21		Stress-responsive		2526.81	2529.91	2170.28	2242.18	2249.11	2312.22	2908.03	2932.2	2441.06	2644.57	2154.89	2171.65	2322.68	3214.98	2704.18	2220.29	2745.88	2136.97	2623.11	2896.63	3096.38	2564.92	2641.49	2320.78	2888.29	2474.44	3189.52	2842.58	2627.66	2520.34
Yes	A_55_P2010778	Mus musculus	Yes	BioMart	interleukin 11 receptor, alpha chain 1 [Source:MGI Symbol;Acc:MGI:107426]	Il11ra1	Yes	1	ENSMUSG00000073889	protein_coding	Il11ra1-203, Il11ra1-201, Il11ra1-202, Il11ra1-204, Il11ra1-210, Il11ra1-209, Il11ra1-206	protein_coding, retained_intron	1 protein_coding, 6,4 retained_intron	A_55_P2010778	NM_001172054	Il11ra1				3310.46	3221.69	8519.49	3454.26	3889.55	8442.92	3298.22	3936.39	3416.51	4343.88	10486.2	3837.51	3991.62	4069.75	3942.77	4513.84	3882.2	3519.53	2995.66	2976.24	3911.32	3784.06	2925.73	3656.57	3513.22	3949.09	3713.61	3510.26	3704.92	3976.51
Yes	A_55_P2128969	Mus musculus	Yes	BioMart	methyltransferase like 27 [Source:MGI Symbol;Acc:MGI:1933146]	Mettl27	Yes	1	ENSMUSG00000040557	protein_coding	Mettl27-201, Mettl27-205, Mettl27-204, Mettl27-202, Mettl27-203, Mettl27-209, Mettl27-208	protein_coding	1 protein_coding	A_55_P2128969	NM_001359535	Wbscr27				405.22	461.972	428.335	382.038	416.403	447.053	469.423	461.065	418.914	441.352	459.737	382.993	440.514	458.997	428.766	431.223	436.765	411.532	463.294	447.391	392.137	442.479	482.041	480.291	423.775	440.553	423.445	421.733	371.158	405.151
Yes	A_55_P2181634	Mus musculus		BioMart	sperm flagellar 2 [Source:MGI Symbol;Acc:MGI:2443727]	Spef2	Yes	1	ENSMUSG00000072663	protein_coding	Spef2-204	protein_coding	1 protein_coding	A_55_P2181634	NM_001305042	Spef2				75.1294	87.2835	85.8328	79.1752	80.6408	75.4062	66.4566	99.3036	78.9449	118.386	85.0831	83.9927	77.6625	84.6076	81.8722	86.145	88.7143	72.3946	71.2245	76.7514	90.3944	99.2485	66.8591	70.0572	79.4144	86.9254	87.0441	75.7193	115.056	75.0503
Yes	A_55_P2217831	Mus musculus	Yes	BioMart	cyclin-dependent kinase-like 5 [Source:MGI Symbol;Acc:MGI:1278336]	Cdkl5	Yes	1	ENSMUSG00000031292	protein_coding	Cdkl5-205	protein_coding	1 protein_coding	A_55_P2217831	ENSMUST00000198931.1	Cdkl5				1984.7	2490.22	2270.84	2159.82	2442.2	2405.17	2288.7	2355.25	2392.68	2297.95	1976.99	2031.37	2220.14	2329.64	1945.69	2036.21	2318.36	2020.93	2553.01	2385.23	2866.03	2562.87	2482.18	2565.84	2042.88	1916.94	2236.72	2117.99	2430.07	2103.7
Yes	A_52_P285194	Mus musculus		BioMart	rhotekin 2 [Source:MGI Symbol;Acc:MGI:2158417]	Rtkn2	Yes	1	ENSMUSG00000037846	protein_coding	Rtkn2-201, Rtkn2-206	nonsense_mediated_decay	6,2 nonsense_mediated_decay	A_52_P285194	ENSMUST00000068994.13	Rtkn2				41.3354	39.8469	23.8695	25.421	24.5528	28.2784	27.2429	23.6096	30.1169	29.3413	14.6065	29.5552	23.9965	21.5746	13.161	26.0524	32.6216	29.8486	28.2632	22.7005	23.04	23.6181	32.543	29.4163	28.3931	23.6886	34.9642	16.8954	25.4689	17.4543
Yes	A_51_P403243	Mus musculus		BioMart	coiled-coil domain containing 116 [Source:MGI Symbol;Acc:MGI:1924122]	Ccdc116	Yes	1	ENSMUSG00000022768	protein_coding	Ccdc116-201, Ccdc116-202, Ccdc116-204	protein_coding	1 protein_coding	A_51_P403243	NM_029779	Ccdc116		Stress-responsive		165.378	145.688	110.417	167.903	138.515	135.637	169.073	134.829	143.981	188.898	138.587	115.479	96.2974	166.272	133.653	114.129	139.187	120.411	140.016	136.465	145.165	161.084	115.67	135.03	165.02	125.89	177.978	127.694	127.858	183.097
Yes	A_52_P518160	Mus musculus	Yes	BioMart	galactosamine (N-acetyl)-6-sulfate sulfatase [Source:MGI Symbol;Acc:MGI:1355303]	Galns	Yes	1	ENSMUSG00000015027	protein_coding	Galns-201, Galns-203, Galns-202	protein_coding, processed_transcript	1 protein_coding, 6,8 processed_transcript	A_52_P518160	NM_016722	Galns				103.884	110.516	124.761	140.279	144.713	151.342	136.417	149.924	169.428	146.82	161.685	198.706	199.136	178.679	144.546	187.865	151.216	155.195	151.953	138.38	164.861	158.085	154.029	158.341	155.126	139.402	195.499	157.883	181.997	172.798
Yes	A_51_P130824	Mus musculus	Yes	BioMart	component of oligomeric golgi complex 8 [Source:MGI Symbol;Acc:MGI:2142885]	Cog8	Yes	1	ENSMUSG00000031916	protein_coding	Cog8-202, Cog8-201, Cog8-203	protein_coding, retained_intron	1 protein_coding, 6,4 retained_intron	A_51_P130824	NM_139229	Cog8				92.2102	85.4214	71.1661	56.3703	92.3239	83.6512	68.068	80.2497	82.8628	72.3534	105.37	76.1505	85.8111	103.471	93.0552	91.179	100.844	100.936	75.4216	95.8202	121.858	84.3803	93.1399	109.047	87.938	79.314	120.914	112.483	117.161	102.531
Yes	A_51_P335460	Mus musculus	Yes	BioMart	scinderin [Source:MGI Symbol;Acc:MGI:1306794]	Scin	Yes	1	ENSMUSG00000002565	protein_coding	Scin-201, Scin-202	protein_coding	1 protein_coding	A_51_P335460	NM_009132	Scin				51.993	48.1829	41.6104	37.6955	40.2246	41.4187	52.0961	46.2279	43.7995	56.8717	33.6951	43.1301	43.9954	37.2378	37.3324	32.0239	26.2394	20.3485	56.5037	42.2092	36.8674	53.6324	36.1844	31.3198	42.2142	35.3639	60.2325	59.0673	34.6903	20.7258
Yes	A_55_P2122619	Mus musculus	Yes	BioMart	ankyrin repeat and SOCS box-containing 11 [Source:MGI Symbol;Acc:MGI:1916104]	Asb11	Yes	1	ENSMUSG00000031382	protein_coding	Asb11-202, Asb11-201	protein_coding	1 protein_coding	A_55_P2122619	NM_026853	Asb11				85.311	128.748	126.894	134.092	120.633	126.904	152.079	147.684	191.878	133.225	199.664	182.539	130.59	169.918	144.096	186.791	153.119	125.243	144.131	126.882	157.353	127.95	102.501	90.9197	122.013	132.954	193.533	155.641	138.952	155.398
Ensembl probe missing														A_55_P2742545	XR_868646	Gm16120				18.4945	19.0409	18.0194	12.2618	10.7957	21.4869	27.2787	17.5065	9.04808	12.3053	12.2007	12.6127	9.20309	15.6153	11.4897	14.5231	17.3485	11.741	12.5918	17.5838	20.8129	21.8665	18.0109	16.0278	9.13595	11.6715	11.6055	16.4766	15.3564	14.2248
Ensembl probe missing														A_55_P2615195	NM_009551	Zfand5				2433.89	2576.55	2328.61	2548.53	2617.45	2699.22	2435.63	2618.52	2261.63	1925.29	2741.02	2357.97	2388.58	2446.35	2470.47	2548.81	2526.62	2597.61	2926.52	2679.04	2354.32	2385.55	2486.18	3068.34	2315.48	2309.81	2429.43	2367.02	2196.99	2269.58
Yes	A_51_P193000	Mus musculus	Yes	BioMart	Bardet-Biedl syndrome 4 (human) [Source:MGI Symbol;Acc:MGI:2143311]	Bbs4	Yes	1	ENSMUSG00000025235	protein_coding	Bbs4-201	protein_coding	1 protein_coding	A_51_P193000	NM_175325	Bbs4				3929.48	3533.76	3326.64	3579.18	3101.47	3481.42	3649.07	3301.43	3147.05	3623.35	3070.14	3422.59	3312.55	3145.74	3233.19	3293.2	3153.64	3282.09	3546.04	3754.27	3350.36	3166.7	3054.45	3298.55	3585.12	3309.34	3389.54	3526.03	3833.37	3108.5
Yes	A_52_P545613	Mus musculus	Yes	BioMart	Fc receptor, IgG, low affinity IIb [Source:MGI Symbol;Acc:MGI:95499]	Fcgr2b	Yes	1	ENSMUSG00000026656	protein_coding	Fcgr2b-201, Fcgr2b-202, Fcgr2b-204, Fcgr2b-203, Fcgr2b-205	protein_coding, retained_intron	1 protein_coding, 6,4 retained_intron	A_52_P545613	NM_010187	Fcgr2b				40.1705	46.9422	32.6949	37.7816	32.2659	33.1976	35.8965	48.9257	34.3928	29.4965	31.5963	34.6881	31.1423	28.0152	34.3491	24.5804	38.943	42.85	45.6487	34.2895	55.6394	43.2531	39.9637	41.1478	34.4005	38.1918	43.5529	42.0474	31.6779	36.7914
Yes	A_55_P1998159	Mus musculus	Yes	BioMart	DEAF1, transcription factor [Source:MGI Symbol;Acc:MGI:1858496]	Deaf1	Yes	1	ENSMUSG00000058886	protein_coding	Deaf1-201, Deaf1-203, Deaf1-209, Deaf1-205, Deaf1-208, Deaf1-207	protein_coding, nonsense_mediated_decay	1 protein_coding, 6,2 nonsense_mediated_decay	A_55_P1998159	NM_001282073	Deaf1				353.175	392.023	302.252	291.912	319.301	353.018	356.883	337.415	434.674	413.859	376.668	335.295	415.431	418.518	395.754	331.061	308.613	363.309	396.663	363.022	427.692	326.198	379.843	343.197	420.731	288.126	427.205	366.568	450.994	406.091
Yes	A_55_P2094721	Mus musculus	Yes	BioMart	SRY (sex determining region Y)-box 11 [Source:MGI Symbol;Acc:MGI:98359]	Sox11	Yes	1	ENSMUSG00000063632	protein_coding	Sox11-201	protein_coding	1 protein_coding	A_55_P2094721	NM_009234	Sox11		Stress-responsive		706.142	547.724	754.488	562.079	644.565	634.784	659.48	679.775	675.681	1187.35	719.864	574.901	527.688	527.265	718.278	617.362	522.591	590.629	655.954	610.48	727.438	583.772	588.047	685.632	681.191	678.537	600.852	550.869	615.344	502.633
Ensembl probe missing														A_65_P02609	DT914498					49.91	44.3799	50.9666	40.1108	47.9179	50.8779	34.5567	51.9733	42.6438	45.64	50.7982	35.1711	43.7453	39.0679	52.4518	53.4308	34.842	32.2496	38.0842	46.5838	34.6264	49.1302	38.8819	38.3305	40.5314	36.8392	38.1073	46.1263	33.5416	44.1868
Ensembl probe missing														A_66_P138321	ENSMUST00000027173.14	Wdr12				118.893	113.864	89.7157	95.202	101.461	88.4897	108.484	115.002	135.73	99.4071	88.9954	106.597	90.2722	107.057	124.995	85.5425	91.8538	85.07	116.146	114.696	104.538	120.392	68.5733	97.7083	111.926	99.9575	112.801	102.917	96.2841	94.0632
Yes	A_51_P348652	Mus musculus	Yes	BioMart	spastin [Source:MGI Symbol;Acc:MGI:1858896]	Spast	Yes	1	ENSMUSG00000024068	protein_coding	Spast-202, Spast-201, Spast-205	protein_coding	1 protein_coding	A_51_P348652	NM_016962	Spast				2067.32	2443.58	1951.95	2170.33	2130.86	1839.15	1939.78	2291.85	1797.65	2295.89	1702.03	1799.48	1699.68	1654.71	1802.99	1823.09	1675.88	1412.73	2353.11	1840.8	2155.62	2062.79	1622.73	1779.29	1814.42	1716.44	1690.75	1676.96	1758.45	1688.82
Yes	A_55_P2138960	Mus musculus	Yes	BioMart	thiamine pyrophosphokinase [Source:MGI Symbol;Acc:MGI:1352500]	Tpk1	Yes	1	ENSMUSG00000029735	protein_coding	Tpk1-201, Tpk1-203, Tpk1-206, Tpk1-204	protein_coding, processed_transcript	1 protein_coding, 6,8 processed_transcript	A_55_P2138960	NM_013861	Tpk1		Stress-responsive		169.344	158.197	157.081	184.697	185.559	149.154	148.259	146.307	173.681	145.753	149.913	149.098	168.496	145.099	144.327	143.077	173.524	144.116	142.428	136.219	137.281	159.768	142.451	138.295	152.442	173.767	129.814	143.872	148.984	145.333
Ensembl probe missing														A_55_P2917066	NM_001362048	Gpr19				2741.43	2849.31	2886.85	2510.31	2417.83	2688.48	2725.53	2542.28	2507.88	2933.29	2672.25	2195.7	2148.05	2399.19	2650.38	1901.52	2469	2326.33	2609.17	2628.18	2988.68	2582.86	2717.84	2514.22	2533.33	2394.41	2337.57	2344.47	2619.11	2347.04
Yes	A_66_P106814	Mus musculus	Yes	BioMart	mitochondrial ribosomal protein S18B [Source:MGI Symbol;Acc:MGI:1914223], predicted gene 13552 [Source:MGI Symbol;Acc:MGI:3650819]	Mrps18b, Gm13552	No	2	ENSMUSG00000024436, ENSMUSG00000081157	protein_coding, processed_pseudogene	Mrps18b-201, Mrps18b-202, Mrps18b-208, Mrps18b-204, Gm13552-201	protein_coding, retained_intron, processed_pseudogene	1 protein_coding, 6,4 retained_intron, 7,6 processed_pseudogene	A_66_P106814	NM_025878	Mrps18b		Stress-responsive		4011.61	4036.85	3766.09	4197.55	4333.93	3995.06	4117.07	3960.57	4244.65	4313.02	3616.66	3639.97	3619.47	4259.78	3850.71	3533.5	3829.09	3720.15	4604.73	4533.52	5056.3	4804.93	4153.08	4282.63	3923.94	3827.57	4838.98	4380.95	4578.73	4098.01
Yes	A_51_P285669	Mus musculus	Yes	BioMart	phosphatidylinositol glycan anchor biosynthesis, class Z [Source:MGI Symbol;Acc:MGI:2443822]	Pigz	Yes	1	ENSMUSG00000045625	protein_coding	Pigz-201	protein_coding	1 protein_coding	A_51_P285669	NM_172822	Pigz				482.803	647.557	396.845	446.147	538.527	452.232	602.107	665.759	449.648	576.174	369.042	386.861	428.324	464.49	404.627	409.629	678.097	422.14	612.621	665.47	706.711	569.767	785.774	480.404	432.45	417.068	482.227	417.737	546.874	450.675
Ensembl probe missing														A_66_P140409	ENSMUST00000030698.4	Stx12				5669.3	5741.44	6097.03	5697.01	5499.53	5945.74	5948.58	5529.99	5566.23	6257.07	5822.97	5163.03	5084.26	5230.45	5404.15	5495.6	5904.33	5227.22	5268.48	6011.93	5962.47	5583.38	5900.98	6193.09	6013.01	5765.22	5063.83	5395.01	5549.99	5330.44
Yes	A_55_P2018047	Mus musculus		BioMart	vacuolar protein sorting 4B [Source:MGI Symbol;Acc:MGI:1100499]	Vps4b	Yes	1	ENSMUSG00000009907	protein_coding	Vps4b-202	protein_coding	1 protein_coding	A_55_P2018047	ENSMUST00000112736.7	Vps4b		Stress-responsive		317.969	341.764	298.924	289.957	323.408	327.461	308.391	375.757	378.534	379.919	336.049	295.653	316.708	357.129	361.029	343.751	325.134	318.757	365.457	347.073	448.876	353.613	347.548	344.105	323.15	296.988	381.072	348.159	401.659	314.345
Yes	A_51_P158210	Strains		BioMart	minichromosome maintenance complex component 2 [Source:MGI Symbol;Acc:MGI:105380]	Mcm2	Yes	1	MGP_NODShiLtJ_G0030821, MGP_129S1SvImJ_G0031016	protein_coding		protein_coding, retained_intron	1 protein_coding, 6,4 retained_intron	A_51_P158210	NM_008564	Mcm2				138.565	187.447	157.407	145.183	135.752	130.216	191.841	186.854	150.223	104.747	154.568	123.305	134.915	143.674	132.018	118.571	184.959	213.629	178.124	178.255	190.818	193.547	181.985	181.861	153.956	150.439	160.818	127.658	184.051	165.469
Ensembl probe missing														A_55_P2794853	ENSMUST00000135239.1	Ndufb2		Stress-responsive		141.149	106.026	166.026	145.746	161.594	156.092	127.921	111.351	140.615	165.924	131.991	113.217	120.682	127.199	145.676	133.631	124.223	109.515	104.461	149.054	135.568	129.098	137.703	94.8924	154.715	145.371	133.983	139.365	145.498	119.458
Yes	A_51_P239286	Mus musculus	Yes	BioMart	BCL2-like 12 (proline rich) [Source:MGI Symbol;Acc:MGI:1922986]	Bcl2l12	Yes	1	ENSMUSG00000003190	protein_coding	Bcl2l12-201, Bcl2l12-206	protein_coding, retained_intron	1 protein_coding, 6,4 retained_intron	A_51_P239286	NM_029410	Bcl2l12				75.8363	56.6981	61.4549	60.6941	44.1439	75.1904	67.6081	79.6277	89.2326	63.6439	58.4823	71.7834	64.0438	77.0127	75.9809	71.7877	87.2505	83.5739	72.4932	86.1767	81.5648	86.5775	70.0617	70.6997	81.4269	72.2989	82.6668	85.7358	63.7282	79.1107
Yes	A_51_P464710	Mus musculus	Yes	BioMart	ArfGAP with dual PH domains 2 [Source:MGI Symbol;Acc:MGI:2663075]	Adap2	Yes	1	ENSMUSG00000020709	protein_coding	Adap2-201	protein_coding	1 protein_coding	A_51_P464710	NM_172133	Adap2				117.555	144.302	105.943	110.825	154.212	134.504	113.371	135.191	132.617	186.262	148.509	162.01	175.354	145.616	141.191	159.09	137.118	144.31	137.998	133.375	182.896	141.663	127.348	148.821	151.065	142.04	167.669	133.184	210.463	152.41
Yes	A_52_P574945	Mus musculus	Yes	BioMart	RIKEN cDNA 1500026H17 gene [Source:MGI Symbol;Acc:MGI:1916252]	1500026H17Rik	Yes	1	ENSMUSG00000097383	lncRNA	1500026H17Rik-201, 1500026H17Rik-202, 1500026H17Rik-203, 1500026H17Rik-204	lncRNA	4,7 lncRNA	A_52_P574945	NR_130956	1500026H17Rik				246.071	341.347	317.216	263.463	292.924	323.995	401.682	428.768	243.733	298.215	290.658	234.264	282.858	310.78	285.346	305.863	423.783	337.58	416.561	487.634	412.988	291.849	451.998	326.128	343.442	273.621	331.895	318.02	366.925	269.248
Yes	A_51_P164939	Mus musculus	Yes	BioMart	transmembrane protein 150A [Source:MGI Symbol;Acc:MGI:2385244]	Tmem150a	Yes	1	ENSMUSG00000055912	protein_coding	Tmem150a-201, Tmem150a-202, Tmem150a-203, Tmem150a-204, Tmem150a-205	protein_coding, processed_transcript	1 protein_coding, 6,8 processed_transcript	A_51_P164939	NM_144916	Tmem150a				108.811	96.4227	100.447	105.566	95.3227	96.0052	101.608	101.328	106.687	115.425	135.887	100.904	122.111	103.358	116.984	105.735	121.229	152.631	96.8433	118.27	118.481	119.206	99.7436	100.611	107.1	137.04	123.604	130.215	147.212	110.48
Yes	A_51_P504354	Mus musculus	Yes	BioMart	Notch-regulated ankyrin repeat protein [Source:MGI Symbol;Acc:MGI:1914372]	Nrarp	Yes	1	ENSMUSG00000078202	protein_coding	Nrarp-201	protein_coding	1 protein_coding	A_51_P504354	NM_025980	Nrarp				185.542	207.816	154.934	143.759	175.317	167.177	212.464	211.917	235.179	161.627	197.222	243.926	214.112	225.308	238.269	253.976	147.452	163.436	235.736	192.455	235.145	181.43	228.279	176.998	221.611	192.273	295.545	294.6	269.632	287.535
Yes	A_51_P181312	Mus musculus		BioMart	dicarbonyl L-xylulose reductase [Source:MGI Symbol;Acc:MGI:1915130]	Dcxr	Yes	1	ENSMUSG00000039450	protein_coding	Dcxr-202	protein_coding	1 protein_coding	A_51_P181312	NM_026428	Dcxr				214.089	303.352	261.665	282.47	241.068	236.428	266.191	292.898	359.078	294.712	341.664	367.585	359.076	387.644	368.777	330.376	284.058	302.202	313.591	272.763	304.469	289.873	295.418	267.814	331.43	308.395	418.901	327.617	321.307	403.056
Yes	A_52_P105164	Mus musculus	Yes	BioMart	NudC domain containing 3 [Source:MGI Symbol;Acc:MGI:2144158]	Nudcd3	Yes	1	ENSMUSG00000053838	protein_coding	Nudcd3-201, Nudcd3-203, Nudcd3-202	protein_coding, processed_transcript	1 protein_coding, 6,8 processed_transcript	A_52_P105164	NM_173748	Nudcd3				1814.98	1749.65	1667.09	1888.43	1879.15	1732.45	1917.69	1839.21	2131.15	1552.18	1898.06	2416.63	2134.97	2131.88	2205.3	2169.13	1828.61	2254.14	1981.12	1815.44	2026.38	1821.37	2070.92	2039	1994.09	1895.84	2412.49	2274.3	2379.46	2148.37
Yes	A_51_P195240	Mus musculus	Yes	BioMart	G patch domain containing 11 [Source:MGI Symbol;Acc:MGI:1858435]	Gpatch11	Yes	1	ENSMUSG00000050668	protein_coding	Gpatch11-201	protein_coding	1 protein_coding	A_51_P195240	NM_181649	Gpatch11				943.048	904.524	818.65	885.839	920.575	807.324	849.42	906.654	791.361	1101.21	808.874	826.666	873.986	862.263	824.977	868.5	720.392	624.113	1002.79	880.753	942.114	849.352	816.204	843.167	831.173	692.374	883.288	767.274	983.312	766.277
Yes	A_52_P288251	Mus musculus	Yes	BioMart	transmembrane protein 204 [Source:MGI Symbol;Acc:MGI:3039635]	Tmem204	Yes	1	ENSMUSG00000024168	protein_coding	Tmem204-201, Tmem204-202, Tmem204-203, Tmem204-204	protein_coding, processed_transcript	1 protein_coding, 6,8 processed_transcript	A_52_P288251	NM_001001183	Tmem204				176.303	188.868	171.265	193.479	190.584	219.166	203.787	181.451	232.948	243.084	204.889	259.258	262.281	252.699	227.59	255.654	186.335	218.909	207.93	225.285	220.869	193.738	180.093	207.826	215.785	196.945	303.076	256.56	241.021	215.15
Yes	A_52_P30451	Mus musculus	Yes	BioMart	protein phosphatase 1, regulatory subunit 3C [Source:MGI Symbol;Acc:MGI:1858229]	Ppp1r3c	Yes	1	ENSMUSG00000067279	protein_coding	Ppp1r3c-201	protein_coding	1 protein_coding	A_52_P30451	NM_016854	Ppp1r3c				4602.11	4648.82	4927.83	4974.67	4417.47	4506.62	5051.09	5018.86	4544	4433.57	4821.01	5133.76	4463.44	4367.16	4857.44	4869.31	4395.64	4511.5	4801.37	4348.2	5146.55	4525.74	4178.83	3845.41	4369.58	4351.44	4186.1	4766.08	4759.02	4620.68
Yes	A_55_P1992421	Mus musculus	Yes	BioMart	high mobility group box 3 [Source:MGI Symbol;Acc:MGI:1098219], predicted gene 6104 [Source:MGI Symbol;Acc:MGI:3648587]	Hmgb3, Gm6104	No	2	ENSMUSG00000015217, ENSMUSG00000062588	protein_coding, processed_pseudogene	Hmgb3-202, Hmgb3-201, Hmgb3-204, Hmgb3-203, Hmgb3-206, Gm6104-201	protein_coding, retained_intron, processed_pseudogene	1 protein_coding, 6,4 retained_intron, 7,6 processed_pseudogene	A_55_P1992421	NM_001293623	Hmgb3				1098.45	1114.95	1042.96	1045.74	1069.4	985.102	1204.93	1265.93	1004.82	1445.06	1032.6	884.841	1052.12	1239.44	1033.85	1041.4	1183.05	1285.49	1163.42	1382.84	1482.83	1234.79	1430.2	1104.39	1226.08	1261.69	1326.92	1122.99	1433.65	1247.52
Yes	A_55_P2193809	Mus musculus	Yes	BioMart	RIKEN cDNA 9530062K07 gene [Source:MGI Symbol;Acc:MGI:1925989]	9530062K07Rik	Yes	1	ENSMUSG00000108030	lncRNA	9530062K07Rik-201	lncRNA	4,7 lncRNA	A_55_P2193809	NR_131013	9530062K07Rik				161.182	225.94	171.706	167.719	173.214	172.381	192.665	233.534	188.047	204.891	211.679	174.031	187.039	233.653	231.508	233.845	218.162	201.505	201.745	206.514	226.237	187.3	167.097	148.051	176.511	227.987	192.658	188.635	252.303	211.107
Ensembl probe missing														A_55_P2745718	NM_001316684	Sh3bp1		Stress-responsive		1174.76	1066.93	1087.1	965.802	898.944	1073.36	977.947	1009.1	1259.42	1074.43	1246.92	1175.56	1108.05	1250.74	1138.43	1155.17	1128.45	1240.81	1092.95	1079.45	1175.3	974.346	1024.02	1166.82	1245.01	1214.37	1196.22	1234.54	1271.39	1093.42
Yes	A_51_P273833	Mus musculus	Yes	BioMart	IMP1 inner mitochondrial membrane peptidase-like (S. cerevisiae) [Source:MGI Symbol;Acc:MGI:1913791]	Immp1l	Yes	1	ENSMUSG00000042670	protein_coding	Immp1l-201	protein_coding	1 protein_coding	A_51_P273833	NM_028260	Immp1l				4063.47	4071.21	4211.56	3992.87	3944.98	3811.91	4172.16	4287.49	3270.49	4725.85	3493.93	3281.35	3430.14	3192.4	3513.88	3754.67	3444.31	3300.92	3874.43	3866.88	4512.96	3793.48	4165.83	3530.92	3399.46	3306.67	3170.48	3102.79	3639.08	3372.72
Yes	A_51_P436491	Mus musculus	Yes	BioMart	leucine rich repeat and Ig domain containing 3 [Source:MGI Symbol;Acc:MGI:3609246]	Lingo3	Yes	1	ENSMUSG00000051067	protein_coding	Lingo3-201	protein_coding	1 protein_coding	A_51_P436491	NM_001013758	Lingo3				1267.43	1434.59	1571.83	1378.12	1310.75	1405.08	1354.98	1356.11	2036.23	1316.76	2030.43	2238.36	1892.49	1912.54	1627.81	1769.89	1574.12	1842.37	1546.72	1418.62	1518.78	1239.88	1286.55	1465.48	1484.21	1649.61	1648.11	1581.04	1855.91	1586.35
Yes	A_52_P256090	Mus musculus		BioMart	erb-b2 receptor tyrosine kinase 4 [Source:MGI Symbol;Acc:MGI:104771]	Erbb4	Yes	1	ENSMUSG00000062209	protein_coding	Erbb4-202	protein_coding	1 protein_coding	A_52_P256090	NM_010154	Erbb4				19.1918	18.8386	12.5793	13.2054	12.4838	26.5617	20.0491	18.0843	30.442	19.8043	28.2996	26.5406	24.3113	17.263	31.7855	19.7467	25.7821	22.118	24.8721	19.7012	20.4996	25.757	32.934	19.3473	28.1244	27.8187	27.1584	28.5402	25.4631	31.4502
Ensembl probe missing														A_55_P2501239	NM_001285788	Ildr1				21.6198	19.0985	14.9894	21.627	18.2231	3.61819	13.2316	16.9862	20.6017	32.2849	18.0622	19.7726	28.7712	25.4349	25.8731	28.7735	18.3535	18.8509	27.6962	31.7585	28.906	24.0787	23.1505	23.2238	23.8111	25.7427	36.7357	31.5993	24.8743	27.0042
Ensembl probe missing														A_52_P228810	AK047832					48.5179	44.5686	56.4279	54.7168	54.009	47.8828	38.4102	60.5431	38.9997	37.4906	36.2253	46.838	37.0423	42.9058	40.0257	35.691	47.9654	47.7087	42.7511	43.6874	34.127	64.2364	42.0171	41.9664	39.6461	49.5882	35.4374	53.6315	34.9795	39.339
Yes	A_55_P1972192	Mus musculus	Yes	BioMart	phosphorylase kinase alpha 1 [Source:MGI Symbol;Acc:MGI:97576]	Phka1	Yes	1	ENSMUSG00000034055	protein_coding	Phka1-202, Phka1-201, Phka1-204, Phka1-206, Phka1-205, Phka1-203	protein_coding	1 protein_coding	A_55_P1972192	NM_008832	Phka1				1034.85	1044.27	1008.49	1202.76	1210.23	1189.74	1017.57	1183.89	1131.49	1698.78	1158.02	1198.98	1222.89	1175.69	1081.64	1312.17	961.729	848.192	957.662	1025.34	1144.11	1028.09	1098.57	1011.2	1183.51	1029.38	1217.21	1070.09	1358.26	1141.15
Ensembl probe missing														A_66_P130681	NM_146216	Vac14				2204.92	2026.04	1930.5	1931.11	2091.87	2038.76	2038.74	2188.23	2029.56	1878.91	1889.39	1925.59	2047.6	2005.69	2129.61	2068.34	2165.02	2130.17	2212.87	2243.37	2367.5	2193.27	2232.18	2378	2148.17	2007.73	2301.36	2154.88	2259.08	2011.2
Yes	A_51_P119857	Mus musculus	Yes	BioMart	sprouty protein with EVH-1 domain 1, related sequence [Source:MGI Symbol;Acc:MGI:2150016]	Spred1	Yes	1	ENSMUSG00000027351	protein_coding	Spred1-201	protein_coding	1 protein_coding	A_51_P119857	NM_033524	Spred1		Stress-responsive		7492.2	6583.04	6506.76	6860.42	6548.21	6088.46	6511.78	6116.49	7333.63	6758.44	7372.69	7714.08	7258.23	6860.57	7316.17	7013.04	6122.97	6338.44	6326.82	6924.1	7545.29	6123.15	6139.7	6844.12	7635.22	7588.73	6627.03	6680.37	8555.66	7332.43
Yes	A_51_P432802	Mus musculus	Yes	BioMart	RNA binding motif protein 4 [Source:MGI Symbol;Acc:MGI:1100865], predicted gene 21992 [Source:MGI Symbol;Acc:MGI:5439461]	Rbm4, Gm21992	No	2	ENSMUSG00000094936, ENSMUSG00000096370	protein_coding	Rbm4-206, Rbm4-203, Rbm4-207, Rbm4-201, Rbm4-204, Gm21992-206, Gm21992-204	protein_coding	1 protein_coding	A_51_P432802	NM_009032	Rbm4				2234.82	2076.55	2148.33	2085.88	2040.39	2150.06	2053.07	1998.77	2270.04	2493.55	2317.93	2096.72	2141.7	2073.03	2245.26	1869.14	1910.57	2011.05	2061.04	2118.38	2172.83	2088.97	2059.79	1973.66	2211.8	2137.02	2014.13	2002.09	2257.86	1999.31
Yes	A_52_P596008	Mus musculus	Yes	BioMart	zinc finger E-box binding homeobox 2 [Source:MGI Symbol;Acc:MGI:1344407]	Zeb2	Yes	1	ENSMUSG00000026872	protein_coding	Zeb2-212, Zeb2-213, Zeb2-201, Zeb2-202	protein_coding	1 protein_coding	A_52_P596008	NM_015753	Zeb2		Stress-responsive		7180.15	9010.12	7741.06	8281.97	6156.88	6862.02	6938.12	8631.7	6923.25	5837.12	5456.91	6583.19	5589.93	5727.84	7738.83	6305.35	5826.47	5876.68	8595.95	6489.12	7891.98	7442.7	5781.64	6104.8	5746.28	5908.43	4903.99	5921.09	5716.01	5663.86
Yes	A_52_P82741	Mus musculus	Yes	BioMart	heat shock protein 1A [Source:MGI Symbol;Acc:MGI:96244]	Hspa1a	Yes	1	ENSMUSG00000091971	protein_coding	Hspa1a-201	protein_coding	1 protein_coding	A_52_P82741	NM_010479	Hspa1a		Stress-responsive		2107.2	2031.64	1812.08	2511.56	1993.22	1618.42	1806.36	2205.03	2808.05	3118.22	2409.27	2473.78	2375.12	2219.71	2750.67	2412.01	1475.4	1463.68	2138.16	1735.19	2061.39	1863.3	1868.68	1761.16	2573.26	1930.21	2307.98	2295.58	2494.51	2365.29
Yes	A_55_P1952502	Mus musculus	Yes	BioMart	mitogen-activated protein kinase 7 [Source:MGI Symbol;Acc:MGI:1346347]	Mapk7	Yes	1	ENSMUSG00000001034	protein_coding	Mapk7-202, Mapk7-201, Mapk7-203, Mapk7-214, Mapk7-213, Mapk7-207, Mapk7-205	protein_coding, processed_transcript	1 protein_coding, 6,8 processed_transcript	A_55_P1952502	NM_001291035	Mapk7				3358.67	3268.42	3640.66	3356.54	3131.34	3261.75	3070.79	2841.65	3604.22	3044.82	3802.91	3438.49	3418.68	2963.6	3531.19	2885.08	3023.22	2886.42	2951.03	2838.34	3174.73	2943.31	2875.23	3029.39	2941.48	3322.53	2891.3	3051.38	3541.32	3231.26
Yes	A_55_P2010332	Mus musculus	Yes	BioMart	Ewing sarcoma breakpoint region 1 [Source:MGI Symbol;Acc:MGI:99960]	Ewsr1	Yes	1	ENSMUSG00000009079	protein_coding	Ewsr1-203, Ewsr1-202, Ewsr1-205, Ewsr1-207, Ewsr1-206	protein_coding, processed_transcript	1 protein_coding, 6,8 processed_transcript	A_55_P2010332	NM_001362612	Ewsr1				3530.55	4163.61	4197.19	3799.36	3624.61	3797.55	3761.12	3819.24	3881.96	3143.29	3842.37	3403	3635.71	3520.12	3755.3	3266.05	3667.78	4305.78	3958.56	4365.97	4809.17	4726.21	3594.82	4142.9	3008.85	3803.77	4314.51	4155.12	4487.51	3703.9
Yes	A_55_P2071726	Mus musculus	Yes	BioMart	RasGEF domain family, member 1C [Source:MGI Symbol;Acc:MGI:1921813]	Rasgef1c	Yes	1	ENSMUSG00000020374	protein_coding	Rasgef1c-202, Rasgef1c-203, Rasgef1c-201	protein_coding	1 protein_coding	A_55_P2071726	NM_001347462	Rasgef1c		Stress-responsive		326.931	259.101	237.45	186.656	188.354	237.181	255.01	257.349	265.126	471.811	237.432	200.166	301.013	264.276	283.201	304.132	266.515	201.721	312.416	299.859	269.225	166.141	270.741	254.716	275.47	221.445	320.083	258.881	274.751	255.182
Yes	A_55_P2139318	Mus musculus		BioMart	cadherin-related family member 3 [Source:MGI Symbol;Acc:MGI:1916014]	Cdhr3	Yes	1	ENSMUSG00000035860	protein_coding	Cdhr3-204, Cdhr3-203	processed_transcript	6,8 processed_transcript	A_55_P2139318	ENSMUST00000219158.1	Cdhr3		Stress-responsive		101.442	180.867	161.357	144.365	146.231	167.132	123.477	170.638	241.292	204.454	247.204	209.412	187.892	257.466	140.551	197.557	198.601	178.46	184.701	175.134	194.435	165.318	163.594	172.979	217.974	209.594	285.42	243.237	209.533	200.796
Yes	A_55_P2140696	Mus musculus		BioMart	phospholipase C, delta 4 [Source:MGI Symbol;Acc:MGI:107469]	Plcd4	Yes	1	ENSMUSG00000026173	protein_coding	Plcd4-203	retained_intron	6,4 retained_intron	A_55_P2140696	ENSMUST00000113745.7	Plcd4		Stress-responsive		53.9429	49.5833	58.8605	50.7162	60.4352	55.3042	41.228	52.9214	39.9328	59.6304	57.1725	59.359	51.4146	50.0023	61.0772	59.2851	46.52	40.4405	35.4686	32.8105	45.4335	35.5279	32.4625	47.0891	47.6812	53.2871	40.3556	51.27	57.6505	46.6407
Ensembl probe missing														A_66_P114506	XR_388723	Tvp23bos				30.1332	28.4889	32.5774	18.9723	33.844	39.8023	27.7844	41.0934	21.1793	40.7239	28.216	17.017	26.6749	32.5877	32.103	32.7284	33.9384	46.9067	41.0549	51.1472	40.381	48.6523	30.0446	27.7669	26.7462	43.9455	29.4822	35.3772	29.4825	28.1786
Ensembl probe missing														A_66_P127134	DT927097					200.536	287.671	201.437	233.007	189.801	245.849	267.733	270.234	251.975	228.459	236.54	291.965	259.376	289.729	281.594	255.385	222.138	284.924	299.933	283.293	311.745	242.189	217.111	219.974	249.716	247.135	271.986	265.555	317.637	266.977
Yes	A_55_P2141454	Mus musculus	Yes	BioMart	calcium channel, voltage-dependent, gamma subunit 3 [Source:MGI Symbol;Acc:MGI:1859165]	Cacng3	Yes	1	ENSMUSG00000066189	protein_coding	Cacng3-201, Cacng3-203, Cacng3-202	protein_coding	1 protein_coding	A_55_P2141454	NM_019430	Cacng3		Stress-responsive		640.368	613.73	637.995	594.204	572.173	534.165	663.167	576.395	676.823	448.039	612.122	720.516	689.524	736.657	734.238	734.518	706.113	884.133	756.835	576.443	679.254	534.372	649.6	644.753	668.911	730.46	746.156	735.769	866.134	765.347
Yes	A_55_P2158697	Mus musculus	Yes	BioMart	H4 clustered histone 9 [Source:MGI Symbol;Acc:MGI:2448432], H4 clustered histone 18 [Source:MGI Symbol;Acc:MGI:4843992]	H4c9, H4c18	No	2	ENSMUSG00000060639, ENSMUSG00000069305	protein_coding	H4c9-201, H4c18-201	protein_coding	1 protein_coding	A_55_P2158697	NM_175656	Hist1h4i				119.85	102.103	137.55	121.565	115.915	125.24	135.125	144.145	103.359	141.924	144.499	112.256	103.656	94.5444	118.851	144.925	94.1518	100.565	130.469	113.836	138.256	130.185	106.027	127.94	164.667	163.409	135.172	96.9969	128.357	130.653
Yes	A_51_P223092	Mus musculus	Yes	BioMart	zinc finger, BED type containing 3 [Source:MGI Symbol;Acc:MGI:1919364]	Zbed3	Yes	1	ENSMUSG00000041995	protein_coding	Zbed3-202, Zbed3-201, Zbed3-203	protein_coding	1 protein_coding	A_51_P223092	NM_028106	Zbed3				41.8717	31.8968	53.5912	39.8807	52.6219	48.542	42.4504	34.0992	46.9898	38.4621	54.4634	45.6974	43.8343	42.8947	51.7189	46.992	60.4131	54.9487	56.8372	46.0189	58.211	49.8317	56.5102	51.6099	41.3125	45.9622	70.1906	54.9664	47.2608	50.6762
Ensembl probe missing														A_55_P2507824	NR_028405	Marcksl1-ps4				3414.31	3681.4	2575.09	2416.03	3173.54	3446.69	3397.53	3626.18	2950.74	2099.38	2756.91	2226.18	3542.64	3532.3	3332.63	3609.15	3520.83	4329.34	3705.19	3329.96	3501.18	3849.83	3346.76	3239.92	3089.61	2587.25	2995.43	3509.66	3440.04	3337.03
Yes	A_51_P384441	Mus musculus		BioMart	transmembrane protein 201 [Source:MGI Symbol;Acc:MGI:1196277]	Tmem201	Yes	1	ENSMUSG00000044700	protein_coding	Tmem201-202, Tmem201-204	protein_coding, retained_intron	1 protein_coding, 6,4 retained_intron	A_51_P384441	NM_177672	Tmem201				951.05	1081.27	771.64	991.205	850.531	843.561	835.41	1001.12	924.163	929.179	917.967	1100.63	1046.5	946.253	912.487	1077.88	953.654	1152.37	982.15	1039.04	1064.14	922.237	1187.98	1100.05	1030.25	978.911	1162.26	1167.76	1143.6	1066.8
Ensembl probe missing														A_52_P78333	NM_177449	Lrrc29				31.7679	29.3474	30.3647	29.5145	32.1587	37.6466	31.8657	31.2587	28.4666	20.2628	36.1675	41.166	30.383	38.9931	39.4255	35.9095	42.9412	42.7665	31.9501	39.6682	31.3773	39.0832	24.0227	37.8582	31.9498	35.5016	37.5919	41.4769	43.0494	49.8949
Ensembl probe missing														A_55_P2488020	NM_028402	Zfp493				290.38	305.821	237.986	297.498	254.908	238.01	296.42	248.675	322.822	282.074	263.214	261.988	238.944	265.882	267.784	269.013	276.704	242.946	234.015	297.786	267.821	245.504	236.514	234.229	212.103	231.374	224.202	254.993	221.583	221.667
Ensembl probe missing														A_66_P136077	NR_015472	9530082P21Rik				58.3183	90.3879	57.4912	71.3099	61.9658	62.003	37.1728	43.5079	51.5825	43.7473	32.0953	43.8589	51.3909	63.2284	32.6249	43.6306	84.6878	61.8755	64.2457	48.549	40.1246	84.5196	114.222	61.9993	78.0977	71.6512	92.2611	69.9289	32.3438	60.5533
Ensembl probe missing														A_30_P01020292	chr17:29380426-29380827_R					37.2748	27.5569	33.3389	43.2419	32.9227	31.5259	43.7169	30.2698	30.6929	35.1527	32.2409	38.6711	30.4151	31.0098	25.8808	32.6	35.2785	38.6251	36.2368	30.8966	30.209	29.0301	23.2968	35.0851	27.0335	29.3071	29.2396	30.0896	30.3708	29.7234
Ensembl probe missing														A_55_P2026878	ENSMUST00000120050.1	Gm11800				399.555	354.325	371.118	405.49	402.462	367.244	365.144	397.361	325.258	288.819	299.191	357.777	438.469	317.861	318.606	391.97	334.988	345.824	408.561	342.529	332.629	252.009	302.492	289.749	305.491	380.771	307.555	350.296	383.037	302.514
Yes	A_55_P2152364	Mus musculus	Yes	BioMart	runt related transcription factor 2, opposite strand 1 [Source:MGI Symbol;Acc:MGI:3641707]	Runx2os1	Yes	1	ENSMUSG00000073394	lncRNA	Runx2os1-201	lncRNA	4,7 lncRNA	A_55_P2152364	AK159059	Runx2os1				74.7012	120.59	83.7918	76.8005	91.2163	95.4388	114.423	115.166	84.8915	71.3635	84.6891	79.7044	79.5339	102.315	102.005	97.6602	106.799	85.8793	135.911	95.3822	134.747	126.459	96.492	92.0478	77.3026	74.4183	122.865	82.3712	90.4439	114.59
Yes	A_55_P2197638	Mus musculus		BioMart	RIKEN cDNA 1110046J04 gene [Source:MGI Symbol;Acc:MGI:1916058]	1110046J04Rik	Yes	1	ENSMUSG00000085457	lncRNA	1110046J04Rik-203	lncRNA	4,7 lncRNA	A_55_P2197638	NR_040707	1110046J04Rik				337.268	341.652	314.437	296.804	313.333	315.14	347.11	365.071	298.856	382.183	276.951	258.17	272.807	296.445	310.981	363.705	298.124	276.502	296.195	375.109	248.926	305.869	332.18	319.092	321.314	332.11	323.742	329.795	258.064	314.941
Ensembl probe missing														A_66_P123218	NM_022995	Pmepa1				1319.25	1448.47	1501.61	1257.32	1452.1	1331.83	1281.77	1369.05	1239.23	1161.32	1250.47	1308.64	1670.96	1447.27	1305.6	1454.24	1588.7	1626.18	1630.23	1461.98	1530.37	1466.56	1492.06	1657	1521.19	1422.92	1415.97	1344.56	1709.07	1427.3
Ensembl probe missing														A_51_P106047	NM_011609	Tnfrsf1a				24.0979	17.9524	25.2963	33.2825	21.901	26.8226	33.4327	22.9474	44.0462	39.5167	34.1082	43.1461	35.6829	37.169	42.2165	42.0675	33.6548	34.2661	48.6837	28.9876	44.1048	35.2863	44.2493	45.6302	36.6844	39.3706	52.3922	49.2762	41.2097	41.3
Yes	A_55_P2163897	Mus musculus	Yes	BioMart	microRNA 219a-2 [Source:MGI Symbol;Acc:MGI:3618754], novel transcript	Mir219a-2, No gene name	No	2	ENSMUSG00000065485, ENSMUSG00000120522	miRNA, lncRNA	Mir219a-2-201	miRNA, lncRNA	4,6 miRNA, 4,7 lncRNA	A_55_P2163897	NAP058456-1	Mir219a-2				472.222	826.855	528.653	485.506	614.876	554.749	523.077	770.351	302.685	314.328	320.543	248.453	381.2	361.27	372.769	415.657	987.066	592.479	860.011	757.585	802.982	704.177	788.922	657.075	509.746	519.77	498.397	487.688	904.279	527.033
Ensembl probe missing														A_51_P398525	NM_022014	Fn3k				4129.52	3590.56	3572.15	4054.88	4395.2	3731.54	3898.9	3784.75	3531.04	4246.74	3846.3	3824.63	3723.58	4022.16	3692.2	3707.96	3617.54	3392.29	3832.73	4065.71	4334.6	3966.43	3695.99	3826.36	4055.77	3702.13	3973.5	4020.53	4303.34	3804.57
Yes	A_52_P624415	Mus musculus		BioMart	oligodendrocytic myelin paranodal and inner loop protein [Source:MGI Symbol;Acc:MGI:2657025]	Opalin	Yes	1	ENSMUSG00000050121	protein_coding	Opalin-202	retained_intron	6,4 retained_intron	A_52_P624415	NM_153520	Opalin		Stress-responsive		176.461	384.469	226.165	214.704	272.742	204.363	205.973	249.685	105.735	89.7947	85.0003	123.24	136.797	119.493	118.054	78.565	431.125	243.632	399.107	341.786	320.506	237.903	443.327	223.422	152.931	131.945	107.032	62.0871	211.261	111.559
Yes	A_55_P2099700	Mus musculus	Yes	BioMart	kinesin light chain 4 [Source:MGI Symbol;Acc:MGI:1922014]	Klc4	Yes	1	ENSMUSG00000003546	protein_coding	Klc4-202, Klc4-201	protein_coding	1 protein_coding	A_55_P2099700	ENSMUST00000233974.1	Klc4				2401.76	2003.02	2126.2	2096.86	2065.25	2120.83	2079	2036.04	1920.76	2230.39	1966.65	1795.39	1963.08	1894.69	1819.59	1895.77	2112.97	2097.2	2044.37	2014.82	2414.46	1922.93	2070.25	2088.59	2013.78	2117.08	1936.35	1939.16	2191.02	1913.9
Ensembl probe missing														A_55_P2732718	ENSMUST00000106251.9	Fus		Stress-responsive		146.266	182.178	191.398	186.082	209.434	185.441	190.149	178.067	239.908	232.431	160.32	198.457	158.829	223.009	176.674	203.649	158.637	167.139	235.898	274.602	179.674	192.337	213.836	187.019	260.883	256.711	254.38	229.407	236.595	199.619
Yes	A_55_P1969002	Mus musculus	Yes	BioMart	T-box 3 [Source:MGI Symbol;Acc:MGI:98495]	Tbx3	Yes	1	ENSMUSG00000018604	protein_coding	Tbx3-203, Tbx3-201, Tbx3-202	protein_coding	1 protein_coding	A_55_P1969002	NM_198052	Tbx3				498.882	677.99	425.786	457.692	445.014	467.202	422.966	699.357	396.452	573.393	473.332	475.542	375.774	429.272	461.998	533.667	715.434	548.277	609.359	661.479	801.321	660.7	686.407	464.002	689.988	604.399	557.13	560.163	744.799	618.114
Ensembl gene name only	A_52_P633719	Mus musculus	Yes	BioMart	predicted gene, 47710 [Source:MGI Symbol;Acc:MGI:6096831]	Gm47710	Yes	1	ENSMUSG00000112928	lncRNA	Gm47710-201	lncRNA	4,7 lncRNA	A_52_P633719	AK035829					31.428	41.0804	26.3151	30.1925	29.9908	41.7672	30.0115	30.742	37.0533	38.1803	25.867	27.4346	30.3928	34.0073	33.257	29.9826	36.2951	37.2543	30.0146	37.3221	36.038	34.1044	44.697	34.7463	35.3342	29.3327	40.7751	37.9278	28.32	21.339
Ensembl probe missing														A_55_P2736545	NM_133808	Hdlbp				3215.86	3409.63	3039.99	3507.26	3317.56	3052.98	3053.53	3349.77	3131.11	3222.38	3014.72	3283.03	3070.68	3220.19	3182.74	3230.21	2853.55	2607.41	3432.78	3014.28	3617.63	3365.66	3033.28	3048.98	2988.57	2864.39	3065.75	2925.51	3400.6	3154.7
Yes	A_30_P01025878	Mus musculus	Yes	BioMart	YTH N6-methyladenosine RNA binding protein 2 [Source:MGI Symbol;Acc:MGI:2444233]	Ythdf2	Yes	1	ENSMUSG00000040025	protein_coding	Ythdf2-203	protein_coding	1 protein_coding	A_30_P01025878	chr4:131734714-131741964_R	Ythdf2		Stress-responsive		416.312	487.607	428.226	414.034	390.103	412.688	485.566	497.964	517.593	419.362	457.554	464.28	474.186	483.962	465.897	529.946	490.816	467.343	493.323	512.024	571.179	482.417	485.208	426.354	450.301	387.721	485.067	487.389	613.651	480.724
Yes	A_52_P478025	Mus musculus	Yes	BioMart	sphingomyelin phosphodiesterase 3, neutral [Source:MGI Symbol;Acc:MGI:1927578]	Smpd3	Yes	1	ENSMUSG00000031906	protein_coding	Smpd3-201, Smpd3-202	protein_coding	1 protein_coding	A_52_P478025	NM_021491	Smpd3				2488.35	2661.26	2223.25	2444.91	2043.7	2384.74	2265.21	2439.66	2669.78	1961.46	2613.63	2856.69	2506.74	2817.58	2469.08	2534.7	2786.09	2952.48	2962.4	2591.54	2716.29	2224.9	2358.32	2578.46	2685.31	2612.85	2685.3	2605.31	3143.06	2442.72
Yes	A_52_P268279	Mus musculus	Yes	BioMart	F-box and leucine-rich repeat protein 17 [Source:MGI Symbol;Acc:MGI:1354704]	Fbxl17	Yes	1	ENSMUSG00000023965	protein_coding	Fbxl17-201, Fbxl17-204, Fbxl17-203, Fbxl17-205	protein_coding, processed_transcript	1 protein_coding, 6,8 processed_transcript	A_52_P268279	NM_015794	Fbxl17		Stress-responsive		2016.98	1909.44	1741.08	1917.03	1672.65	1933.43	2066.18	1964.85	2292.96	1779.34	1827.07	2156.79	2196.47	2151.35	2025.59	1987.66	2099.38	2458.66	2166.15	2151.89	2109.6	1960.19	2051.93	2208.07	2230.96	2043.14	2428.86	2266.86	2276.97	2089.74
Yes	A_55_P2125778	Mus musculus	Yes	BioMart	SEC14-like lipid binding 1 [Source:MGI Symbol;Acc:MGI:1921386]	Sec14l1	Yes	1	ENSMUSG00000020823	protein_coding	Sec14l1-201, Sec14l1-203, Sec14l1-202, Sec14l1-206	protein_coding, retained_intron	1 protein_coding, 6,4 retained_intron	A_55_P2125778	NM_028777	Sec14l1		Stress-responsive		489.092	496.015	497.833	520.262	478.875	482.904	488.855	485.333	676.574	449.634	697.987	722.165	731.096	699.638	714.671	642.41	631.074	747.774	617.358	516.692	620.818	431.814	516.234	504.439	642.714	579.885	786.974	672.811	835.148	697.744
Ensembl probe missing														A_55_P2740710	NM_016722	Galns				62.893	70.1944	66.0606	75.5685	81.6386	84.7245	89.5711	67.0952	90.5003	74.4306	92.369	85.3266	104.166	91.9917	78.45	70.9025	81.2268	81.7819	82.0971	76.7993	92.7431	60.9591	94.8834	88.864	74.5657	80.9864	94.6111	93.408	99.3215	80.8196
Ensembl probe missing														A_66_P113684	AK015488	4930459I23Rik				36.8332	39.999	45.6867	46.6291	57.305	39.6973	48.695	41.5645	35.6251	32.257	38.4687	45.7829	38.5588	31.6163	43.8438	37.263	45.5953	40.1636	36.6774	35.6938	36.3556	39.3791	34.2125	28.7451	31.0765	35.6728	36.9843	31.2642	36.1284	31.148
Yes	A_66_P129730	Mus musculus	Yes	BioMart	protein disulfide isomerase associated 3 [Source:MGI Symbol;Acc:MGI:95834]	Pdia3	Yes	1	ENSMUSG00000027248	protein_coding	Pdia3-201	protein_coding	1 protein_coding	A_66_P129730	NM_007952	Pdia3				3294.64	2919.73	3309.49	2618.06	2895.46	2772.29	3269.84	3694.3	2856.35	2460.14	2875.31	2726.53	2616.72	2640.73	3019.8	3494.59	3233.03	3525.6	2808.91	3020.57	3121.92	2773.09	2837.61	3062.72	3076.38	3335.05	2649.35	2851.32	3252.27	2627.64
Yes	A_51_P484764	Mus musculus		BioMart	FAM3 metabolism regulating signaling molecule A [Source:MGI Symbol;Acc:MGI:1913544]	Fam3a	Yes	1	ENSMUSG00000031399	protein_coding	Fam3a-206, Fam3a-201, Fam3a-205	protein_coding	1 protein_coding	A_51_P484764	NM_025473	Fam3a				819.097	867.82	860.264	800.456	767.155	950.127	931.165	904.058	881	716.481	866.472	885.916	969.578	915.713	890.702	878.732	855.664	994.904	999.649	953.155	1045.66	792.829	955.53	896.469	865.228	788.691	952.46	908.98	1092.95	955.778
Ensembl probe missing														A_55_P2494179	NM_001167967	Ankrd10		Stress-responsive		2777.96	2388.34	2649.79	2961.97	2198.95	2586.43	2005.33	2035.95	2175.6	2329.25	2420.71	2172.5	2090.14	2032.59	1969.77	2289.53	2159.56	2158.11	2096.23	2026.45	1986.53	2496.74	2187.1	2471.52	2010.47	2372.47	1994.77	2122.37	1858.26	2133.6
Yes	A_55_P2167521	Mus musculus	Yes	BioMart	predicted gene 15503 [Source:MGI Symbol;Acc:MGI:3782950]	Gm15503	Yes	1	ENSMUSG00000084964	lncRNA	Gm15503-201, Gm15503-202	lncRNA, retained_intron	4,7 lncRNA, 6,4 retained_intron	A_55_P2167521	KY468165	Gm15503				25.5095	29.9436	28.8175	29.9573	21.6547	17.795	29.2802	23.8748	43.9533	27.9324	26.0807	33.8133	31.0243	29.3372	23.8034	31.1427	31.0828	27.4414	37.4809	38.8089	30.6097	30.3756	33.2876	25.2421	32.1167	30.389	40.3986	39.2157	34.2012	29.6325
Yes	A_51_P423091	Strains		BioMart	flotillin 1 [Source:MGI Symbol;Acc:MGI:1100500]	Flot1	Yes	1	MGP_NODShiLtJ_G0023473	protein_coding		protein_coding, retained_intron	1 protein_coding, 6,4 retained_intron	A_51_P423091	NM_008027	Flot1				3620.7	3438.16	3837.32	3145.21	3357.22	3831.56	3585.6	3147.26	3608.49	3547.99	4176.72	3638.41	4141.28	3623.86	3787.75	3282.36	3714.89	4179.64	3419.68	3728.34	3966.05	3451.9	3796.23	4100.91	3980.3	3724.04	4097.02	3583.06	4797.8	3994.99
Ensembl probe missing														A_55_P2739514	NM_175259	Shisa4				1485.4	1709.61	1336.08	1518.43	1626.59	1501.44	1659.82	1675.77	1512.03	1479.06	1272.07	1402.18	1653.27	1829.81	1529.01	1626.64	1560.23	1553	1755.67	1609.16	1895.22	1592.22	1782.97	1505.42	1434.86	1341.67	1781.39	1534.27	1648.29	1583.39
Ensembl probe missing														A_66_P118769	NM_016772	Ech1				2181.34	2073.49	1984.57	1939.92	1847.42	2253.83	2104.64	2032.82	2454.77	2255.49	2062.16	2122.83	2156.12	2311.71	1972.39	2070.51	2127.11	2202.01	2295.6	2219.39	2370.28	1955.47	1926.22	2364.57	1989.96	1897.47	2410.47	2215.12	2469.33	2036.28
Ensembl probe missing														A_66_P124602	NM_146152	Ipo13				1158.51	1186.85	1165.69	1017.61	1036.9	1102.61	1125.13	1130.66	1153.56	1036.59	1072.26	1138.39	1140.06	1197.96	1141.74	1028.92	1351.42	1543.81	1219.73	1169.53	1396.35	1076.62	1252.7	1302.64	1404.5	1144.77	1255.34	1287.06	1489.31	1307.15
Yes	A_51_P216015	Mus musculus		BioMart	deleted in lymphocytic leukemia, 2 [Source:MGI Symbol;Acc:MGI:1934030]	Dleu2	Yes	1	ENSMUSG00000097589	lncRNA	Dleu2-208, Dleu2-203, Dleu2-211, Dleu2-210, Dleu2-205, Dleu2-216, Dleu2-218, Dleu2-221, Dleu2-223, Dleu2-225, Dleu2-230, Dleu2-232, Dleu2-233, Dleu2-237, Dleu2-238, Dleu2-240, Dleu2-241, Dleu2-243, Dleu2-247, Dleu2-251	lncRNA	4,7 lncRNA	A_51_P216015	NR_028264	Dleu2				399.545	294.655	495.904	360.721	359.845	366.034	397.277	308.906	386.523	432.402	399.02	323.366	290.813	282.923	315.529	286.144	331.623	359.814	294.855	404.853	350.12	330.613	351.62	385.101	369.98	385.818	362.593	406.947	372.75	314.251
Yes	A_51_P282673	Mus musculus	Yes	BioMart	coiled-coil domain containing 126 [Source:MGI Symbol;Acc:MGI:1889376]	Ccdc126	Yes	1	ENSMUSG00000050786	protein_coding	Ccdc126-201, Ccdc126-202	protein_coding	1 protein_coding	A_51_P282673	NM_175098	Ccdc126				1843.56	1476.54	1469.99	1480.62	1467.45	1398.89	1576.55	1421.64	1448.36	2339.7	1270.37	1277.16	1460.59	1306.41	1429.54	1202.18	1117.85	1065.59	1402.31	1553.02	1625.77	1440.33	1469.61	1419.96	1358.79	1211.79	1308.91	1316.65	1348.91	1294.21
Yes	A_55_P2069755	Mus musculus	Yes	BioMart	thymidine phosphorylase [Source:MGI Symbol;Acc:MGI:1920212], SCO2 cytochrome c oxidase assembly protein [Source:MGI Symbol;Acc:MGI:3818630]	Tymp, Sco2	No	2	ENSMUSG00000022615, ENSMUSG00000091780	protein_coding	Tymp-201, Sco2-201, Sco2-202	protein_coding	1 protein_coding	A_55_P2069755	NM_001111288	Tymp				904.957	864.071	812.549	842.077	940.044	900.554	867.439	907.702	1041.77	875.71	1049.61	1071.17	1081.86	1119.94	933.635	992.41	1034.28	1102.24	964.801	1013.61	1032.77	876.612	986.179	1013.41	1101.51	1038.42	1134.92	1083.69	1254.33	1119.53
Yes	A_55_P2134218	Mus musculus	Yes	BioMart	WD repeat domain 31 [Source:MGI Symbol;Acc:MGI:1918604]	Wdr31	Yes	1	ENSMUSG00000028391	protein_coding	Wdr31-203, Wdr31-201, Wdr31-202, Wdr31-206	protein_coding, processed_transcript	1 protein_coding, 6,8 processed_transcript	A_55_P2134218	NM_001290521	Wdr31				153.742	202.229	131.615	133.354	146.535	156.365	155.442	254.814	187.095	173.192	167.168	172.73	202.673	212.734	232.093	192.22	163.607	154.095	204.789	181.83	192.446	173.207	207.198	196.992	187.663	129.587	213.427	186.56	191.483	213.265
Yes	A_52_P10732	Mus musculus		BioMart	microtubule-associated protein 6 [Source:MGI Symbol;Acc:MGI:1201690]	Map6	Yes	1	ENSMUSG00000055407	protein_coding	Map6-204	protein_coding	1 protein_coding	A_52_P10732	NM_001048167	Map6				3791.85	2881.24	3406.25	3678.24	3152.61	3263.81	2576.56	2660.19	3615.8	3914.52	3705.88	3752.62	3338.19	3241.63	3804.22	3088.41	3357.82	3409.65	2782.16	2792.45	3015.57	2978.76	2724.18	3002.07	3329.76	4367.41	2957.91	3595.13	3740.15	3172.68
Yes	A_55_P2126951	Mus musculus	Yes	BioMart	zinc finger protein 467 [Source:MGI Symbol;Acc:MGI:1916160]	Zfp467	Yes	1	ENSMUSG00000068551	protein_coding	Zfp467-209, Zfp467-201, Zfp467-208, Zfp467-207, Zfp467-204, Zfp467-205, Zfp467-206, Zfp467-203, Zfp467-202, Zfp467-211, Zfp467-210	protein_coding, nonsense_mediated_decay, retained_intron	1 protein_coding, 6,2 nonsense_mediated_decay, 6,4 retained_intron	A_55_P2126951	NM_001085417	Zfp467				390.47	301.926	494.66	366.95	493.057	528.634	687.302	342.486	507.675	433.448	385.493	331.156	404.031	436.068	392.178	355.065	474.53	518.431	384.518	532.361	548.403	419.967	569.082	505.443	454.898	407.896	535.504	481.919	533.949	382.215
Ensembl probe missing														A_55_P2485114	NM_001083937	Slc35a2				1138.6	1083.05	961.468	973.336	1021.88	1158.26	1137.61	1082.7	1205.13	1090.51	1127.18	1107.27	1143.54	1225.73	1154.4	1154.82	1205.95	1157.04	1076.22	1249.94	1285.2	1150.53	1157.56	1266.91	1215.98	1100.76	1204.87	1231.45	1349.03	1235.6
Ensembl probe missing														A_55_P2714459	ENSMUST00000098650.3	Rwdd3				206.665	140.562	169.939	203.843	148.868	284.97	113.853	112.06	157.861	131.26	131.292	284.017	127.588	159.945	109.983	127.929	185.508	165.506	251.415	233.56	331.455	303.671	140.937	297.578	331.486	238.144	155.945	298.998	212.701	258.606
Ensembl probe missing														A_66_P138101	AK047160	Grm7				14.0033	22.6157	24.3494	15.1659	18.7224	18.7924	23.844	25.9072	25.8524	17.3524	22.5221	20.8339	23.7217	25.1212	24.9145	19.3168	25.8658	18.8397	31.836	30.5219	27.1128	30.8391	19.7347	28.2267	24.3339	24.323	27.5341	24.4599	26.8753	17.9411
Ensembl probe missing														A_51_P176972	NM_178114	Amigo2				275.786	400.374	218.428	260.413	380.498	311.296	273.951	296.629	402.053	329.699	449.546	382.734	466.892	402.678	350.394	461.766	260.312	260.534	247.406	329.591	333.346	336.184	413.387	316.442	376.685	246.836	486.778	472.19	540.184	401.053
Yes	A_51_P375680	Mus musculus	Yes	BioMart	proprotein convertase subtilisin/kexin type 5 [Source:MGI Symbol;Acc:MGI:97515]	Pcsk5	Yes	1	ENSMUSG00000024713	protein_coding	Pcsk5-201	protein_coding	1 protein_coding	A_51_P375680	NM_001190483	Pcsk5		Stress-responsive		47.9341	45.5961	54.3804	62.5954	65.766	53.4413	61.419	62.4945	26.2254	73.7297	33.5105	45.1128	50.6162	51.6171	53.36	57.7338	49.3009	37.4706	38.4419	35.7865	46.296	54.279	38.583	58.7329	39.2317	35.1154	53.1035	34.35	35.8067	53.3976
Yes	A_52_P506217	Mus musculus	Yes	BioMart	ras homolog family member D [Source:MGI Symbol;Acc:MGI:108446]	Rhod	Yes	1	ENSMUSG00000041845	protein_coding	Rhod-201, Rhod-204, Rhod-202, Rhod-203	protein_coding, processed_transcript	1 protein_coding, 6,8 processed_transcript	A_52_P506217	NM_007485	Rhod				68.0438	66.5175	52.5434	49.9208	62.2671	71.4942	57.4052	64.8406	59.3936	55.087	57.382	58.542	55.1103	55.2532	67.9412	57.1146	55.5386	55.2465	60.7549	59.3364	83.1766	50.3644	73.3708	56.7966	65.0902	50.7812	62.4695	52.4891	65.2416	58.4766
Yes	A_52_P579213	Mus musculus	Yes	BioMart	predicted gene 12445 [Source:MGI Symbol;Acc:MGI:3650256]	Gm12445	Yes	1	ENSMUSG00000081483	processed_pseudogene	Gm12445-201	processed_pseudogene	7,6 processed_pseudogene	A_52_P579213	ENSMUST00000117947.1	Gm12445				2254.16	2186.1	2266.74	2438	2847.32	2137.27	2321.77	2485.83	2055.55	2403.97	2456.37	2100.1	2172.66	2013.88	2174.68	2305.36	2230.29	2076.81	2213.05	2160.04	2687.25	2437.44	2413.42	3214.79	2272.12	2296.27	2272.95	2073.28	2259.82	1928.56
Yes	A_55_P2142146	Mus musculus	Yes	BioMart	glutamate-ammonia ligase (glutamine synthetase) [Source:MGI Symbol;Acc:MGI:95739]	Glul	Yes	1	ENSMUSG00000026473	protein_coding	Glul-201	protein_coding	1 protein_coding	A_55_P2142146	NM_008131	Glul		Stress-responsive		22285.1	23040.2	23404.1	24511.5	23226.1	24008.5	24680.9	28325.1	28421.2	33334.6	32042.8	30740.6	28763.2	30371.6	31520.9	35145.6	25587.7	23813.7	20943.5	22572.6	24482	24479.9	22771.3	22549.7	27517.9	28131.3	28397.8	28520.4	27555.3	28353.6
Ensembl probe missing														A_55_P2830119	NM_008732	Slc11a2				311.497	323.441	333.802	306.93	333.118	299.51	327.104	357.73	313.256	438.077	318.981	311.861	361.319	290.754	323.165	321.967	294.105	313.77	322.632	321.121	372.406	323.498	331.692	328.936	341.337	300.393	332.66	328.822	384.679	364.132
Ensembl probe missing														A_66_P128267	XR_001780645	Gm26777				908.277	1017.2	812.206	901.872	941.64	933.403	775.204	849.725	1058.49	1102.55	958.994	1009.45	1003.52	1058.12	994.061	1015.15	889.975	693.809	917.988	940.571	952.712	889.315	899.401	897.16	912.397	924.339	944.98	935.134	1193.86	1030.04
Yes	A_51_P151897	Mus musculus		BioMart	R3H domain and coiled-coil containing 1 [Source:MGI Symbol;Acc:MGI:1919093]	R3hcc1	Yes	1	ENSMUSG00000034194	protein_coding	R3hcc1-201	protein_coding	1 protein_coding	A_51_P151897	NM_001301652	R3hcc1				496.727	471.506	459.346	414.448	503.372	421.509	534.087	478.659	468.459	449.704	379.373	396.903	453.777	424.094	421.893	421.337	476.314	437.978	599.384	510.658	632.503	461.792	521.801	548.763	443.712	374.573	490.511	416.301	509.732	467.072
Yes	A_51_P351137	Mus musculus	Yes	BioMart	tubulin-specific chaperone E [Source:MGI Symbol;Acc:MGI:1917680]	Tbce	Yes	1	ENSMUSG00000039233	protein_coding	Tbce-201	protein_coding	1 protein_coding	A_51_P351137	NM_178337	Tbce				176.796	152.557	173.06	151.594	155.316	143.304	164.508	174.616	169.235	161.735	174.463	166.826	165.561	165.871	177.844	176.183	185.733	162.304	172.197	167.923	208.432	174.504	183.837	143.23	170.664	155.49	188.263	202.054	228.633	180.579
Ensembl probe missing														A_55_P2715879	ENSMUST00000162723.1	Sucla2				18.4393	25.8421	31.1208	15.8783	24.2193	33.7647	29.2266	31.7461	26.9262	29.876	22.8433	15.0439	28.3729	27.6272	22.9968	24.5442	21.837	21.3906	29.9903	38.7363	35.4419	32.1518	32.128	30.5745	21.5526	24.0447	40.4357	28.6959	29.0032	27.207
Yes	A_52_P612682	Mus musculus	Yes	BioMart	BRCA1/BRCA2-containing complex, subunit 3 [Source:MGI Symbol;Acc:MGI:2389572]	Brcc3	Yes	1	ENSMUSG00000031201	protein_coding	Brcc3-201	protein_coding	1 protein_coding	A_52_P612682	NM_145956	Brcc3				182.855	208.336	179.988	192.675	198.866	213.193	200.896	216.537	193.941	195.859	183.515	198.479	226.874	216.03	211.881	211.959	214.807	210.071	215.601	226.979	289.994	210.14	195.985	187.162	204.224	184.403	216.655	242.001	265.802	186.798
Yes	A_55_P2101992	Mus musculus	Yes	BioMart	olfactory receptor 1107 [Source:MGI Symbol;Acc:MGI:3030941]	Olfr1107	Yes	1	ENSMUSG00000075163	protein_coding	Olfr1107-202, Olfr1107-201	protein_coding	1 protein_coding	A_55_P2101992	NM_146844	Olfr1107				37.5489	39.8003	40.0764	42.5987	33.9058	27.4963	38.424	44.0263	36.538	40.6074	43.0204	41.3612	40.0099	26.8781	30.9007	40.2718	25.6264	30.7662	30.5276	30.8684	28.4338	36.8099	41.5337	34.102	40.1239	32.1372	28.0241	28.5535	26.8771	32.8081
No gene name	A_30_P01024781	Mus musculus		BioMart	novel transcript	No gene name	No gene name	1	ENSMUSG00000120002	lncRNA		lncRNA	4,7 lncRNA	A_30_P01024781	chr1:183142656-183163206_F					23.869	32.2252	30.0799	29.5492	32.3576	32.5923	17.2405	25.8047	30.6229	30.7829	28.007	28.2441	25.9837	27.7797	28.0041	42.2549	27.2392	33.3396	20.9074	26.6241	21.5643	26.7829	33.6625	19.4104	23.4527	31.24	29.3104	25.1588	23.3808	26.8485
Yes	A_51_P349662	Strains		BioMart	TATA-box binding protein associated factor 5 like [Source:MGI Symbol;Acc:MGI:1919039]	Taf5l, No gene name	No	2	MGP_WSBEiJ_G0033395, MGP_C3HHeJ_G0033951, MGP_WSBEiJ_G0013629	protein_coding, processed_pseudogene		protein_coding, unknown_likely_coding, processed_pseudogene	1 protein_coding, 5,2 unknown_likely_coding, 7,6 processed_pseudogene	A_51_P349662	NM_133966	Taf5l				923.769	976.654	995.465	944.78	950.027	974.639	1027.25	964.237	1139.63	1018.2	1044.09	1144.2	1130.38	1107.61	1228.89	967.764	963.076	1086.4	1087.88	1037.96	1223.64	1002.17	1010.6	1079.59	1015.69	976.563	1077.04	1088.13	1299.4	1089.46
Yes	A_55_P1973698	Mus musculus	Yes	BioMart	HtrA serine peptidase 2 [Source:MGI Symbol;Acc:MGI:1928676]	Htra2	Yes	1	ENSMUSG00000068329	protein_coding	Htra2-201, Htra2-206, Htra2-208, Htra2-204, Htra2-205, Htra2-209, Htra2-207	protein_coding, nonsense_mediated_decay, retained_intron	1 protein_coding, 6,2 nonsense_mediated_decay, 6,4 retained_intron	A_55_P1973698	NM_019752	Htra2				1173.26	1148.87	1052.51	1107.84	1001.67	1144.96	1163.41	1254.46	1151.65	1019.49	977.461	1221.56	1172.21	1199.84	1147.39	1307.44	1242.4	1321.26	1195.93	1117.27	1271.63	1158.6	1212.35	1012.74	1177.29	1177.16	1212.25	1246.75	1400.55	1279.01
Yes	A_55_P1980883	Mus musculus	Yes	BioMart	Eph receptor B6 [Source:MGI Symbol;Acc:MGI:1096338]	Ephb6	Yes	1	ENSMUSG00000029869	protein_coding	Ephb6-201, Ephb6-203	protein_coding	1 protein_coding	A_55_P1980883	NM_001146351	Ephb6				3360.14	3389.72	3128.31	3123.27	3891.92	3527.48	3456.46	3343.3	3211.5	3072.6	3064.58	2882.85	3410.76	3603.53	3153.69	3264.75	3500.54	3365.04	3348.86	3416.17	3488.21	3483.33	3732.01	3885.01	3168.32	3135.62	3145.59	3178.28	3416.71	3273.66
Ensembl probe missing														A_66_P131325	NM_197995	Arl16				895.911	872.991	896.867	843.062	794.75	902.351	943.991	749.256	972.504	1014.95	1021.64	940.427	972.124	1022.73	990.775	898.62	1023.94	965.682	887.924	986.491	948.282	804.512	968.885	907.47	1051.78	946.332	1008.68	1029.61	1207.48	951.58
Yes	A_52_P97889	Mus musculus	Yes	BioMart	beta-1,4-N-acetyl-galactosaminyl transferase 4 [Source:MGI Symbol;Acc:MGI:2652891]	B4galnt4	Yes	1	ENSMUSG00000055629	protein_coding	B4galnt4-201, B4galnt4-202, B4galnt4-205	protein_coding, retained_intron	1 protein_coding, 6,4 retained_intron	A_52_P97889	NM_177897	B4galnt4				292.022	298.489	237.782	245.737	259.611	285.605	267.046	294.879	321.903	227.093	295.855	274.725	361.29	341.263	295.756	340.553	293.47	315.854	321.323	267.376	186.588	305.869	273.933	294.064	307.476	273.787	348.708	349.689	198.809	314.941
Yes	A_51_P437538	Mus musculus	Yes	BioMart	predicted pseudogene 5124 [Source:MGI Symbol;Acc:MGI:3643622]	Gm5124	Yes	1	ENSMUSG00000051537	transcribed_processed_pseudogene	Gm5124-201, Gm5124-203	processed_transcript	6,8 processed_transcript	A_51_P437538	NR_045668	Nolc1		Stress-responsive		8747.57	9181.5	8274.55	8933.48	10039	7988.5	8757.56	9160.36	8423.55	9307.87	8249.49	9083.71	8726.96	8953.06	8687.58	8853.21	7983.62	7626.08	8651.58	8877.68	9257.61	8633.63	9819.28	8225.21	8797.24	8554.59	8006.8	8428.9	8958.65	8547.27
Yes	A_52_P187940	Mus musculus	Yes	BioMart	LFNG O-fucosylpeptide 3-beta-N-acetylglucosaminyltransferase [Source:MGI Symbol;Acc:MGI:1095413]	Lfng	Yes	1	ENSMUSG00000029570	protein_coding	Lfng-201, Lfng-202	protein_coding, retained_intron	1 protein_coding, 6,4 retained_intron	A_52_P187940	NM_008494	Lfng		Stress-responsive		213.807	237.836	174.575	174.656	216.188	228.249	210.627	196.899	287.433	214.901	304.554	292.18	338.4	363.799	254.647	317.229	209.633	256.339	189.778	206.263	241.483	207.773	232.846	202.339	267.853	279.251	286.167	271.418	292.528	288.659
Yes	A_52_P255494	Mus musculus	Yes	BioMart	SEC22 homolog C, vesicle trafficking protein [Source:MGI Symbol;Acc:MGI:2447871]	Sec22c	Yes	1	ENSMUSG00000061536	protein_coding	Sec22c-201	protein_coding	1 protein_coding	A_52_P255494	NM_178677	Sec22c				3952.58	3782.74	3749.59	3924.35	3771.2	3857.74	4016.65	3751.4	3886.07	4463.45	3626.8	3639.74	3438.9	3616.08	3651.42	3806.35	3321.04	3639.3	3612.59	4016.51	4037.34	3699.13	3995.9	3618.93	3749.59	3831.56	3615.22	3646.11	3882.83	3440.55
Yes	A_52_P63709	Mus musculus	Yes	BioMart	CYFIP related Rac1 interactor B [Source:MGI Symbol;Acc:MGI:1923520]	Cyrib	Yes	1	ENSMUSG00000022378	protein_coding	Cyrib-201	protein_coding	1 protein_coding	A_52_P63709	NM_144846	Fam49b		Stress-responsive		1336.77	1485.85	1447.08	1238.94	1265.68	1586.72	1647.37	1310.6	1745.17	1489.19	1352.73	1422.99	1403.84	1645.1	1461.57	1428.41	1407.44	1406.19	1487.24	1609.14	1851.14	1514.15	1428.26	1464.47	1441.54	1316.6	1659.39	1642.34	1721.91	1415.1
Yes	A_55_P1974602	Mus musculus	Yes	BioMart	mitogen-activated protein kinase kinase 7 [Source:MGI Symbol;Acc:MGI:1346871], predicted gene, 49320 [Source:MGI Symbol;Acc:MGI:6121499]	Map2k7, Gm49320	No	2	ENSMUSG00000002948, ENSMUSG00000109061	protein_coding	Map2k7-206, Map2k7-202, Map2k7-201, Map2k7-207, Map2k7-203, Map2k7-204, Map2k7-205, Map2k7-209, Gm49320-201, Map2k7-208	protein_coding, nonsense_mediated_decay, retained_intron	1 protein_coding, 6,2 nonsense_mediated_decay, 6,4 retained_intron	A_55_P1974602	NM_001042557	Map2k7		Stress-responsive		71.7263	80.7822	66.8758	75.7489	89.7241	81.7155	58.7355	91.8336	81.2339	67.1182	61.3096	71.064	82.8224	82.3051	76.378	86.8693	81.9971	90.2776	100.114	74.1459	104.26	82.2436	105.771	89.6532	74.6428	90.7868	82.8638	70.3928	103.399	90.593
Yes	A_55_P2067445	Mus musculus	Yes	BioMart	ADP-ribosylation factor 5 [Source:MGI Symbol;Acc:MGI:99434]	Arf5	Yes	1	ENSMUSG00000020440	protein_coding	Arf5-201, Arf5-202	protein_coding	1 protein_coding	A_55_P2067445	NM_007480	Arf5				6157.66	6749.51	6174.05	5719.2	6213.73	5853.28	6597.25	6872.36	5898.01	5618.6	5771.44	5537.89	5477.66	5782.46	6420	6321.32	7218.41	7518.65	6702.34	6766.92	7639.62	6736.27	7326.13	7410.79	6367	6063.63	6158.85	6592.48	6422.53	5909.33
Yes	A_55_P2157770	Mus musculus	Yes	BioMart	neuraminidase 2 [Source:MGI Symbol;Acc:MGI:1344417]	Neu2	Yes	1	ENSMUSG00000079434	protein_coding	Neu2-206, Neu2-203, Neu2-204, Neu2-201, Neu2-207	protein_coding	1 protein_coding	A_55_P2157770	NM_001160165	Neu2				92.23	100.349	95.4989	82.1957	104.486	98.105	131.553	122.425	91.4605	115.169	84.5239	84.3651	120.572	119.167	86.3071	105.604	136.22	119.553	129.787	111.641	144.381	108.768	122.202	113.619	111.564	112.985	115.604	101.592	101.628	106.354
Yes	A_55_P2195659	Mus musculus	Yes	BioMart	RIKEN cDNA 9030407P20 gene [Source:MGI Symbol;Acc:MGI:1918818]	9030407P20Rik	Yes	1	ENSMUSG00000097343	lncRNA	9030407P20Rik-201, 9030407P20Rik-202	lncRNA	4,7 lncRNA	A_55_P2195659	AK034016	9030407P20Rik				74.4314	97.9095	87.0051	64.2381	63.2907	82.9606	95.7708	104.779	90.7737	86.7824	81.6108	86.4755	76.5463	80.1354	89.274	75.112	85.9223	95.6251	86.2684	92.4308	94.0529	96.5224	89.7734	99.8171	83.2126	63.4985	94.1023	102.752	81.7649	82.7401
NO	A_55_P2263971	Strains		BioMart	RIKEN cDNA A730017L22 gene [Source:MGI Symbol;Acc:MGI:3584452]	A730017L22Rik	Yes	1	MGP_129S1SvImJ_G0015472	processed_transcript		processed_transcript	6,8 processed_transcript	A_55_P2263971	AK018221	6330526H18Rik				606.47	633.572	791.371	677.197	546.238	630.034	579.536	606.032	626.672	615.255	615.697	551.972	511.443	631.533	580.817	583.596	672.017	615.878	676.418	554.186	705.119	715.025	524.993	682.205	664.561	673.465	564.738	591.09	668.415	615.629
Yes	A_55_P2339650	Mus musculus	Yes	BioMart	heterogeneous nuclear ribonucleoprotein L [Source:MGI Symbol;Acc:MGI:104816]	Hnrnpl	Yes	1	ENSMUSG00000015165	protein_coding	Hnrnpl-211, Hnrnpl-202, Hnrnpl-201, Hnrnpl-209, Hnrnpl-213, Hnrnpl-203	protein_coding, nonsense_mediated_decay, retained_intron	1 protein_coding, 6,2 nonsense_mediated_decay, 6,4 retained_intron	A_55_P2339650	NM_177301	Hnrnpl				264.634	261.217	228.368	245.047	294.516	250.983	249.832	263.084	255.864	208.507	279.364	269.396	243.191	274.768	275.109	250.175	312.5	338.469	322.748	256.055	285.292	248.854	320.4	262.379	275.921	283.851	297.232	254.567	345.985	275.952
Ensembl probe missing														A_55_P2715286	ENSMUST00000185247.1	Swt1				104.893	133.907	124.838	149.754	107.38	119.238	121.557	96.4232	105.308	111.177	120.987	99.9667	98.3019	85.0193	84.9895	89.796	92.8317	101.594	79.1637	95.5174	103.75	111.94	99.0278	93.7736	88.8433	130.159	68.3695	82.8549	97.2834	87.6262
Ensembl probe missing														A_66_P133672	NM_008323	Idh3g				6545.71	6067.5	6155.27	6044.18	6028.21	6193.15	6437.28	6168.94	6715.43	5206.02	6725.25	6373.04	6698.15	6198.38	6427.37	6084	6609.87	6617.13	6477.91	6613.73	6903.58	5689.73	6075.86	6752.93	6510.62	6472.73	7430.33	6944.5	7998.96	6555.16
Yes	A_51_P134812	Mus musculus	Yes	BioMart	ChaC, cation transport regulator 1 [Source:MGI Symbol;Acc:MGI:1916315]	Chac1	Yes	1	ENSMUSG00000027313	protein_coding	Chac1-201	protein_coding	1 protein_coding	A_51_P134812	NM_026929	Chac1				1220.91	1272.58	979.84	978.649	1120.27	1161.47	1293.6	1251.94	1013.84	953.76	996.4	1143.42	1093.6	1354.63	1169.41	1177.74	1324.36	1246.4	1354.11	1357.46	1522.36	1267.29	1324.74	1309.09	1270.69	1023.66	1538.09	1293.7	1511.03	1235.3
Yes	A_52_P593037	Mus musculus	Yes	BioMart	acyl-CoA synthetase long-chain family member 5 [Source:MGI Symbol;Acc:MGI:1919129]	Acsl5	Yes	1	ENSMUSG00000024981	protein_coding	Acsl5-201	protein_coding	1 protein_coding	A_52_P593037	NM_027976	Acsl5				1104.43	1079.97	1153.32	990.463	1038.66	1171.78	1085.21	1046.29	1152.58	919.693	1215.73	1098.41	1086.08	1217.95	1101.04	1129.42	1203.53	1293.33	1132.79	1077.22	1228.1	1029.01	1085.13	1027.38	1155.11	1128.14	1241.21	1182.32	1324.23	1048.68
Yes	A_55_P2470474	Mus musculus		BioMart	RIKEN cDNA 9530082P21 gene [Source:MGI Symbol;Acc:MGI:3603340]	9530082P21Rik	Yes	1	ENSMUSG00000097006	lncRNA	9530082P21Rik-202, 9530082P21Rik-201, 9530082P21Rik-204	lncRNA	4,7 lncRNA	A_55_P2470474	AK087205	9530082P21Rik				112.123	160.956	114.9	123.42	157.277	170.64	85.1469	92.6855	88.2046	136.893	60.2096	82.549	105.088	114.588	71.0141	63.3458	169.536	115.738	143.718	109.871	165.092	201.795	260.24	127.198	155.967	139.618	166.78	122.54	171.05	111.124
Yes	A_55_P2107025	Mus musculus	Yes	BioMart	lens epithelial protein [Source:MGI Symbol;Acc:MGI:1930020], flavin adenine dinucleotide synthetase 1 [Source:MGI Symbol;Acc:MGI:2443030]	Lenep, Flad1	No	2	ENSMUSG00000078173, ENSMUSG00000042642	protein_coding	Lenep-201, Flad1-201, Flad1-204	protein_coding	1 protein_coding	A_55_P2107025	ENSMUST00000050398.10	Flad1				993.161	1099.29	1029.95	1008.64	1059.97	996.014	969.924	1138.34	927.487	1120.45	972.619	915.892	987.216	920.392	998.978	1034.07	990.276	912.474	1047.07	937.554	1136.64	1050.88	929.924	924.836	994.343	1072.95	905.79	943.966	1089.96	966.183
Ensembl probe missing														A_55_P2806763	NM_001363255	Cdk5rap3				1992.44	2270.32	1935.57	1927.26	2077.64	2158.2	2145.03	2149.35	2101.46	2217.74	2052.08	1970.82	2120.4	2303.38	2049.57	1906.62	2222.56	1964.1	2265.1	2174.83	2559.03	2242.32	2327.29	2240.71	2119.72	2021	2198.44	1960.64	2480.59	2262.45
Ensembl probe missing														A_55_P2728322	BC033912	Ushbp1				360.154	377.661	312.879	308.006	353.041	314.182	415.657	389.016	364.133	334.471	303.715	295.067	289.176	317.041	451.425	335.651	396.336	367.23	404.04	444.229	412.987	432.559	393.995	399.521	481.904	386.368	408.7	453.203	427.103	377.291
Yes	A_51_P452533	Mus musculus	Yes	BioMart	immunoglobulin-like domain containing receptor 2 [Source:MGI Symbol;Acc:MGI:1196370]	Ildr2	Yes	1	ENSMUSG00000040612	protein_coding	Ildr2-201	protein_coding	1 protein_coding	A_51_P452533	NM_001164528	Ildr2				4383.73	4335.63	3966.47	4147.9	4028.34	4160.56	4052.35	4584.96	4031.37	3655.08	3443.32	4044.22	3762.08	3981.87	3905.48	4057.31	4145.11	4203.82	4670.37	4546.5	5011.49	4918.66	3997.1	4073.5	3823.08	3719.67	4677.97	4687.06	4413.2	4066.24
Yes	A_55_P2019447	Mus musculus	Yes	BioMart	anoctamin 2 [Source:MGI Symbol;Acc:MGI:2387214]	Ano2	Yes	1	ENSMUSG00000038115	protein_coding	Ano2-204, Ano2-206, Ano2-202	protein_coding, nonsense_mediated_decay	1 protein_coding, 6,2 nonsense_mediated_decay	A_55_P2019447	NM_001364562	Ano2				185.498	207.108	148.258	225.889	185.115	187.041	307.093	257.143	186.771	219.896	155	146.189	150.063	224.447	220.134	210.354	182.02	177.458	228.306	257.921	279.453	267.623	258.267	188.524	194.01	165.952	268.935	197.732	177.477	227.832
Ensembl probe missing														A_55_P2502116	NM_018783	Tfip11				381.016	380.262	384.285	357.348	459.055	423.915	424.933	417.462	417.892	400.524	432.373	408.595	463.999	485.736	489.234	488.56	444.418	486.465	426.491	453.319	510.073	405.127	504.486	474.703	433.234	398.177	493.546	414.765	540.197	443.9
Yes	A_51_P503883	Mus musculus	Yes	BioMart	pleckstrin homology domain containing, family G (with RhoGef domain) member 4 [Source:MGI Symbol;Acc:MGI:2142544]	Plekhg4	Yes	1	ENSMUSG00000014782	protein_coding	Plekhg4-206, Plekhg4-203, Plekhg4-201, Plekhg4-202, Plekhg4-205	protein_coding, nonsense_mediated_decay, retained_intron	1 protein_coding, 6,2 nonsense_mediated_decay, 6,4 retained_intron	A_51_P503883	NM_001364406	Plekhg4				173.79	174.197	119.96	134.412	67.0675	95.7404	95.2486	168.822	106.718	151.208	175.118	176.556	127.974	129.226	157.319	188.411	111.953	110.205	153.542	102.649	100.992	109.798	66.3204	98.995	120.384	139.459	164.315	144.943	139.772	139.14
Ensembl probe missing														A_55_P2738877	XR_869811	LOC105243004				25.3226	24.3521	23.3761	31.6068	23.8265	25.5342	25.4213	21.8841	37.0515	27.9149	29.2312	19.4803	21.9477	36.0813	28.8765	16.5397	29.0293	32.7537	37.5638	37.3236	31.6845	29.393	28.242	31.7843	36.4142	32.9991	28.7844	31.1902	31.7364	33.9579
Yes	A_52_P633489	Mus musculus	Yes	BioMart	C1q and tumor necrosis factor related protein 4 [Source:MGI Symbol;Acc:MGI:1914695]	C1qtnf4	Yes	1	ENSMUSG00000040794	protein_coding	C1qtnf4-201	protein_coding	1 protein_coding	A_52_P633489	NM_026161	C1qtnf4				5191.85	5142.84	4809.08	5069.59	5103.54	4794.39	5020.81	4930.22	5584.41	4598.5	5130.35	5908.8	5790.61	5589.79	5456.33	4908.14	5222.57	6412.18	5491.38	5088.06	5839.75	4509.81	5296	5926.38	5103.53	5202.53	5660.03	5312.75	6115.86	6147.81
Ensembl probe missing														A_55_P2734252	NM_010601	Kcnh3		Stress-responsive		9052.42	9182.4	8279.75	9414.85	9012.34	8987.81	7845.98	8021.89	8773.21	9324.26	7882.51	8624.93	8533.65	9153.98	8358.28	7935.25	8117.29	8313.4	10516.2	9188.77	10635.4	9116.49	8504.12	9887.68	8669.77	8465.26	9746.24	8766.89	10472.2	9803.68
Ensembl probe missing														A_55_P2739582	ENSMUST00000206915.1	Prr14				296.327	274.161	281.547	242.02	262.596	299.801	264.237	265.257	293.22	272.126	315.435	309.259	311.021	321.146	301.678	277.763	298.813	345.082	305.969	277.721	348.673	260.883	256.992	316.206	301.435	309.49	347.076	317.259	354.313	315.263
Ensembl probe missing														A_66_P127991	ENSMUST00000167403.3	Hist2h3c2				798.422	782.471	905.711	750.091	624.229	633.832	753.556	1004.77	855.32	841.799	790.663	741.467	704.823	715.36	939.996	707.662	786.705	725.331	831.989	678.671	707.789	795.764	708.105	640.472	974.588	843.121	665.338	560.808	766.499	794.3
Yes	A_30_P01026962	Mus musculus	Yes	BioMart	predicted gene 11423 [Source:MGI Symbol;Acc:MGI:3651335]	Gm11423	Yes	1	ENSMUSG00000085175	lncRNA	Gm11423-202, Gm11423-201, Gm11423-203, Gm11423-204	lncRNA	4,7 lncRNA	A_30_P01026962	chr11:82588507-82594501_R	Gm11423				54.5318	82.162	71.9934	60.1919	79.8175	66.3529	94.5234	92.9065	66.0911	62.5865	67.8218	56.8989	60.0663	73.2135	65.2998	66.6853	88.6895	77.6798	81.1949	76.3582	100.199	93.7549	93.3152	86.5909	72.3886	66.1586	66.4445	65.0497	74.5313	86.7763
Yes	A_51_P156849	Mus musculus	Yes	BioMart	progestin and adipoQ receptor family member III [Source:MGI Symbol;Acc:MGI:2679683]	Paqr3	Yes	1	ENSMUSG00000055725	protein_coding	Paqr3-201, Paqr3-203, Paqr3-206, Paqr3-202	protein_coding	1 protein_coding	A_51_P156849	NM_198422	Paqr3				42.1018	24.1822	26.5963	30.8446	21.0963	39.6492	31.2349	28.5188	35.1028	38.3195	34.4149	39.1483	32.8996	40.4432	41.1087	38.8741	26.964	32.8457	43.6217	40.3779	33.6719	26.4772	32.0914	34.7773	39.9549	34.0847	44.3477	35.7564	37.4309	31.8061
Yes	A_55_P1963206	Mus musculus		BioMart	coiled-coil-helix-coiled-coil-helix domain containing 7 [Source:MGI Symbol;Acc:MGI:1913683]	Chchd7	Yes	1	ENSMUSG00000042198	protein_coding	Chchd7-204	protein_coding	1 protein_coding	A_55_P1963206	ENSMUST00000119403.1	Chchd7		Stress-responsive		107.851	115.128	112.604	117.365	95.6296	106.342	91.9827	94.8713	98.3129	106.388	119.688	85.2686	108.689	94.9277	102.131	115.548	96.5108	77.6403	98.6956	92.4032	103.865	70.093	79.5366	95.3353	117.645	109.712	90.2232	102.356	99.1468	89.033
Yes	A_55_P2011490	Mus musculus	Yes	BioMart	predicted pseudogene 16510 [Source:MGI Symbol;Acc:MGI:3642319]	Gm16510	Yes	1	ENSMUSG00000086699	processed_pseudogene	Gm16510-201	processed_pseudogene	7,6 processed_pseudogene	A_55_P2011490	ENSMUST00000153501.1	Gm16510				758.805	727.808	658.664	710.324	736.492	620.523	733.877	760.436	724.01	549.563	582.394	635.021	666.515	640.072	671.269	595.674	805.853	807.767	854.734	726.304	851.639	772.738	721.206	736.956	763.389	706.133	758.223	620.281	828.623	705.035
Yes	A_55_P2075195	Mus musculus	Yes	BioMart	CD302 antigen [Source:MGI Symbol;Acc:MGI:1913455]	Cd302	Yes	1	ENSMUSG00000060703	protein_coding	Cd302-202, Cd302-201	protein_coding	1 protein_coding	A_55_P2075195	NM_001290660	Cd302				1265.68	1400.35	1522.6	1337.47	1511.08	1466.24	1400.11	1371.02	1527.8	2131.71	1422.74	1320.46	1238.38	1304.26	1260.42	1292.11	1230.49	1094.17	1362.4	1466.37	1587	1373.61	1549.74	1192.48	1340.6	1302.49	1245.72	1181.52	1429.45	1325.51
Ensembl probe missing														A_66_P127849	NR_045076	Gm19510				216.187	233.609	276.272	208.376	238.408	195.813	263.588	255.929	212.693	305.343	258.718	211.827	257.692	226.913	277.036	299.513	181.035	179.274	183.506	211.064	114.501	194.472	219.696	198.926	227.034	206.402	178.86	195.175	98.7892	213.74
Ensembl probe missing														A_55_P2823918	NM_153799	Edc3				218.782	224.541	185.981	190.206	212.633	223.293	236.46	225.593	224.481	172.52	208.47	232.208	234.241	256.478	241.495	215.378	210.534	204.79	243.047	245.251	268.874	214.143	228.863	219.599	234.854	195.712	271.523	233.079	254.5	227.879
Yes	A_51_P261107	Mus musculus	Yes	BioMart	O-linked N-acetylglucosamine (GlcNAc) transferase (UDP-N-acetylglucosamine:polypeptide-N-acetylglucosaminyl transferase) [Source:MGI Symbol;Acc:MGI:1339639]	Ogt	Yes	1	ENSMUSG00000034160	protein_coding	Ogt-201, Ogt-203	protein_coding, processed_transcript	1 protein_coding, 6,8 processed_transcript	A_51_P261107	NM_139144	Ogt		Stress-responsive		2292.49	2396.85	2553.16	2262.12	2171.62	2407.38	2298.62	2329.52	2474.87	2334.39	2342.81	1971.32	2265.72	2198.6	2416.9	1960.89	2015.42	1943.06	2065.17	2054.95	2361.41	2535.24	1879.35	2089.3	2133.39	2227.69	2184.71	2310.88	2441.11	2114.03
Yes	A_51_P352324	Mus musculus	Yes	BioMart	solute carrier family 16 (monocarboxylic acid transporters), member 2 [Source:MGI Symbol;Acc:MGI:1203732]	Slc16a2	Yes	1	ENSMUSG00000033965	protein_coding	Slc16a2-201	protein_coding	1 protein_coding	A_51_P352324	NM_009197	Slc16a2				2975.27	2757.45	2492.32	2866.67	2769.63	2553	2698.26	2707.41	2801.13	2296.21	2610.59	2620.46	2711.13	2784.87	2629.84	2682.87	2839.39	2836.43	2979.62	2792.48	3019.94	2834.12	2928.75	2902.13	2706.78	2797.47	3014.92	2818.75	3063.36	2851.62
Yes	A_52_P682450	Mus musculus	Yes	BioMart	microspherule protein 1 [Source:MGI Symbol;Acc:MGI:1858420], predicted gene 13127 [Source:MGI Symbol;Acc:MGI:3651260]	Mcrs1, Gm13127	No	2	ENSMUSG00000037570, ENSMUSG00000070610	protein_coding, processed_pseudogene	Mcrs1-201, Gm13127-201	protein_coding, processed_pseudogene	1 protein_coding, 7,6 processed_pseudogene	A_52_P682450	NM_016766	Mcrs1				155.028	194.173	182.788	144.537	189.516	208.847	219.799	193.395	212.748	184.096	199.79	231.23	228.155	229.547	214.538	199.884	187.757	205.727	201.895	190.556	203.981	191.387	198.835	207.197	229.872	183.336	257.9	224.87	259.158	230.51
Yes	A_55_P1988009	Mus musculus	Yes	BioMart	predicted gene 3252 [Source:MGI Symbol;Acc:MGI:3781430]	Gm3252	Yes	1	ENSMUSG00000094628	protein_coding	Gm3252-201	protein_coding	1 protein_coding	A_55_P1988009	ENSMUST00000165619.7	Gm3252				3385.42	3382.85	3148.74	3111.34	3369.57	3534.89	3369.96	3607.21	3234.95	2634.35	3088.16	2910.81	3242.83	3192.36	3083.49	2674.38	3352.77	3484.27	3323.42	3437.97	3844.56	3762.17	3301.59	3325.2	2885.99	3114.94	3214.07	3263.21	3550.87	3178.07
Yes	A_55_P1990693	Mus musculus		BioMart	solute carrier family 16 (monocarboxylic acid transporters), member 7 [Source:MGI Symbol;Acc:MGI:1330284]	Slc16a7	Yes	1	ENSMUSG00000020102	protein_coding	Slc16a7-203	processed_transcript	6,8 processed_transcript	A_55_P1990693	ENSMUST00000209246.1	Slc16a7		Stress-responsive		55.4586	50.5345	45.5115	83.2849	75.3559	51.8755	55.3615	49.253	42.4443	42.7105	64.1697	68.777	65.2593	59.4427	46.9809	61.4659	54.0708	58.0744	36.7966	35.8054	51.0395	45.0424	57.648	44.2215	56.381	55.3852	43.816	37.3649	59.6484	63.2895
Ensembl probe missing														A_55_P2496804	NM_172382	Kdm4a				69.9236	99.9701	55.6017	83.7557	74.9398	77.1718	99.8133	95.6792	88.7794	102.853	77.8362	84.7901	69.4812	108.035	74.7916	87.6728	62.0933	76.9401	96.4396	96.9557	93.1064	102.563	104.965	60.4543	66.868	64.5002	101.71	73.546	105.324	79.2095
Ensembl probe missing														A_66_P135155	NM_029103	Manf				1437.04	1209.94	1494.1	1229.96	1637	1380.8	1448.72	1190.53	1373.65	2009.66	1320.12	1255.78	1376.11	1351.02	1394.26	1249.13	1122.31	1109.07	1263.04	1289.76	1518.44	1191.06	1182.32	1354.35	1726.39	1438.24	1393.83	1390.34	1683.24	1148.68
Yes	A_55_P2002933	Mus musculus	Yes	BioMart	kallikrein 1-related peptidase b5 [Source:MGI Symbol;Acc:MGI:892020]	Klk1b5	Yes	1	ENSMUSG00000066512	protein_coding	Klk1b5-201	protein_coding	1 protein_coding	A_55_P2002933	NM_008456	Klk1b5				23.7499	20.1971	13.2851	23.717	22.4975	25.8835	20.2135	21.9124	26.8558	25.0291	14.7295	22.1191	21.993	22.0967	18.887	18.0253	25.8944	20.7695	24.451	34.4442	28.4141	27.2972	30.7578	27.7823	20.4171	24.8273	29.7114	23.8003	26.2475	20.4847
Yes	A_55_P2116305	Mus musculus	Yes	BioMart	tumor necrosis factor receptor superfamily, member 25 [Source:MGI Symbol;Acc:MGI:1934667]	Tnfrsf25	Yes	1	ENSMUSG00000024793	protein_coding	Tnfrsf25-201, Tnfrsf25-202, Tnfrsf25-204	protein_coding, processed_transcript	1 protein_coding, 6,8 processed_transcript	A_55_P2116305	NM_001291010	Tnfrsf25		Stress-responsive		2378.41	1523.6	2917.08	2248.26	1001.18	1912.53	1230.04	1119.74	1865.75	2602.04	2639.16	2040.62	1519.86	1013.5	2187.68	1717.24	1398.82	1542.55	1226.06	975.01	401.602	1189.92	801.878	1504.26	1406.66	2173.03	1243.17	1537.5	544.134	1444.11
Yes	A_52_P219904	Mus musculus	Yes	BioMart	predicted gene 20708 [Source:MGI Symbol;Acc:MGI:5313155], arylformamidase [Source:MGI Symbol;Acc:MGI:2448704]	Gm20708, Afmid	No	2	ENSMUSG00000093485, ENSMUSG00000017718	protein_coding	Gm20708-201, Afmid-201	protein_coding	1 protein_coding	A_52_P219904	NM_027827	Afmid				48.9202	50.8863	44.8656	46.9678	62.829	48.0268	74.612	66.4296	54.7487	56.6272	51.572	54.7871	71.4446	61.441	64.2078	72.0485	49.3364	55.6993	41.5719	54.7417	68.4645	61.0879	56.0503	57.479	60.044	62.0111	71.4829	69.1212	64.2208	57.8228
Yes	A_52_P646705	Mus musculus	Yes	BioMart	COMM domain containing 7 [Source:MGI Symbol;Acc:MGI:1914197]	Commd7	Yes	1	ENSMUSG00000056941	protein_coding	Commd7-201, Commd7-202, Commd7-203	protein_coding, retained_intron	1 protein_coding, 6,4 retained_intron	A_52_P646705	NM_133850	Commd7		Stress-responsive		4519.48	4140.89	4010.6	4159.4	4230.14	4353.94	4138.1	4179.34	3774.51	4252.81	3773.49	3509.81	3754.43	3741.5	3840.87	3588.34	3631.1	3686.61	4009.68	4244.03	3503	4050.23	3865.73	3599.87	3709.83	3717.64	3636.57	3592.85	3095.5	3764.77
Ensembl probe missing														A_55_P2714474	ENSMUST00000126161.7	Tenm1				86.5568	83.2886	87.4122	81.6535	109.648	110.871	80.9924	87.8321	77.3439	76.8783	78.389	67.5382	80.1136	82.7495	85.0461	73.1813	77.9094	70.8985	89.0527	87.0082	97.0207	102.654	79.3585	80.4572	76.7738	76.4475	75.1424	74.3661	82.515	80.3626
Yes	A_52_P373973	Mus musculus	Yes	BioMart	mex3 RNA binding family member C [Source:MGI Symbol;Acc:MGI:2652843]	Mex3c	Yes	1	ENSMUSG00000037253	protein_coding	Mex3c-201	protein_coding	1 protein_coding	A_52_P373973	NM_001039214	Mex3c				3670.48	3617.72	3486.12	3830.36	3131.84	3362.93	3497.81	3366.48	3948.02	4040.74	3568.06	3538.95	3107.49	3023.82	3916.65	3278.14	2236.56	2808.98	3364.93	3493.35	3515.29	3228.4	2804.51	2910.96	2806.39	3030.99	3229.8	3483.51	3443.64	3104.4
Yes	A_52_P533083	Mus musculus	Yes	BioMart	DnaJ heat shock protein family (Hsp40) member C16 [Source:MGI Symbol;Acc:MGI:2442146]	Dnajc16	Yes	1	ENSMUSG00000040697	protein_coding	Dnajc16-201	protein_coding	1 protein_coding	A_52_P533083	NM_172338	Dnajc16				900.621	907.028	884.24	916.679	946.621	951.497	1045.85	926.782	1034.82	789.515	963.14	1008.42	1039.32	1132.24	943.601	1072.1	968.569	1028.65	995.835	1028.81	1094.65	947.538	942.644	1083.92	962.226	973.676	1157.07	1056.21	1194.35	1047.38
Yes	A_51_P183239	Mus musculus		BioMart	Fanconi anemia, complementation group D2 [Source:MGI Symbol;Acc:MGI:2448480]	Fancd2	Yes	1	ENSMUSG00000034023	protein_coding	Fancd2-207, Fancd2-202	retained_intron	6,4 retained_intron	A_51_P183239	ENSMUST00000143535.7	Fancd2				3.7992	9.41728	6.43015	1.77246	2.23766	8.65091	8.85199	8.32876	8.49386	9.04697	10.5793	17.8343	11.2312	11.7548	9.2539	13.5818	13.943	13.3648	11.3763	11.9053	7.7447	12.107	13.842	8.06449	9.60772	16.4533	11.1913	18.384	15.0133	8.53286
Yes	A_51_P516362	Mus musculus	Yes	BioMart	VPS11, CORVET/HOPS core subunit [Source:MGI Symbol;Acc:MGI:1918982]	Vps11	Yes	1	ENSMUSG00000032127	protein_coding	Vps11-201, Vps11-205	protein_coding, nonsense_mediated_decay	1 protein_coding, 6,2 nonsense_mediated_decay	A_51_P516362	NM_027889	Vps11				1618.94	1630.74	1569.03	1624.11	1693.66	1634.22	1625.44	1545.56	1780.86	1480.75	1783.65	1684.03	1747.99	1817.73	1700.49	1461.36	1677.36	1738.9	1769.04	1609.3	1943.45	1619.4	1815.06	1964.96	1623.36	1552.69	1878.01	1589.06	2104.05	1791.91
Yes	A_52_P310548	Mus musculus	Yes	BioMart	NLR family, pyrin domain containing 4A [Source:MGI Symbol;Acc:MGI:2443697]	Nlrp4a	Yes	1	ENSMUSG00000040601	protein_coding	Nlrp4a-201, Nlrp4a-202, Nlrp4a-204	protein_coding	1 protein_coding	A_52_P310548	NM_172896	Nlrp4a				15.3239	15.1731	15.0476	12.1344	12.9564	18.0414	13.1429	19.3939	20.8655	15.7438	13.8554	16.3937	12.2645	16.0967	12.2154	20.0532	16.4499	21.3391	22.4429	16.8378	18.2303	10.2313	21.2686	16.7644	13.14	19.0226	18.4799	15.3665	10.7471	12.1479
Yes	A_52_P494622	Mus musculus	Yes	BioMart	nuclear receptor subfamily 4, group A, member 2 [Source:MGI Symbol;Acc:MGI:1352456]	Nr4a2	Yes	1	ENSMUSG00000026826	protein_coding	Nr4a2-201, Nr4a2-203, Nr4a2-202, Nr4a2-206	protein_coding, nonsense_mediated_decay	1 protein_coding, 6,2 nonsense_mediated_decay	A_52_P494622	NM_013613	Nr4a2		Stress-responsive		8540.03	5898.14	6868.67	7039.44	6254.07	5895.1	8188.14	7029.12	5315.61	6165.07	6049.13	5994.26	5107.71	5813.27	6702.78	6374.82	6267.25	7481.6	6766.16	6803.05	6933.21	5450.98	5871.16	7411.18	6896.68	7380.97	5120.8	6819.54	6200.7	5504.84
Yes	A_52_P521042	Mus musculus	Yes	BioMart	non-homologous end joining factor [Source:MGI Symbol;Acc:MGI:2442831]	Paxx	Yes	1	ENSMUSG00000047617	protein_coding	Paxx-201, Paxx-213, Paxx-209, Paxx-210, Paxx-211, Paxx-204, Paxx-205, Paxx-206, Paxx-203, Paxx-207, Paxx-208, Paxx-202, Paxx-212	protein_coding, processed_transcript	1 protein_coding, 6,8 processed_transcript	A_52_P521042	NM_153557	Paxx				257.054	257.637	196.513	206.167	215.54	239.882	260.108	252.941	281.949	275.199	255.998	284.4	287.234	327.885	293.565	306.628	223.816	249.704	309.287	266.499	305.102	238.517	285.265	244.921	304.833	228.686	378.73	294.122	321.943	310.125
Yes	A_52_P610639	Mus musculus	Yes	BioMart	EvC ciliary complex subunit 1 [Source:MGI Symbol;Acc:MGI:1890596]	Evc	Yes	1	ENSMUSG00000029122	protein_coding	Evc-203, Evc-201, Evc-202, Evc-209	protein_coding, retained_intron	1 protein_coding, 6,4 retained_intron	A_52_P610639	NM_021292	Evc		Stress-responsive		21.0696	26.504	37.207	38.3224	23.7472	25.7144	32.9374	26.7007	26.031	29.2491	35.1513	31.9423	31.9646	20.726	35.1253	33.0477	21.7845	29.9777	26.0292	25.8214	34.1114	19.7514	24.6904	24.9256	27.8828	28.7594	25.2556	25.587	42.1024	22.6051
NO	A_52_P653613	Mus musculus	Yes	BioMart	F-box and WD-40 domain protein 28 [Source:MGI Symbol;Acc:MGI:3779847]	Fbxw28	Yes	1	ENSMUSG00000054087	protein_coding	Fbxw28-202, Fbxw28-201, Fbxw28-204, Fbxw28-203	protein_coding	1 protein_coding	A_52_P653613	NM_015793	Fbxw14				33.0183	30.9704	28.7351	21.7977	20.6679	19.9897	23.9011	32.4831	25.4185	23.7089	24.6864	26.0961	24.2809	24.9835	25.3607	33.6139	21.84	20.2198	18.2523	16.1135	18.7738	14.6458	16.5565	18.7224	19.0822	29.8082	21.79	17.2342	19.4976	22.2212
Yes	A_55_P2133427	Mus musculus	Yes	BioMart	vitamin K epoxide reductase complex, subunit 1 [Source:MGI Symbol;Acc:MGI:106442], predicted gene 21974 [Source:MGI Symbol;Acc:MGI:5439443]	Vkorc1, Gm21974	No	2	ENSMUSG00000096145, ENSMUSG00000030804	protein_coding	Vkorc1-201, Vkorc1-203, Vkorc1-202, Gm21974-201	protein_coding, nonsense_mediated_decay	1 protein_coding, 6,2 nonsense_mediated_decay	A_55_P2133427	NM_178600	Vkorc1				772.542	726.725	770.483	725.759	712.765	690.805	793.165	720.019	826.408	751.743	883.726	768.692	783.15	833.057	749.588	750.474	838.68	934.252	764.5	829.211	882.058	752.724	861.359	805.087	822.622	793.741	941.972	818.637	976.142	823.479
Ensembl probe missing														A_55_P2719294	ENSMUST00000126650.1	Car5b				45.847	33.7489	41.6688	39.4532	50.9753	49.7949	36.1384	41.5903	42.2869	33.0752	34.735	50.9184	37.0552	41.9319	37.667	37.9792	54.0802	60.3933	59.2114	48.602	27.6031	69.0226	52.172	63.1166	54.233	67.6554	57.0042	55.4793	31.0623	46.5378
Ensembl probe missing														A_66_P119497	NM_010814	Mog		Stress-responsive		194.162	264.365	175.045	182.426	152.532	170.744	211.231	198.607	196.442	225.91	174.806	192.14	177.538	174.641	213.784	182.111	288.554	197.708	232.557	230.722	248.123	236.624	265.013	165.514	201.399	150.215	221.836	195.549	258.732	177.358
Ensembl probe missing														A_66_P135833	HM627212	1700016P03Rik				218.901	131.366	138.742	160.291	94.7699	138.928	137.801	110.895	135.436	146.055	156.029	104.428	73.1412	84.838	181.306	153.461	99.5915	196.07	103.086	138.349	90.0921	103.393	105.351	105.467	164.198	178.632	98.1608	137.812	124.424	120.74
NO	A_66_P137748	Mus musculus	Yes	BioMart	predicted gene 14661 [Source:MGI Symbol;Acc:MGI:3641636]	Gm14661	Yes	1	ENSMUSG00000067835	lncRNA	Gm14661-201	lncRNA	4,7 lncRNA	A_66_P137748	XR_878120	LOC105246632				11.1555	17.7831	13.2938	9.56819	12.0635	12.0283	13.4417	14.8567	18.1709	13.0211	13.9463	16.7726	16.8955	13.3446	6.40135	8.35293	8.4954	9.28384	12.1763	9.89725	10.0954	8.17475	11.7506	10.0286	9.67467	11.3372	18.2819	12.4194	8.79012	14.9922
Ensembl probe missing														A_55_P2787161	NM_024282	Desi2				2038.28	1857.6	1971.6	1987.29	1958.92	1974.86	1870.05	1903.16	1854.05	2149.73	1758.98	1759.16	1611.03	1602.77	1795.78	1717.07	1557.7	1529.14	1779.62	1844.17	1391.42	1877.76	1824.65	1617.32	1442.22	1657.68	1455.13	1639.26	1151.38	1609.93
Yes	A_52_P382914	Mus musculus	Yes	BioMart	thyroid hormone receptor interactor 6 [Source:MGI Symbol;Acc:MGI:1343458]	Trip6	Yes	1	ENSMUSG00000023348	protein_coding	Trip6-201	protein_coding	1 protein_coding	A_52_P382914	NM_011639	Trip6				558.4	482.361	497.872	580.323	335.562	485.732	420.05	480.473	527.142	479.503	542.601	504.259	367.438	432.761	455.2	458.299	536.235	575.51	527.856	588.07	634.268	451.467	476.198	546.849	558.519	602.616	454.646	569.358	636.835	483.706
Yes	A_51_P292073	Mus musculus	Yes	BioMart	hydroxyacylglutathione hydrolase-like [Source:MGI Symbol;Acc:MGI:1919877]	Haghl	Yes	1	ENSMUSG00000061046	protein_coding	Haghl-203, Haghl-201, Haghl-206, Haghl-211, Haghl-202, Haghl-204, Haghl-210, Haghl-208	protein_coding, retained_intron	1 protein_coding, 6,4 retained_intron	A_51_P292073	NM_026897	Haghl				9739.61	10603.4	9864.44	9425.74	9526.53	10774.2	10630.9	11085.6	9567.27	8084.05	9000.17	8956.68	9674.18	10057.4	9219.97	9749.88	10350.6	9780.59	11145.7	11161.8	11763.2	11253.2	10131.7	9900.96	8391.67	9004.58	10012.4	9691.26	10964.7	9565.73
Yes	A_51_P470029	Mus musculus		BioMart	adenylate kinase 6 [Source:MGI Symbol;Acc:MGI:5510732]	Ak6	Yes	1	ENSMUSG00000078941	protein_coding	Ak6-201	protein_coding	1 protein_coding	A_51_P470029	NM_027592	Ak6				900.385	929.949	910.818	835.179	779.774	888.588	829.297	958.014	847.253	1042.3	809.39	765.291	782.279	785.889	772.576	827.834	764.97	755.202	834.904	881.628	951.335	817.243	860.969	725.154	831.615	755.007	791.098	730.672	832.358	699.015
Ensembl probe missing														A_51_P444162	NM_144939	Frs3				453.304	445.73	472.336	450.526	504.677	475.079	478.695	464.708	526.457	455.993	544.471	522.909	606.908	558.86	575.044	573.86	487.959	577.823	473.025	465.966	585.583	461.912	494.66	506.728	534.935	534.798	555.749	553.796	632.526	551.203
Yes	A_55_P1954277	Mus musculus	Yes	BioMart	EMI domain containing 1 [Source:MGI Symbol;Acc:MGI:2155091]	Emid1	Yes	1	ENSMUSG00000034164	protein_coding	Emid1-201, Emid1-203, Emid1-205, Emid1-208, Emid1-202	protein_coding, retained_intron	1 protein_coding, 6,4 retained_intron	A_55_P1954277	NM_080595	Emid1				542.369	484.633	585.876	422.798	429.544	532.554	566.429	476.496	485.494	451.934	375.479	425.173	441.326	463.185	411.515	363.485	497.204	504.686	771.376	790.437	779.144	729.984	493.261	496.454	427.566	468.292	522.765	437.465	650.933	486.101
Yes	A_55_P2003513	Mus musculus	Yes	BioMart	heat shock 105kDa/110kDa protein 1 [Source:MGI Symbol;Acc:MGI:105053]	Hsph1	Yes	1	ENSMUSG00000029657	protein_coding	Hsph1-205, Hsph1-211, Hsph1-201, Hsph1-209, Hsph1-208	protein_coding, retained_intron	1 protein_coding, 6,4 retained_intron	A_55_P2003513	NM_013559	Hsph1				5847.18	5073.32	6008.13	5857.51	6089.93	5825.99	5016.88	5752.43	5729.43	4875.63	6242.53	5866.07	5761.45	5658.88	5615.11	5858.72	5637.26	6179.53	5396.15	4965.21	5910.57	5936.03	4421.53	6423.09	5675.59	6028.29	5962.93	6012.23	6494.71	5548.14
Yes	A_55_P2033500	Mus musculus	Yes	BioMart	latent transforming growth factor beta binding protein 4 [Source:MGI Symbol;Acc:MGI:1321395]	Ltbp4	Yes	1	ENSMUSG00000040488	protein_coding	Ltbp4-201, Ltbp4-204, Ltbp4-203, Ltbp4-205, Ltbp4-202, Ltbp4-207	protein_coding, retained_intron	1 protein_coding, 6,4 retained_intron	A_55_P2033500	NM_175641	Ltbp4				614.865	595.717	601.722	606.599	648.544	596.565	574.852	520.57	616.233	519.33	671.856	674.71	647.355	522.63	606.056	520.883	633.107	814.289	602.16	626.634	685.661	614.337	641.047	714.132	614.791	603.857	583.694	571.291	691.33	616.957
Yes	A_55_P2035320	Mus musculus	Yes	BioMart	nuclear factor, interleukin 3, regulated [Source:MGI Symbol;Acc:MGI:109495]	Nfil3	Yes	1	ENSMUSG00000056749	protein_coding	Nfil3-201	protein_coding	1 protein_coding	A_55_P2035320	NM_017373	Nfil3		Stress-responsive		1044.31	944.069	1088.68	957.096	919.889	901.699	941.93	968.284	1320.75	1519.26	1351.47	1042.96	1023.65	1050.24	1238.37	1143.93	954.118	892.152	940.341	928.475	511.07	953.414	959.283	1037.18	1247.16	1123.75	964.896	1019.96	530.812	1040.25
Ensembl probe missing														A_55_P2625516	NM_025976	Bfar				64.3128	54.6719	62.3748	44.9594	51.4434	50.6112	60.2003	51.4517	75.889	66.3693	63.7137	63.7377	67.8937	60.1289	74.7958	59.31	75.8813	67.8437	56.1014	70.1831	67.9772	60.0564	69.966	58.7327	66.9627	64.8252	69.2929	51.6402	84.1471	68.3205
Ensembl probe missing														A_55_P2737862	AK163471	Sh3pxd2b				40.6883	31.4671	41.7107	40.5706	24.4922	40.647	25.49	35.3512	55.9324	29.6486	35.1012	44.8995	32.6624	35.3837	30.0961	33.5362	41.5669	45.4562	33.8849	45.2433	32.5679	51.0374	35.3575	41.0937	32.3557	38.3556	35.6869	54.6482	33.5068	41.1009
Ensembl probe missing														A_55_P2785472	NM_001359170	Ormdl2				828.426	723.284	768.215	678.791	852.427	778.706	716.863	838.735	652.571	1060.04	641.88	721.841	745.729	702.037	738.168	732.682	648.345	675.333	749.352	847.331	895	837.205	801.591	729.017	943.585	821.212	739.579	737.958	933.852	756.026
Ensembl probe missing														A_66_P107454	ENSMUST00000168425.2	Gm6632				1406.33	1584.55	1375.52	1408.47	1393.25	1397.41	1585.92	1569.54	1375.47	1504.94	1359.93	1341.6	1330.89	1398.91	1472.5	1409.78	1211.24	1158.92	1347.17	1449.91	1572.12	1453.16	1394.43	1223.88	1287.76	1195.69	1385.76	1418.45	1349.03	1217.03
NO	A_30_P01025190	Strains		BioMart	POU domain, class 3, transcription factor 3 adjacent noncoding transcript 2 [Source:MGI Symbol;Acc:MGI:1913870]	Pantr2	Yes	1	MGP_129S1SvImJ_G0015095	processed_transcript		lincRNA, TEC	4,5 lincRNA, 5,1 TEC	A_30_P01025190	chr1:42759171-42771337_R	Pou3f3		Stress-responsive		22.3633	30.7871	29.2275	33.513	29.682	17.4541	26.7058	29.0211	25.5532	21.3688	22.5672	24.2534	27.4679	23.7735	26.4025	25.0298	23.8148	37.2137	31.187	34.8439	36.0125	33.5939	39.3901	31.0631	24.1143	28.313	36.0544	30.8971	23.5052	27.9112
Yes	A_52_P241676	Mus musculus	Yes	BioMart	solute carrier family 9 (sodium/hydrogen exchanger), member 3 regulator 2 [Source:MGI Symbol;Acc:MGI:1890662]	Slc9a3r2	Yes	1	ENSMUSG00000002504	protein_coding	Slc9a3r2-202, Slc9a3r2-205, Slc9a3r2-201, Slc9a3r2-203, Slc9a3r2-204, Slc9a3r2-206	protein_coding, processed_transcript	1 protein_coding, 6,8 processed_transcript	A_52_P241676	NM_023449	Slc9a3r2				674.909	554.72	575.806	582.261	607.81	593	627.02	681.014	679.041	559.85	715.401	706.385	696.555	671.868	659.636	794.734	656.675	784.974	663.069	663.886	661.194	535.475	706.174	742.401	642.463	617.046	787.817	667.809	728.612	685.677
Yes	A_51_P348119	Mus musculus	Yes	BioMart	ubiquitin-conjugating enzyme E2Q family member 1 [Source:MGI Symbol;Acc:MGI:1917343]	Ube2q1	Yes	1	ENSMUSG00000042572	protein_coding	Ube2q1-201	protein_coding	1 protein_coding	A_51_P348119	NM_027315	Ube2q1				4846.13	4917.54	4399.18	4584.96	4887.34	4448.51	4390.66	4519.07	5070.46	5841.48	5086.31	5172.8	5483.48	5074.52	4927.78	5091.04	3890.17	4239.21	4615.63	4583.06	4823.21	4399.33	4315.34	4256.49	4835.01	4673.62	4947.24	4920.73	5686.6	4918.07
Yes	A_52_P504687	Mus musculus	Yes	BioMart	zinc finger protein 865 [Source:MGI Symbol;Acc:MGI:2442656], predicted gene 44973 [Source:MGI Symbol;Acc:MGI:5753549]	Zfp865, Gm44973	No	2	ENSMUSG00000074405, ENSMUSG00000109129	protein_coding	Zfp865-201, Zfp865-202, Gm44973-201, Zfp865-203, Zfp865-204	protein_coding, retained_intron, processed_transcript	1 protein_coding, 6,4 retained_intron, 6,8 processed_transcript	A_52_P504687	NM_001033383	Zfp865				379.654	381.904	421.565	381.091	349.532	379.601	456.7	392.111	492.869	398.088	410.848	487.161	426.286	438.977	438.686	428.248	400.028	420.115	401.391	478.245	423.463	403.148	421.612	450.075	401.677	409.712	508.96	503.051	490.07	486.947
Yes	A_52_P79639	Mus musculus	Yes	BioMart	vesicle amine transport 1 [Source:MGI Symbol;Acc:MGI:1349450]	Vat1	Yes	1	ENSMUSG00000034993	protein_coding	Vat1-201	protein_coding	1 protein_coding	A_52_P79639	NM_012037	Vat1				545.338	537.924	442.869	469.205	522.265	486.882	482.02	507.518	482.163	386.877	510.104	525.566	570.518	453.559	586.177	580.262	560.261	641.498	553.024	603.651	623.457	524.284	662.756	605.398	623.586	590.649	618.36	657.962	700.917	602.791
Ensembl probe missing														A_30_P01019676	chrX:123306246-123307974_F					62.2501	42.4705	71.3479	58.8881	71.3587	50.4712	56.2505	35.8598	42.7276	37.2776	46.7964	62.3692	59.6602	57.6157	49.8551	39.1781	48.6266	37.5671	30.6095	30.1204	46.7863	36.4895	48.102	35.2438	39.2491	39.4795	29.0215	29.0406	46.4143	37.8323
Yes	A_52_P435670	Mus musculus	Yes	BioMart	aminopeptidase-like 1 [Source:MGI Symbol;Acc:MGI:2448523]	Npepl1	Yes	1	ENSMUSG00000039263	protein_coding	Npepl1-201, Npepl1-204	protein_coding, retained_intron	1 protein_coding, 6,4 retained_intron	A_52_P435670	NM_213733	Npepl1				235.453	294.009	241.77	228.218	219.357	248.476	247.107	252.809	212.914	232.918	230.302	233.961	266.691	226.482	250.025	219.003	272.196	320.399	264.812	279.528	337.221	233.867	311.333	297.592	238.106	233.99	271.296	250.067	299.298	278.002
Yes	A_55_P1998140	Mus musculus	Yes	BioMart	predicted gene 9996 [Source:MGI Symbol;Acc:MGI:3642549]	Gm9996	Yes	1	ENSMUSG00000056316	TEC	Gm9996-201	TEC	5,1 TEC	A_55_P1998140	AK029414	Gm9996				93.8389	143.929	128.887	109.198	165.554	142.609	145.171	151.264	127.261	101.412	96.9034	91.1862	129.929	149.433	120.973	114.133	132.926	119.066	142.848	140.514	179.912	135.118	124.55	151.992	107.878	106.984	144.479	108.546	155.955	123.813
Yes	A_55_P2170978	Mus musculus	Yes	BioMart	ankyrin repeat domain 13 family, member D [Source:MGI Symbol;Acc:MGI:1915673]	Ankrd13d	Yes	1	ENSMUSG00000005986	protein_coding	Ankrd13d-201, Ankrd13d-202, Ankrd13d-203	protein_coding, nonsense_mediated_decay	1 protein_coding, 6,2 nonsense_mediated_decay	A_55_P2170978	NM_026720	Ankrd13d				3646.51	3014.94	3451.15	3338.88	3724.8	3541.82	3547.23	3019.59	3338.74	3227.98	3411.94	3045.61	3476.7	3468.22	3111.1	3001.95	3886.58	3676.58	3083.06	3544.68	3646.37	3496.91	3448.37	3539.37	3471.54	3380.57	3477.12	3294.35	3889.24	3542.93
Yes	A_55_P2156823	Mus musculus	Yes	BioMart	PMS1 homolog2, mismatch repair system component [Source:MGI Symbol;Acc:MGI:104288], predicted gene, 42421 [Source:MGI Symbol;Acc:MGI:5649069]	Pms2, Gm42421	No	2	ENSMUSG00000079109, ENSMUSG00000104633	protein_coding	Pms2-209, Pms2-202, Gm42421-201, Pms2-207, Pms2-213, Pms2-203, Pms2-201	protein_coding, retained_intron, processed_transcript	1 protein_coding, 6,4 retained_intron, 6,8 processed_transcript	A_55_P2156823	NM_008886	Pms2				143.117	157.904	158.215	130.326	146.997	165.332	174.518	164.541	139.861	136.225	163.75	134.801	181.923	166.561	154.507	145.506	159.694	143.29	168.634	160.862	179.483	180.983	129.808	171.597	159.816	161.498	174.468	160.197	199.742	154.394
Yes	A_51_P424256	Mus musculus	Yes	BioMart	predicted gene 6211 [Source:MGI Symbol;Acc:MGI:3646534]	Gm6211	Yes	1	ENSMUSG00000091577	transcribed_processed_pseudogene	Gm6211-201, Gm6211-202	processed_transcript, transcribed_processed_pseudogene	6,8 processed_transcript, 7,7 transcribed_processed_pseudogene	A_51_P424256	ENSMUST00000147973.2	Fbl				2204.48	2140.71	2132.48	2120.89	2276.08	2556.03	2460.35	2287.93	2323.91	2319.08	2536.58	2214.54	2489.86	2359.38	2451.13	2407.01	2514.73	2441.2	2302.23	2397.24	2623.77	2467.07	2533.09	2679.22	2399.45	2362.35	2629.64	2594.12	2916.87	2341.92
Yes	A_55_P2063391	Mus musculus	Yes	BioMart	cilia and flagella associated protein 58 [Source:MGI Symbol;Acc:MGI:2685815]	Cfap58	Yes	1	ENSMUSG00000046585	protein_coding	Cfap58-201	protein_coding	1 protein_coding	A_55_P2063391	NM_001163267	Cfap58				43.3455	61.9442	49.1834	42.6672	33.7162	40.5357	60.8806	49.8751	52.5536	44.7813	47.3176	42.5442	47.6963	70.8386	62.5781	57.4485	42.9917	48.638	64.3992	71.6144	65.8645	52.8739	62.5272	26.317	53.8141	57.3366	65.1297	54.0868	55.2434	51.965
Ensembl probe missing														A_55_P2726904	NR_153441	Zfp235				27.0396	38.3974	34.3666	36.7103	30.2827	6.2352	34.6548	29.8005	53.0862	40.9413	42.2026	39.1451	41.4666	33.4342	37.6738	36.2694	32.7234	36.154	31.6247	45.1471	44.065	28.7137	45.1602	39.7353	48.715	34.8692	54.0483	48.5769	59.0518	34.3523
Ensembl probe missing														A_30_P01017853	chr1:182686731-182709331_F					113.034	126.746	115.329	116.89	108.535	89.463	74.5051	73.6773	115.401	112.939	104.805	93.9009	92.2059	70.4576	93.9066	95.6466	84.8788	97.1537	90.322	95.6233	49.3005	86.3067	71.8668	79.616	106.928	129.247	79.1014	96.8771	49.8329	87.1229
Yes	A_55_P2024366	Mus musculus	Yes	BioMart	ribonucleoprotein, PTB-binding 2 [Source:MGI Symbol;Acc:MGI:2443623]	Raver2	Yes	1	ENSMUSG00000035275	protein_coding	Raver2-201	protein_coding	1 protein_coding	A_55_P2024366	NM_183024	Raver2				7541.01	7309.71	7896.39	7645.51	7229.53	7675.4	7400.81	6629.47	7822.96	8791.38	7788.55	7608.66	6886.73	7161.88	7868.05	6974.59	7168.93	6371.17	6821.8	7421.5	8081.48	7126.95	6996.39	6753.81	7610.18	7630.02	7121.32	7651.59	8895.02	6603.52
Yes	A_51_P208862	Mus musculus	Yes	BioMart	dynein axonemal assembly factor 10 [Source:MGI Symbol;Acc:MGI:2144224]	Dnaaf10	Yes	1	ENSMUSG00000078970	protein_coding	Dnaaf10-201, Dnaaf10-202	protein_coding, processed_transcript	1 protein_coding, 6,8 processed_transcript	A_51_P208862	NM_178909	Wdr92				763.364	817.77	941.416	829.39	742.786	884.129	927.018	813.465	895.613	1159.77	871.987	821.247	794.945	813.37	939.872	795.181	679.719	548.657	742.732	779.352	854.917	766.048	828.592	649.174	674.878	619.244	668.958	748.587	739.872	704.699
Yes	A_52_P488200	Mus musculus	Yes	BioMart	golgi to ER traffic protein 4 [Source:MGI Symbol;Acc:MGI:1914854], predicted gene 43110 [Source:MGI Symbol;Acc:MGI:5663247]	Get4, Gm43110	No	2	ENSMUSG00000025858, ENSMUSG00000105081	protein_coding, processed_pseudogene	Get4-201, Get4-202, Get4-203, Gm43110-201	protein_coding, retained_intron, processed_pseudogene	1 protein_coding, 6,4 retained_intron, 7,6 processed_pseudogene	A_52_P488200	NM_026269	Get4				2471.67	2422.16	2336.17	2266.3	2476	2565.06	2526.64	2364.03	2856.06	2332.22	2444.33	2613.36	2715.04	2805.92	2553.79	2395.14	2442.79	2529.89	2475.44	2652.3	2987.41	2401.59	2623.61	2691.46	2519.94	2251.65	2888.5	2742.14	3075.51	2502.25
Yes	A_52_P501890	Mus musculus	Yes	BioMart	DnaJ heat shock protein family (Hsp40) member C19 [Source:MGI Symbol;Acc:MGI:1914963]	Dnajc19	Yes	1	ENSMUSG00000027679	protein_coding	Dnajc19-201	protein_coding	1 protein_coding	A_52_P501890	NM_026332	Dnajc19				6774.55	7567.93	6661.9	6871.47	6686.17	7345.49	7641.4	7404.77	5920.78	6844.99	5711.35	5692.06	5620.83	5874.81	5998.19	6173.41	7092.13	6128.77	7573.49	7995.69	8884.8	7805.71	7401.75	6567.65	6020.22	5479.94	6054.44	6206.07	7168.88	6026.02
Yes	A_52_P67643	Mus musculus		BioMart	mechanistic target of rapamycin kinase [Source:MGI Symbol;Acc:MGI:1928394]	Mtor	Yes	1	ENSMUSG00000028991	protein_coding	Mtor-201, Mtor-203	protein_coding, retained_intron	1 protein_coding, 6,4 retained_intron	A_52_P67643	ENSMUST00000123566.7	Mtor				55.4596	64.4248	72.1832	70.8812	56.4555	74.1672	84.7219	63.2118	99.8879	92.4854	73.3048	64.6723	74.5369	94.7551	59.2983	56.9992	70.7857	60.9724	78.7615	81.3407	79.9193	88.3912	98.3056	61.4102	68.39	62.9823	84.6637	82.8065	97.7384	84.9043
Yes	A_55_P2043657	Mus musculus	Yes	BioMart	zinc finger protein 677 [Source:MGI Symbol;Acc:MGI:3053207]	Zfp677	Yes	1	ENSMUSG00000062743	protein_coding	Zfp677-201, Zfp677-202	protein_coding	1 protein_coding	A_55_P2043657	NM_172486	Zfp677				160.012	210.327	210.656	230.477	228.204	187.773	307.151	233.247	217.668	207.301	219.873	264.176	216.152	270.072	214.659	248.918	173.597	186.862	168.995	286.859	271.978	176.108	179.84	184.162	166.823	203.17	166.232	186.194	194.083	223.511
Ensembl probe missing														A_55_P2518860	NM_001359445	Zdhhc4				2352.14	2508.5	2460.72	2476.86	2570.39	2439.72	2548.92	2388.43	2278.59	2501.14	2323.5	2155.79	2393.76	2424.23	2501.57	2113.98	2411.78	2206.95	2722.27	2541.43	3168.81	2646.58	2531.96	2628.71	2259.43	2221.12	2379.83	2118.41	2947.15	2503.49
Ensembl probe missing														A_55_P2741185	AF030113	Nkx2-6				112.471	97.7297	118.503	99.7456	121.751	107.631	136.549	101.288	83.4822	79.7158	99.3771	108.844	121.032	95.7404	133.702	109.92	109.464	166.045	133.291	123.788	120.781	112.831	132.389	162.537	98.3644	141.917	121.359	101.007	125.032	101.123
Ensembl probe missing														A_66_P126725	XR_001779522	Gm32391				23.8021	20.9062	26.4453	27.94	23.7212	32.7625	20.8514	27.0263	28.5723	26.1634	29.3071	25.1298	20.4936	32.3669	36.1062	37.5006	29.9026	41.4428	39.2037	27.9681	30.3937	33.089	28.8688	30.9052	25.9021	36.5488	32.2507	35.1815	26.5456	29.843
Yes	A_51_P430620	Mus musculus	Yes	BioMart	solute carrier family 25 (mitochondrial carrier, Aralar), member 12 [Source:MGI Symbol;Acc:MGI:1926080]	Slc25a12	Yes	1	ENSMUSG00000027010	protein_coding	Slc25a12-206, Slc25a12-207, Slc25a12-205	protein_coding, nonsense_mediated_decay, processed_transcript	1 protein_coding, 6,2 nonsense_mediated_decay, 6,8 processed_transcript	A_51_P430620	NM_172436	Slc25a12		Stress-responsive		7990.97	8740.81	7445.71	8951.84	7613.01	8151.57	8428.08	7647.68	8228.88	7040.86	7504.95	8876.37	8093.19	8323.67	8120.7	8737.98	8084.15	8156.77	9000.33	9033.89	8381.47	7630.69	8216.04	7977.68	8000.95	7563.62	9587.17	9495.03	9235.47	8089.37
Ensembl probe missing														A_55_P2056014	LF197513	Tpt1-ps6				428.754	415.704	432.94	444.487	487.625	494.208	455.248	472.079	456.843	501.797	434.145	481.218	450.569	442.032	498.009	393.931	366.005	451.434	417.078	368.64	455.893	403.362	467.392	378.398	422.095	490.441	400.541	435.878	426.957	398.518
Yes	A_51_P450365	Mus musculus	Yes	BioMart	thioredoxin reductase 3 [Source:MGI Symbol;Acc:MGI:2386711]	Txnrd3	Yes	1	ENSMUSG00000000811	protein_coding	Txnrd3-201, Txnrd3-202	protein_coding	1 protein_coding	A_51_P450365	NM_153162	Txnrd3				258.922	268.436	247.561	235.892	262.332	295.954	297.862	291.217	254.131	250.077	247.099	224.594	243.363	273.978	241.691	210.057	277.419	246.639	300.304	352.868	355.217	290.732	312.962	232.767	261.945	212.834	281.353	239.292	347.307	263.429
Yes	A_55_P2177347	Mus musculus	Yes	BioMart	predicted gene 10657 [Source:MGI Symbol;Acc:MGI:3642259]	Gm10657	Yes	1	ENSMUSG00000103486	TEC	Gm10657-201	TEC	5,1 TEC	A_55_P2177347	AK132138	Gm10657				308.119	324.844	284.624	240.349	287.226	266.848	306.353	299.183	312.155	259.588	317.598	310.278	347.388	374.494	309.752	368.472	337.781	388.218	313.989	275.531	295.902	273.674	343.565	291.773	328.37	359.375	344.498	341.371	399.3	361.021
Yes	A_52_P121683	Mus musculus	Yes	BioMart	RIKEN cDNA 4921529L05 gene [Source:MGI Symbol;Acc:MGI:2443531]	4921529L05Rik	Yes	1	ENSMUSG00000108060	lncRNA	4921529L05Rik-203, 4921529L05Rik-201	lncRNA	4,7 lncRNA	A_52_P121683	NR_110484	4921529L05Rik				37.3412	18.8225	21.3861	28.1575	50.0586	24.5332	16.5288	26.2218	32.6192	20.9856	25.1819	16.8349	23.331	20.8344	26.3994	24.0824	14.3097	15.0774	24.1232	24.8029	16.4361	18.1648	21.2721	24.7738	21.6258	24.0502	21.0223	23.0118	19.7901	19.7975
Ensembl probe missing														A_52_P255804	NM_001362560	Cbx1				1913.87	2037.37	1662.58	1765.8	1800.48	1636.19	1990.61	2066.96	1589.49	2046.91	1751.75	1630.38	1642.14	1560.09	1812.76	1607.32	1738.16	1764.94	1745.32	1866.15	2005.06	1722.94	1850.53	1501.01	1699.26	1790.17	1395.94	1560.21	1804.98	1536.17
Yes	A_51_P204387	Mus musculus	Yes	BioMart	transmembrane protein 63c [Source:MGI Symbol;Acc:MGI:2444386]	Tmem63c	Yes	1	ENSMUSG00000034145	protein_coding	Tmem63c-203, Tmem63c-202, Tmem63c-201, Tmem63c-204	protein_coding, nonsense_mediated_decay	1 protein_coding, 6,2 nonsense_mediated_decay	A_51_P204387	NM_172583	Tmem63c				942.357	1044.63	799.212	871.834	842.132	815.503	814.22	971.708	786.592	916.229	771.042	775.124	852.543	833.258	824.573	800.102	774.644	830.008	953.449	744.73	948.445	875.504	811.478	833.7	757.188	817.851	747.008	685.073	861.747	854.017
Yes	A_55_P2031466	Mus musculus	Yes	BioMart	leucine rich repeat containing 32 [Source:MGI Symbol;Acc:MGI:93882]	Lrrc32	Yes	1	ENSMUSG00000090958	protein_coding	Lrrc32-203, Lrrc32-201	protein_coding	1 protein_coding	A_55_P2031466	NM_001113379	Lrrc32				206.61	201.972	212.235	176.057	202.486	206.158	200.192	255.016	154.345	168.907	192.135	150.387	153.32	167.969	205.618	153.614	249.071	225.726	255.986	292.271	284.669	265.034	234.985	228.428	249.715	209.611	199.166	205.956	234.202	225.844
Ensembl gene name only	A_52_P107890	Strains		BioMart	predicted gene 28285 [Source:MGI Symbol;Acc:MGI:5578991]	Gm28285	Yes	1	MGP_129S1SvImJ_G0024260	protein_coding		processed_transcript	6,8 processed_transcript	A_52_P107890	AK045198					61.8286	60.2246	76.1049	82.3807	63.2959	56.4908	51.3561	62.1541	59.9565	55.0585	74.2847	67.1364	47.7501	44.2668	60.3558	52.4926	63.3807	56.5096	45.4658	60.8184	55.2988	56.9432	52.0755	61.454	55.3783	73.8717	37.6399	51.9834	61.0539	51.4222
Yes	A_51_P361286	Mus musculus	Yes	BioMart	1-acylglycerol-3-phosphate O-acyltransferase 5 (lysophosphatidic acid acyltransferase, epsilon) [Source:MGI Symbol;Acc:MGI:1196345]	Agpat5	Yes	1	ENSMUSG00000031467	protein_coding	Agpat5-202, Agpat5-201	protein_coding	1 protein_coding	A_51_P361286	NM_026792	Agpat5				68.9655	210.811	63.0218	192.768	75.0257	64.2094	69.2584	252.232	74.8346	241.81	63.3742	82.3771	61.8205	71.6281	253.081	76.8852	96.4236	213.813	77.0663	246.36	74.1962	55.7239	197.272	347.291	429.786	226.753	276.357	302.372	74.8876	55.2309
Ensembl probe missing														A_65_P08141	NM_145568	Krcc1				60.9926	52.8375	58.532	51.6411	51.5276	54.0724	57.6337	57.667	53.8182	49.3262	42.3032	35.7098	57.0105	51.2836	47.8042	37.15	54.0708	57.5575	66.2748	57.8012	59.5502	70.8086	52.8177	50.9931	56.381	45.1763	59.1428	61.486	59.0361	63.781
Yes	A_51_P119460	Mus musculus	Yes	BioMart	cleavage stimulation factor, 3' pre-RNA subunit 2 [Source:MGI Symbol;Acc:MGI:1343054]	Cstf2	Yes	1	ENSMUSG00000031256	protein_coding	Cstf2-201, Cstf2-203, Cstf2-207	protein_coding, retained_intron	1 protein_coding, 6,4 retained_intron	A_51_P119460	NM_133196	Cstf2				355.566	337.322	273.601	317.484	320.905	306.432	356.753	332.874	266.032	355.653	311.41	294.434	326.429	317.565	330.303	326.591	267.183	266.131	304.651	274.341	336.503	259.199	287.004	306.64	305.594	261.495	286.489	304.03	397.591	305.607
NO	A_52_P289685	Mus musculus	Yes	BioMart	predicted gene 12115 [Source:MGI Symbol;Acc:MGI:3652288]	Gm12115	Yes	1	ENSMUSG00000099902	processed_pseudogene	Gm12115-201	processed_pseudogene	7,6 processed_pseudogene	A_52_P289685	NM_028358	Ssbp1				2065.71	2025.93	1994.31	2097.78	1921.86	2009.96	2040.3	2333.08	1827.13	2153.12	1718.12	1876.96	1790.44	1766.06	1838.68	1938.86	1824.45	1714.52	1967.35	2013.73	1785.65	1943.43	1943.15	1632.63	1859.61	1830.37	1683.7	1994.54	1649.6	1724.79
Yes	A_52_P631499	Mus musculus	Yes	BioMart	exocyst complex component 6 [Source:MGI Symbol;Acc:MGI:1351611]	Exoc6	Yes	1	ENSMUSG00000053799	protein_coding	Exoc6-203, Exoc6-201	protein_coding	1 protein_coding	A_52_P631499	XM_017318044	Exoc6				6319.72	6796.26	6181.88	6196.1	6211.81	6593.77	6750.75	6584.43	6921.96	6418.23	5445.17	5880.19	5602.93	6155.19	5944.45	5781.68	6732.02	6527.75	7098.85	7213.62	7816.73	6705.51	7082.99	6495.19	6093.44	6037.18	6029.13	5963.02	6774.21	6210.43
Yes	A_55_P2148385	Mus musculus	Yes	BioMart	zinc finger protein 120 [Source:MGI Symbol;Acc:MGI:1345179], predicted gene 14140 [Source:MGI Symbol;Acc:MGI:3649719]	Zfp120, Gm14140	No	2	ENSMUSG00000068134, ENSMUSG00000083055	protein_coding, processed_pseudogene	Zfp120-204, Gm14140-201	nonsense_mediated_decay, processed_pseudogene	6,2 nonsense_mediated_decay, 7,6 processed_pseudogene	A_55_P2148385	ENSMUST00000119999.1	Zfp120				289.846	282.557	330.791	279.427	298.093	341.848	390.801	335.873	267.143	322.565	306.266	240.941	266.925	271.543	338.407	295.425	267.54	239.421	303.809	329.56	398.351	287.119	315.953	376.692	322.773	257.215	293.96	246.397	300.523	256.187
Yes	A_66_P129800	Mus musculus	Yes	BioMart	RAB8B, member RAS oncogene family [Source:MGI Symbol;Acc:MGI:2442982]	Rab8b	Yes	1	ENSMUSG00000036943	protein_coding	Rab8b-201	protein_coding	1 protein_coding	A_66_P129800	NM_173413	Rab8b	Extended list of GC-responsive genes	Stress-responsive		3491.16	3287.01	3450.18	3377.82	3698.73	3230.54	3354.74	3113.34	3397.7	4068.89	3123.64	3341.96	3366.71	3417.47	3400.8	3164.82	2583.27	2657.69	3178.66	2977.61	3694.43	3640.02	3041.28	3257.55	3118.75	2836.25	3253.71	3098.93	3241.25	3121.13
Ensembl probe missing														A_55_P2746065	NM_007979	F9		Stress-responsive		16.3316	17.5214	10.9904	11.2815	13.8959	13.9892	9.60275	9.59776	12.6493	18.6454	13.7292	8.47315	16.8191	16.4886	4.07404	13.5199	16.518	16.0711	22.3135	16.7481	17.4638	18.9233	26.8494	11.8824	12.2757	5.3978	17.3609	10.7995	17.6976	15.1966
Yes	A_52_P142346	Mus musculus	Yes	BioMart	ribosomal protein S20 [Source:MGI Symbol;Acc:MGI:1914677]	Rps20	Yes	1	ENSMUSG00000028234	protein_coding	Rps20-203	protein_coding	1 protein_coding	A_52_P142346	NM_026147	Rps20				395.88	458.992	459.784	392.063	398.301	423.87	509.224	473.12	470.745	448.615	469.486	437.716	422.385	439.927	426.319	468.599	459.263	432.64	488.591	469.403	591.334	508.218	487.295	406.627	442.165	446.587	494.756	513.017	539.32	449.238
Yes	A_52_P502226	Mus musculus		BioMart	RIKEN cDNA 2810429I04 gene [Source:MGI Symbol;Acc:MGI:1924187]	2810429I04Rik	Yes	1	ENSMUSG00000097709	lncRNA	2810429I04Rik-208	lncRNA	4,7 lncRNA	A_52_P502226	NR_015522	2810429I04Rik				21.586	32.4962	20.2281	23.5447	20.5691	23.5828	26.9991	24.4381	22.3595	25.4107	21.9004	18.5001	13.7871	23.9606	20.6447	17.1319	25.9056	16.9312	19.6894	29.3675	22.7807	21.7411	17.9872	22.6903	19.624	21.9557	17.4077	30.2851	10.8892	17.5647
Yes	A_52_P66313	Mus musculus	Yes	BioMart	proteasome (prosome, macropain) inhibitor subunit 1 [Source:MGI Symbol;Acc:MGI:1346072]	Psmf1	Yes	1	ENSMUSG00000032869	protein_coding	Psmf1-201, Psmf1-202, Psmf1-206, Psmf1-205, Psmf1-203	protein_coding, nonsense_mediated_decay, retained_intron	1 protein_coding, 6,2 nonsense_mediated_decay, 6,4 retained_intron	A_52_P66313	NM_212446	Psmf1				282.275	321.859	212.712	263.722	261.499	222.064	287.059	332.718	286.099	239.273	268.044	290.469	267.962	314.939	281.796	272.98	252.363	309.652	331.127	303.482	387.513	288.862	297.172	264.321	269.022	236.576	330.117	269.734	318.451	287.223
Yes	A_55_P1961436	Mus musculus	Yes	BioMart	protein kinase C, alpha [Source:MGI Symbol;Acc:MGI:97595]	Prkca	Yes	1	ENSMUSG00000050965	protein_coding	Prkca-201, Prkca-202	protein_coding	1 protein_coding	A_55_P1961436	NM_011101	Prkca				1784.55	2039.75	1691.94	1760.46	1753.11	1616.89	1571.42	1916.65	1675.41	1875.96	1795.46	1814.26	1693.78	1697.35	1496.83	1480.3	1255.12	1191.87	1401.75	1571.84	2075.43	1821.16	1776.99	1369.73	1596.86	1362.98	1610.17	1592.8	1850.54	1468.76
Yes	A_55_P1988946	Mus musculus	Yes	BioMart	predicted gene, 36283 [Source:MGI Symbol;Acc:MGI:5595442]	Gm36283	Yes	1	ENSMUSG00000112532	lncRNA	Gm36283-201, Gm36283-202, Gm36283-203	lncRNA	4,7 lncRNA	A_55_P1988946	NR_155870	Gm36283				27.3131	16.268	18.4615	19.0379	39.0532	19.4477	25.0569	16.8553	15.603	22.4621	21.0203	21.8582	22.995	18.6216	22.3739	19.8961	19.1129	21.339	21.2102	11.9118	17.8024	13.2888	19.816	15.9869	17.5158	20.111	18.9373	16.3875	23.5867	21.3878
Yes	A_55_P2177154	Mus musculus	Yes	BioMart	H2B clustered histone 14 [Source:MGI Symbol;Acc:MGI:2448404]	H2bc14, No gene name	No	2	ENSMUSG00000114279, ENSMUSG00002075904	protein_coding, miRNA	H2bc14-201	protein_coding, miRNA	1 protein_coding, 4,6 miRNA	A_55_P2177154	NM_178200	Hist1h2bm				2028.52	2212.45	2287.55	2124.7	2052.65	2122.44	2081.9	2541.39	2218.28	2732.94	2063.09	2260.15	1966.43	1932.52	2359.13	2265.41	2073.93	1926.46	2364.04	1905.07	2404.04	2255.35	1908.68	2051.27	2469.59	2442.37	2112.53	1818.23	2209.1	2192.22
Ensembl probe missing														A_55_P2733072	NM_025558	Cyb5b				994.868	1183.65	1053.06	1012.13	1095.6	1078.82	1120.46	1171.8	1155.79	1210.83	1165.66	1024.2	1228.42	1217.75	1198.63	1250.01	1064.06	978.052	1210.61	1167.37	1335.12	1119.93	1250.44	1200.09	1111.77	1125.71	1288.84	1185.68	1375.47	1200.19
Ensembl probe missing														A_55_P2820163	NM_007964	Evi5				355.481	400.735	369.719	344.685	409.506	348.729	397.067	460.745	339.924	480.625	335.863	308.72	343.748	369.892	370.465	373.089	304.675	275.129	438.845	344.036	428.933	338.851	359.472	318.818	353.637	300.559	313.753	310.432	316.973	337.72
Yes	A_55_P2060330	Mus musculus	Yes	BioMart	cell cycle regulator of NHEJ [Source:MGI Symbol;Acc:MGI:1925662]	Cyren	Yes	1	ENSMUSG00000046806	protein_coding	Cyren-201, Cyren-203, Cyren-202, Cyren-204	protein_coding	1 protein_coding	A_55_P2060330	NM_199145	Cyren				708.882	729.383	639.539	622.473	678.421	637.369	593.037	796.23	541.92	745.265	589.553	605.903	591.322	560.327	588.381	705.664	552.994	597.631	714.784	557.537	645.469	644.671	612.913	671.145	588.3	692.892	640.981	573.025	579.249	634.193
Yes	A_55_P1964408	Mus musculus	Yes	BioMart	crystallin, alpha B [Source:MGI Symbol;Acc:MGI:88516]	Cryab	Yes	1	ENSMUSG00000032060	protein_coding	Cryab-206, Cryab-202, Cryab-201, Cryab-203, Cryab-205, Cryab-204	protein_coding, retained_intron	1 protein_coding, 6,4 retained_intron	A_55_P1964408	NM_001289782	Cryab	Extended list of GC-responsive genes			4237.63	4390.43	3932.62	4880.14	4599.91	4153.13	4286.55	4902.5	3739.61	4251.61	3450.63	4225.4	4226.85	3799.88	3964.49	4306.27	4793.38	4279.85	3968.72	4552.24	4208.2	3563.74	4494.83	4441.65	4392.79	3972.88	3502.11	3797.49	4409.84	3386.39
Yes	A_55_P2020331	Mus musculus	Yes	BioMart	calcium/calmodulin-dependent protein kinase I gamma [Source:MGI Symbol;Acc:MGI:2388073]	Camk1g	Yes	1	ENSMUSG00000016179	protein_coding	Camk1g-204, Camk1g-201	protein_coding	1 protein_coding	A_55_P2020331	NM_144817	Camk1g				7776.82	6918.57	6055.65	6987.1	6929.4	7013.06	7223.33	7285.65	7377.64	6599.54	7303.06	7602.47	7462.42	8376.7	7583.55	8560.56	6655.43	6327.68	7493.78	7689.09	7871.18	7783.09	6547.22	6982.05	7544.04	6889.56	8494.48	8008.75	8087.19	8057.54
Ensembl probe missing														A_66_P123954	NM_001293759	Dctn6				8653.74	9384.65	7976.8	8480.43	9440.14	9155.14	8834.01	8970.5	8127.4	7836.22	7994.81	8847.76	9481.2	8840.25	8667.3	7845.17	9064.48	9405.94	8988.54	9414.95	10326.1	8855.23	9605.05	9435.53	8821.43	8104.63	9309.83	9024.68	11065.8	8407.36
Yes	A_52_P362403	Mus musculus	Yes	BioMart	developmental pluripotency associated 5A [Source:MGI Symbol;Acc:MGI:101800], developmental pluripotency associated 5C [Source:MGI Symbol;Acc:MGI:3765342], developmental pluripotency associated 5B [Source:MGI Symbol;Acc:MGI:3765340]	Dppa5a, Dppa5c, Dppa5b	No	3	ENSMUSG00000060461, ENSMUSG00000111423, ENSMUSG00000110919	protein_coding, unprocessed_pseudogene	Dppa5a-201, Dppa5c-201, Dppa5b-201	protein_coding, unprocessed_pseudogene	1 protein_coding, 7,13 unprocessed_pseudogene	A_52_P362403	NM_025274	Dppa5a				275.46	291.007	292.304	215.917	268.341	266.16	299.229	301.666	207.906	351.361	243.009	236.399	185.152	229.497	226.817	237.427	166.452	192.025	259.261	241.513	255.164	242.736	273.215	265.502	198.024	150.863	205.33	187.46	204.886	265.355
Yes	A_55_P1979684	Mus musculus	Yes	BioMart	ras homolog family member C [Source:MGI Symbol;Acc:MGI:106028]	Rhoc	Yes	1	ENSMUSG00000002233	protein_coding	Rhoc-205, Rhoc-201, Rhoc-202	protein_coding	1 protein_coding	A_55_P1979684	NM_001291859	Rhoc				821.289	876.515	795.723	766.32	890.069	775.166	849.795	879.154	793.14	752.903	727.818	787.025	804.733	765.071	779.228	797.075	826.173	915.468	946.501	922.125	1057.24	940.095	913.156	859.279	855.725	854.786	819.632	836.971	982.868	921.289
Yes	A_51_P211436	Mus musculus	Yes	BioMart	G protein-coupled receptor 83 [Source:MGI Symbol;Acc:MGI:95712]	Gpr83	Yes	1	ENSMUSG00000031932	protein_coding	Gpr83-201, Gpr83-202, Gpr83-203	protein_coding, retained_intron	1 protein_coding, 6,4 retained_intron	A_51_P211436	NM_010287	Gpr83				3505.95	2998.03	3780.47	3081.15	3505.75	3801.69	3466.72	3140.77	2772.02	3410.87	2436.4	2548.58	2376.07	2565.46	2591.31	2487.36	3561.33	3338.69	3317.49	3455.08	3535.55	3082.57	3374.22	3228.73	2900.73	2965.54	2566.4	2600.04	2826.61	2186.04
Yes	A_51_P199778	Mus musculus	Yes	BioMart	RIKEN cDNA 9330171B17 gene [Source:MGI Symbol;Acc:MGI:3696417]	9330171B17Rik	Yes	1	ENSMUSG00000039133	lncRNA	9330171B17Rik-201, 9330171B17Rik-202	lncRNA	4,7 lncRNA	A_51_P199778	AK034273	9330171B17Rik				101.048	123.554	109.172	119.031	93.087	104.921	130.161	169.167	97.2243	94.0277	88.6792	108.974	101.467	131.976	109.78	108.431	123.784	114.683	152.378	149.698	96.7512	140.738	136.535	120.193	101.351	106.199	117.777	110.524	73.9696	111.903
[truncated: 55,757 more rows]
[truncated: 36 more columns]
